# Supplementary material for: Larval transcriptomic response to host plants in two related phytophagous lepidopteran species: implications for host specialization and species divergence
Source: BMC Genomics. 2018 Apr 18;19:265. doi: 10.1186/s12864-018-4589-x (PMC5907310; doi:10.1186/s12864-018-4589-x)
Supplement: Supplementary file 2 — Table S3. Common and private DE genes in analyses with and without the inclusion of the one outlier sample (ECB_Mug2). (XLSX 403 kb) [file 12864_2018_4589_MOESM2_ESM.xlsx]

## Sheet: Feuil1
ID_transcripts	DE_significant_in	Common-or-Uniq_Transcript-between-analyzes	ContigLength	nrID	nrDef	nrEval	nrMatchLen	Uniprotmatch	%_identity	evalue	ID	Description	KEGG	GO	GOBP	GOMF	GOCC	Keywords
contig00019	Species_Effect	Common_to_both_analyzes	3471	gi|307201692|gb|EFN81403.1|	hypothetical protein EAI_09447, partial [Harpegnathos saltator]	1.57894e-06	181	E2BSC7	29.28	1e-06	E2BSC7_HARSA	Putative uncharacterized protein {ECO:0000313|EMBL:EFN81403.1}	No_KEGG	GO:0003676 \\ GO:0004523 \\	No_GOBP	nucleic acid binding (GO:0003676);RNA-DNA hybrid ribonuclease activity (GO:0004523);	No_GOCC	Complete proteome {ECO:0000313|Proteomes:UP000008237};Reference proteome {ECO:0000313|Proteomes:UP000008237}.;
contig00884	Plants_Effect	Common_to_both_analyzes	2063	No_sig_nr_hit	No_sig_nr_hit	No_sig_nr_hit	No_sig_nr_hit	No_Uniprotmatch	No_%_identity	No_evalue	No_ID	No_Description	No_KEGG	No_GOcode	No_GOBP	No_GOMF	No_GOCC	No_keywords
contig00884	Species_Effect	Common_to_both_analyzes	2063	No_sig_nr_hit	No_sig_nr_hit	No_sig_nr_hit	No_sig_nr_hit	No_Uniprotmatch	No_%_identity	No_evalue	No_ID	No_Description	No_KEGG	No_GOcode	No_GOBP	No_GOMF	No_GOCC	No_keywords
contig01073	Species_Effect	Common_to_both_analyzes	5316	gi|768451169|ref|XP_011567766.1|	PREDICTED: RNA-directed DNA polymerase from mobile element jockey-like isoform X1 [Plutella xylostella]	0	995	Q9NBX4	25.55	1e-44	RTXE_DROME	Probable RNA-directed DNA polymerase from transposon X-element	No_KEGG	GO:0003964 \\ GO:0006278 \\ GO:0006313 \\	RNA-dependent DNA replication (GO:0006278);transposition, DNA-mediated (GO:0006313);	RNA-directed DNA polymerase activity (GO:0003964);	No_GOCC	Nucleotidyltransferase;RNA-directed DNA polymerase;Transferase;Transposable element.;
contig02010	Plants_Effect	Common_to_both_analyzes	1705	gi|114842949|gb|ABI81757.1|	chitinase [Ostrinia furnacalis]	0	540	P36362	80.41	0.0	CHIT_MANSE	Endochitinase	No_KEGG	GO:0005576 \\ GO:0008061 \\ GO:0004568 \\ GO:0006032 \\ GO:0000272 \\	chitin catabolic process (GO:0006032);polysaccharide catabolic process (GO:0000272);	chitin binding (GO:0008061);chitinase activity (GO:0004568);	extracellular region (GO:0005576);	Carbohydrate metabolism;Chitin degradation;Chitin-binding;Disulfide bond;Glycoprotein;Glycosidase;Hydrolase;Polysaccharide degradation;Secreted;Signal.;
contig02170	Species_Effect	Common_to_both_analyzes	1700	gi|673164350|gb|AIK25675.1|	N-gene1 [Hyposoter didymator ichnovirus]	1.26819e-35	152	A0A076VAW5	47.37	8e-36	A0A076VAW5_9VIRU	N-gene1 {ECO:0000313|EMBL:AIK25675.1}	No_KEGG	No_GOcodes	No_GOBP	No_GOMF	No_GOCC	No_keywords
contig03501	Species_Effect	Common_to_both_analyzes	2324	No_sig_nr_hit	No_sig_nr_hit	No_sig_nr_hit	No_sig_nr_hit	No_Uniprotmatch	No_%_identity	No_evalue	No_ID	No_Description	No_KEGG	No_GOcode	No_GOBP	No_GOMF	No_GOCC	No_keywords
contig03540	Species_Effect	Common_to_both_analyzes	1192	gi|585695869|ref|XP_006822105.1|	PREDICTED: RNA-directed DNA polymerase from mobile element jockey-like, partial [Saccoglossus kowalevskii]	2.23778e-69	324	Q95SX7	30.93	2e-40	RTBS_DROME	Probable RNA-directed DNA polymerase from transposon BS	No_KEGG	GO:0003964 \\ GO:0006278 \\ GO:0006313 \\	RNA-dependent DNA replication (GO:0006278);transposition, DNA-mediated (GO:0006313);	RNA-directed DNA polymerase activity (GO:0003964);	No_GOCC	Nucleotidyltransferase;RNA-directed DNA polymerase;Transferase;Transposable element.;
contig03565	Species_Effect	uniq_without-ECBMug2	1100	No_sig_nr_hit	No_sig_nr_hit	No_sig_nr_hit	No_sig_nr_hit	No_Uniprotmatch	No_%_identity	No_evalue	No_ID	No_Description	No_KEGG	No_GOcode	No_GOBP	No_GOMF	No_GOCC	No_keywords
contig03660	Plants_Effect	uniq_with-All-replicate	640	No_sig_nr_hit	No_sig_nr_hit	No_sig_nr_hit	No_sig_nr_hit	No_Uniprotmatch	No_%_identity	No_evalue	No_ID	No_Description	No_KEGG	No_GOcode	No_GOBP	No_GOMF	No_GOCC	No_keywords
contig04479	interaction	Common_to_both_analyzes	1163	gi|389609339|dbj|BAM18281.1|	takeout/JHBP like protein [Papilio xuthus]	4.39954e-139	229	Q9VBV3	26.45	9e-13	TAKT_DROME	Protein takeout	dme:Dmel_CG11853	GO:0005576 \\ GO:0005615 \\ GO:0008343 \\ GO:0042595 \\ GO:0007623 \\ GO:0007631 \\ GO:0008049 \\ GO:0007617 \\ GO:0042594 \\ GO:0007622 \\	adult feeding behavior (GO:0008343);behavioral response to starvation (GO:0042595);circadian rhythm (GO:0007623);feeding behavior (GO:0007631);male courtship behavior (GO:0008049);mating behavior (GO:0007617);response to starvation (GO:0042594);rhythmic behavior (GO:0007622);	No_GOMF	extracellular region (GO:0005576);extracellular space (GO:0005615);	Behavior;Biological rhythms;Complete proteome;Reference proteome;Secreted;Signal.;
contig04479	Species_Effect	Common_to_both_analyzes	1163	gi|389609339|dbj|BAM18281.1|	takeout/JHBP like protein [Papilio xuthus]	4.39954e-139	229	Q9VBV3	26.45	9e-13	TAKT_DROME	Protein takeout	dme:Dmel_CG11853	GO:0005576 \\ GO:0005615 \\ GO:0008343 \\ GO:0042595 \\ GO:0007623 \\ GO:0007631 \\ GO:0008049 \\ GO:0007617 \\ GO:0042594 \\ GO:0007622 \\	adult feeding behavior (GO:0008343);behavioral response to starvation (GO:0042595);circadian rhythm (GO:0007623);feeding behavior (GO:0007631);male courtship behavior (GO:0008049);mating behavior (GO:0007617);response to starvation (GO:0042594);rhythmic behavior (GO:0007622);	No_GOMF	extracellular region (GO:0005576);extracellular space (GO:0005615);	Behavior;Biological rhythms;Complete proteome;Reference proteome;Secreted;Signal.;
contig05351	Species_Effect	uniq_without-ECBMug2	2743	gi|768443015|ref|XP_011563304.1|	PREDICTED: uncharacterized protein LOC105393267 [Plutella xylostella]	0	847	P15594	22.92	2e-15	RTP2_TRYBG	Retrotransposable element SLACS 132 kDa protein	No_KEGG	GO:0003964 \\	No_GOBP	RNA-directed DNA polymerase activity (GO:0003964);	No_GOCC	Nucleotidyltransferase;RNA-directed DNA polymerase;Transferase;Transposable element.;
contig05504	Species_Effect	Common_to_both_analyzes	660	No_sig_nr_hit	No_sig_nr_hit	No_sig_nr_hit	No_sig_nr_hit	No_Uniprotmatch	No_%_identity	No_evalue	No_ID	No_Description	No_KEGG	No_GOcode	No_GOBP	No_GOMF	No_GOCC	No_keywords
contig05660	Plants_Effect	Common_to_both_analyzes	644	No_sig_nr_hit	No_sig_nr_hit	No_sig_nr_hit	No_sig_nr_hit	No_Uniprotmatch	No_%_identity	No_evalue	No_ID	No_Description	No_KEGG	No_GOcode	No_GOBP	No_GOMF	No_GOCC	No_keywords
contig05660	Species_Effect	Common_to_both_analyzes	644	No_sig_nr_hit	No_sig_nr_hit	No_sig_nr_hit	No_sig_nr_hit	No_Uniprotmatch	No_%_identity	No_evalue	No_ID	No_Description	No_KEGG	No_GOcode	No_GOBP	No_GOMF	No_GOCC	No_keywords
contig06513	interaction	Common_to_both_analyzes	2636	No_sig_nr_hit	No_sig_nr_hit	No_sig_nr_hit	No_sig_nr_hit	No_Uniprotmatch	No_%_identity	No_evalue	No_ID	No_Description	No_KEGG	No_GOcode	No_GOBP	No_GOMF	No_GOCC	No_keywords
contig06513	Species_Effect	Common_to_both_analyzes	2636	No_sig_nr_hit	No_sig_nr_hit	No_sig_nr_hit	No_sig_nr_hit	No_Uniprotmatch	No_%_identity	No_evalue	No_ID	No_Description	No_KEGG	No_GOcode	No_GOBP	No_GOMF	No_GOCC	No_keywords
contig06531	Species_Effect	Common_to_both_analyzes	1737	gi|389609255|dbj|BAM18239.1|	cuticular protein PxutCPR79 [Papilio xuthus]	8.07674e-112	533	P45583	65.67	6e-22	CU19_LOCMI	Cuticle protein 19	No_KEGG	GO:0042302 \\	No_GOBP	structural constituent of cuticle (GO:0042302);	No_GOCC	Cuticle;Direct protein sequencing;Repeat.;
contig06877	Plants_Effect	Common_to_both_analyzes	886	No_sig_nr_hit	No_sig_nr_hit	No_sig_nr_hit	No_sig_nr_hit	No_Uniprotmatch	No_%_identity	No_evalue	No_ID	No_Description	No_KEGG	No_GOcode	No_GOBP	No_GOMF	No_GOCC	No_keywords
contig06877	Species_Effect	Common_to_both_analyzes	886	No_sig_nr_hit	No_sig_nr_hit	No_sig_nr_hit	No_sig_nr_hit	No_Uniprotmatch	No_%_identity	No_evalue	No_ID	No_Description	No_KEGG	No_GOcode	No_GOBP	No_GOMF	No_GOCC	No_keywords
contig07460	Plants_Effect	Common_to_both_analyzes	598	No_sig_nr_hit	No_sig_nr_hit	No_sig_nr_hit	No_sig_nr_hit	No_Uniprotmatch	No_%_identity	No_evalue	No_ID	No_Description	No_KEGG	No_GOcode	No_GOBP	No_GOMF	No_GOCC	No_keywords
contig08071	interaction	uniq_without-ECBMug2	2786	gi|768434117|ref|XP_011558451.1|	PREDICTED: uncharacterized protein LOC105389085 [Plutella xylostella]	0	513	Q89703	26.93	5e-17	POL_CSVMV	Putative enzymatic polyprotein	vg:1403416	GO:0004190 \\ GO:0003677 \\ GO:0003887 \\ GO:0046872 \\ GO:0003723 \\ GO:0003964 \\ GO:0004523 \\ GO:0006310 \\	DNA recombination (GO:0006310);	aspartic-type endopeptidase activity (GO:0004190);DNA binding (GO:0003677);DNA-directed DNA polymerase activity (GO:0003887);metal ion binding (GO:0046872);RNA binding (GO:0003723);RNA-directed DNA polymerase activity (GO:0003964);RNA-DNA hybrid ribonuclease activity (GO:0004523);	No_GOCC	Aspartyl protease;Complete proteome;DNA recombination;DNA-binding;DNA-directed DNA polymerase;Endonuclease;Hydrolase;Magnesium;Metal-binding;Multifunctional enzyme;Nuclease;Nucleotidyltransferase;Protease;Reference proteome;RNA-binding;RNA-directed DNA polymerase;Transferase.;
contig08071	Species_Effect	uniq_with-All-replicate	2786	gi|768434117|ref|XP_011558451.1|	PREDICTED: uncharacterized protein LOC105389085 [Plutella xylostella]	0	513	Q89703	26.93	5e-17	POL_CSVMV	Putative enzymatic polyprotein	vg:1403416	GO:0004190 \\ GO:0003677 \\ GO:0003887 \\ GO:0046872 \\ GO:0003723 \\ GO:0003964 \\ GO:0004523 \\ GO:0006310 \\	DNA recombination (GO:0006310);	aspartic-type endopeptidase activity (GO:0004190);DNA binding (GO:0003677);DNA-directed DNA polymerase activity (GO:0003887);metal ion binding (GO:0046872);RNA binding (GO:0003723);RNA-directed DNA polymerase activity (GO:0003964);RNA-DNA hybrid ribonuclease activity (GO:0004523);	No_GOCC	Aspartyl protease;Complete proteome;DNA recombination;DNA-binding;DNA-directed DNA polymerase;Endonuclease;Hydrolase;Magnesium;Metal-binding;Multifunctional enzyme;Nuclease;Nucleotidyltransferase;Protease;Reference proteome;RNA-binding;RNA-directed DNA polymerase;Transferase.;
contig08220	Species_Effect	uniq_without-ECBMug2	891	No_sig_nr_hit	No_sig_nr_hit	No_sig_nr_hit	No_sig_nr_hit	No_Uniprotmatch	No_%_identity	No_evalue	No_ID	No_Description	No_KEGG	No_GOcode	No_GOBP	No_GOMF	No_GOCC	No_keywords
contig08281	Plants_Effect	Common_to_both_analyzes	1563	gi|757181334|gb|AJN91182.1|	cytochrome P450 monooxygenase CYP338A1 [Cnaphalocrocis medinalis]	0	459	Q04552	26.43	2e-40	CP6B1_PAPPO	Cytochrome P450 6B1	No_KEGG	GO:0005789 \\ GO:0070330 \\ GO:0020037 \\ GO:0005506 \\	No_GOBP	aromatase activity (GO:0070330);heme binding (GO:0020037);iron ion binding (GO:0005506);	endoplasmic reticulum membrane (GO:0005789);	Direct protein sequencing;Endoplasmic reticulum;Heme;Iron;Membrane;Metal-binding;Microsome;Monooxygenase;Oxidoreductase;Polymorphism.;
contig08281	Species_Effect	Common_to_both_analyzes	1563	gi|757181334|gb|AJN91182.1|	cytochrome P450 monooxygenase CYP338A1 [Cnaphalocrocis medinalis]	0	459	Q04552	26.43	2e-40	CP6B1_PAPPO	Cytochrome P450 6B1	No_KEGG	GO:0005789 \\ GO:0070330 \\ GO:0020037 \\ GO:0005506 \\	No_GOBP	aromatase activity (GO:0070330);heme binding (GO:0020037);iron ion binding (GO:0005506);	endoplasmic reticulum membrane (GO:0005789);	Direct protein sequencing;Endoplasmic reticulum;Heme;Iron;Membrane;Metal-binding;Microsome;Monooxygenase;Oxidoreductase;Polymorphism.;
contig08331	Species_Effect	Common_to_both_analyzes	826	No_sig_nr_hit	No_sig_nr_hit	No_sig_nr_hit	No_sig_nr_hit	No_Uniprotmatch	No_%_identity	No_evalue	No_ID	No_Description	No_KEGG	No_GOcode	No_GOBP	No_GOMF	No_GOCC	No_keywords
contig09888	Species_Effect	Common_to_both_analyzes	3240	gi|42397986|gb|AAS13459.1|	putative reverse transcriptase [Drosophila simulans]	0	879	Q9NBX4	38.94	0.0	RTXE_DROME	Probable RNA-directed DNA polymerase from transposon X-element	No_KEGG	GO:0003964 \\ GO:0006278 \\ GO:0006313 \\	RNA-dependent DNA replication (GO:0006278);transposition, DNA-mediated (GO:0006313);	RNA-directed DNA polymerase activity (GO:0003964);	No_GOCC	Nucleotidyltransferase;RNA-directed DNA polymerase;Transferase;Transposable element.;
contig10056	Species_Effect	Common_to_both_analyzes	2094	gi|512931962|ref|XP_004932428.1|	PREDICTED: uncharacterized protein LOC101736207 [Bombyx mori]	3.741e-121	229	A0A087T1E7	41.08	5e-83	A0A087T1E7_9ARAC	Uncharacterized protein {ECO:0000313|EMBL:KFM58936.1}	No_KEGG	No_GOcodes	No_GOBP	No_GOMF	No_GOCC	No_keywords
contig10130	interaction	uniq_without-ECBMug2	972	No_sig_nr_hit	No_sig_nr_hit	No_sig_nr_hit	No_sig_nr_hit	No_Uniprotmatch	No_%_identity	No_evalue	No_ID	No_Description	No_KEGG	No_GOcode	No_GOBP	No_GOMF	No_GOCC	No_keywords
contig10130	Species_Effect	Common_to_both_analyzes	972	No_sig_nr_hit	No_sig_nr_hit	No_sig_nr_hit	No_sig_nr_hit	No_Uniprotmatch	No_%_identity	No_evalue	No_ID	No_Description	No_KEGG	No_GOcode	No_GOBP	No_GOMF	No_GOCC	No_keywords
contig10348	Species_Effect	Common_to_both_analyzes	803	gi|512892771|ref|XP_004923014.1|	PREDICTED: uncharacterized protein LOC101744689 isoform X1 [Bombyx mori]	3.36437e-163	258	Q9VBV3	26.91	6e-19	TAKT_DROME	Protein takeout	dme:Dmel_CG11853	GO:0005576 \\ GO:0005615 \\ GO:0008343 \\ GO:0042595 \\ GO:0007623 \\ GO:0007631 \\ GO:0008049 \\ GO:0007617 \\ GO:0042594 \\ GO:0007622 \\	adult feeding behavior (GO:0008343);behavioral response to starvation (GO:0042595);circadian rhythm (GO:0007623);feeding behavior (GO:0007631);male courtship behavior (GO:0008049);mating behavior (GO:0007617);response to starvation (GO:0042594);rhythmic behavior (GO:0007622);	No_GOMF	extracellular region (GO:0005576);extracellular space (GO:0005615);	Behavior;Biological rhythms;Complete proteome;Reference proteome;Secreted;Signal.;
contig12287	Species_Effect	Common_to_both_analyzes	1025	gi|357631808|gb|EHJ79276.1|	putative cytochrome P450 [Danaus plexippus]	2.99199e-74	171	Q9DBW0	37.79	5e-28	CP4V2_MOUSE	Cytochrome P450 4V2	mmu:102294	GO:0005789 \\ GO:0016021 \\ GO:0020037 \\ GO:0005506 \\ GO:0004497 \\ GO:0016705 \\ GO:0010430 \\	fatty acid omega-oxidation (GO:0010430);	heme binding (GO:0020037);iron ion binding (GO:0005506);monooxygenase activity (GO:0004497);oxidoreductase activity, acting on paired donors, with incorporation or reduction of molecular oxygen (GO:0016705);	endoplasmic reticulum membrane (GO:0005789);integral component of membrane (GO:0016021);	Complete proteome;Direct protein sequencing;Endoplasmic reticulum;Heme;Iron;Lipid metabolism;Membrane;Metal-binding;Monooxygenase;NADP;Oxidoreductase;Reference proteome;Transmembrane;Transmembrane helix.;
contig12306	Species_Effect	Common_to_both_analyzes	585	No_sig_nr_hit	No_sig_nr_hit	No_sig_nr_hit	No_sig_nr_hit	No_Uniprotmatch	No_%_identity	No_evalue	No_ID	No_Description	No_KEGG	No_GOcode	No_GOBP	No_GOMF	No_GOCC	No_keywords
contig12323	Plants_Effect	Common_to_both_analyzes	882	gi|512910086|ref|XP_004927081.1|	PREDICTED: zonadhesin-like [Bombyx mori]	3.03309e-28	273	H9J5D8	42.49	2e-28	H9J5D8_BOMMO	Uncharacterized protein {ECO:0000313|EnsemblMetazoa:BGIBMGA004728-TA}	No_KEGG	No_GOcodes	No_GOBP	No_GOMF	No_GOCC	Complete proteome {ECO:0000313|Proteomes:UP000005204};Reference proteome {ECO:0000313|Proteomes:UP000005204}.;
contig12993	Species_Effect	uniq_without-ECBMug2	1049	No_sig_nr_hit	No_sig_nr_hit	No_sig_nr_hit	No_sig_nr_hit	No_Uniprotmatch	No_%_identity	No_evalue	No_ID	No_Description	No_KEGG	No_GOcode	No_GOBP	No_GOMF	No_GOCC	No_keywords
contig14679	Species_Effect	Common_to_both_analyzes	3679	gi|512915562|ref|XP_004928419.1|	PREDICTED: uncharacterized protein LOC101746992 [Bombyx mori]	7.75477e-77	530	Q95SX7	23.60	5e-51	RTBS_DROME	Probable RNA-directed DNA polymerase from transposon BS	No_KEGG	GO:0003964 \\ GO:0006278 \\ GO:0006313 \\	RNA-dependent DNA replication (GO:0006278);transposition, DNA-mediated (GO:0006313);	RNA-directed DNA polymerase activity (GO:0003964);	No_GOCC	Nucleotidyltransferase;RNA-directed DNA polymerase;Transferase;Transposable element.;
contig14713	Species_Effect	Common_to_both_analyzes	2051	No_sig_nr_hit	No_sig_nr_hit	No_sig_nr_hit	No_sig_nr_hit	No_Uniprotmatch	No_%_identity	No_evalue	No_ID	No_Description	No_KEGG	No_GOcode	No_GOBP	No_GOMF	No_GOCC	No_keywords
contig14985	Species_Effect	Common_to_both_analyzes	1172	No_sig_nr_hit	No_sig_nr_hit	No_sig_nr_hit	No_sig_nr_hit	No_Uniprotmatch	No_%_identity	No_evalue	No_ID	No_Description	No_KEGG	No_GOcode	No_GOBP	No_GOMF	No_GOCC	No_keywords
contig14996	Species_Effect	Common_to_both_analyzes	1212	gi|357611306|gb|EHJ67413.1|	endonuclease-reverse transcriptase [Danaus plexippus]	1.23157e-123	408	Q03278	31.96	3e-23	PO21_NASVI	Retrovirus-related Pol polyprotein from type-1 retrotransposable element R2	No_KEGG	GO:0004519 \\ GO:0046872 \\ GO:0003964 \\	No_GOBP	endonuclease activity (GO:0004519);metal ion binding (GO:0046872);RNA-directed DNA polymerase activity (GO:0003964);	No_GOCC	Complete proteome;Endonuclease;Hydrolase;Metal-binding;Nuclease;Nucleotidyltransferase;Reference proteome;RNA-directed DNA polymerase;Transferase;Transposable element;Zinc;Zinc-finger.;
contig15044	Plants_Effect	uniq_with-All-replicate	705	gi|198246258|gb|ACH82086.1|	midgut carboxypeptidase [Loxostege sticticalis]	5.68447e-101	219	P04069	35.43	4e-35	CBPB_ASTAS	Carboxypeptidase B	No_KEGG	GO:0005576 \\ GO:0004181 \\ GO:0008270 \\	No_GOBP	metallocarboxypeptidase activity (GO:0004181);zinc ion binding (GO:0008270);	extracellular region (GO:0005576);	Carboxypeptidase;Direct protein sequencing;Hydrolase;Metal-binding;Metalloprotease;Protease;Secreted;Zinc.;
contig15408	Species_Effect	Common_to_both_analyzes	812	gi|357607638|gb|EHJ65616.1|	cuticular protein glycine-rich 7 [Danaus plexippus]	1.02525e-08	34	G6DLL7	85.29	7e-09	G6DLL7_DANPL	Cuticular protein glycine-rich 7 {ECO:0000313|EMBL:EHJ65616.1}	No_KEGG	No_GOcodes	No_GOBP	No_GOMF	No_GOCC	Complete proteome {ECO:0000313|Proteomes:UP000007151};Reference proteome {ECO:0000313|Proteomes:UP000007151}.;
contig15443	Species_Effect	Common_to_both_analyzes	564	gi|768414573|ref|XP_011547797.1|	PREDICTED: uncharacterized protein LOC105380017 [Plutella xylostella]	3.23589e-18	46	G6CLE1	62.07	2e-17	G6CLE1_DANPL	Uncharacterized protein {ECO:0000313|EMBL:EHJ77941.1}	No_KEGG	No_GOcodes	No_GOBP	No_GOMF	No_GOCC	Complete proteome {ECO:0000313|Proteomes:UP000007151};Reference proteome {ECO:0000313|Proteomes:UP000007151}.;
contig15502	Plants_Effect	uniq_with-All-replicate	698	gi|512903757|ref|XP_004925696.1|	PREDICTED: SCO-spondin-like [Bombyx mori]	2.42618e-46	196	H9J9P2	50.26	2e-45	H9J9P2_BOMMO	Uncharacterized protein {ECO:0000313|EnsemblMetazoa:BGIBMGA006235-TA}	No_KEGG	No_GOcodes	No_GOBP	No_GOMF	No_GOCC	Complete proteome {ECO:0000313|Proteomes:UP000005204};Reference proteome {ECO:0000313|Proteomes:UP000005204}.;
contig15555	Species_Effect	Common_to_both_analyzes	1194	gi|512897210|ref|XP_004924098.1|	PREDICTED: uncharacterized protein LOC101741856 isoform X2 [Bombyx mori]	1.87459e-19	59	H9J5E7	76.27	2e-19	H9J5E7_BOMMO	Uncharacterized protein {ECO:0000313|EnsemblMetazoa:BGIBMGA004737-TA}	No_KEGG	No_GOcodes	No_GOBP	No_GOMF	No_GOCC	Complete proteome {ECO:0000313|Proteomes:UP000005204};Reference proteome {ECO:0000313|Proteomes:UP000005204}.;
contig15603	Plants_Effect	Common_to_both_analyzes	615	gi|290560905|ref|NP_001166667.1|	cuticular protein RR-2 motif 98 precursor [Bombyx mori] >gi|223671298|tpd|FAA00601.1| TPA: putative cuticle protein [Bombyx mori]	8.0524e-31	194	C0H6U0	52.06	5e-31	C0H6U0_BOMMO	Putative cuticle protein {ECO:0000313|EMBL:FAA00601.1}	bmor:100379377	GO:0042302 \\	No_GOBP	structural constituent of cuticle (GO:0042302);	No_GOCC	Complete proteome {ECO:0000313|Proteomes:UP000005204};Reference proteome {ECO:0000313|Proteomes:UP000005204}.;
contig15603	Species_Effect	Common_to_both_analyzes	615	gi|290560905|ref|NP_001166667.1|	cuticular protein RR-2 motif 98 precursor [Bombyx mori] >gi|223671298|tpd|FAA00601.1| TPA: putative cuticle protein [Bombyx mori]	8.0524e-31	194	C0H6U0	52.06	5e-31	C0H6U0_BOMMO	Putative cuticle protein {ECO:0000313|EMBL:FAA00601.1}	bmor:100379377	GO:0042302 \\	No_GOBP	structural constituent of cuticle (GO:0042302);	No_GOCC	Complete proteome {ECO:0000313|Proteomes:UP000005204};Reference proteome {ECO:0000313|Proteomes:UP000005204}.;
contig15698	Plants_Effect	Common_to_both_analyzes	715	No_sig_nr_hit	No_sig_nr_hit	No_sig_nr_hit	No_sig_nr_hit	No_Uniprotmatch	No_%_identity	No_evalue	No_ID	No_Description	No_KEGG	No_GOcode	No_GOBP	No_GOMF	No_GOCC	No_keywords
contig15796	Plants_Effect	Common_to_both_analyzes	680	gi|357608575|gb|EHJ66058.1|	gloverin [Danaus plexippus]	7.46161e-52	160	P81048	45.31	1e-27	GLOV_HYACE	Gloverin	No_KEGG	GO:0005576 \\ GO:0042742 \\ GO:0045087 \\	defense response to bacterium (GO:0042742);innate immune response (GO:0045087);	No_GOMF	extracellular region (GO:0005576);	Antibiotic;Antimicrobial;Direct protein sequencing;Immunity;Innate immunity;Secreted.;
contig15799	Plants_Effect	uniq_with-All-replicate	564	No_sig_nr_hit	No_sig_nr_hit	No_sig_nr_hit	No_sig_nr_hit	No_Uniprotmatch	No_%_identity	No_evalue	No_ID	No_Description	No_KEGG	No_GOcode	No_GOBP	No_GOMF	No_GOCC	No_keywords
contig16168	Species_Effect	Common_to_both_analyzes	2295	gi|512915562|ref|XP_004928419.1|	PREDICTED: uncharacterized protein LOC101746992 [Bombyx mori]	1.54854e-84	370	Q9NBX4	26.15	1e-38	RTXE_DROME	Probable RNA-directed DNA polymerase from transposon X-element	No_KEGG	GO:0003964 \\ GO:0006278 \\ GO:0006313 \\	RNA-dependent DNA replication (GO:0006278);transposition, DNA-mediated (GO:0006313);	RNA-directed DNA polymerase activity (GO:0003964);	No_GOCC	Nucleotidyltransferase;RNA-directed DNA polymerase;Transferase;Transposable element.;
contig16193	Species_Effect	Common_to_both_analyzes	2160	gi|752874170|ref|XP_011254394.1|	PREDICTED: uncharacterized protein K02A2.6-like [Camponotus floridanus]	0	574	Q09575	31.85	3e-36	YRD6_CAEEL	Uncharacterized protein K02A2.6	No_KEGG	GO:0003676 \\ GO:0008270 \\ GO:0015074 \\	DNA integration (GO:0015074);	nucleic acid binding (GO:0003676);zinc ion binding (GO:0008270);	No_GOCC	Complete proteome;Metal-binding;Reference proteome;Zinc;Zinc-finger.;
contig16270	Plants_Effect	Common_to_both_analyzes	1881	gi|225543574|ref|NP_001139414.1|	urbain precursor [Bombyx mori] >gi|643092|emb|CAA87462.1| urbain [Bombyx mori]	3.41946e-57	507	Q17249	34.32	2e-57	Q17249_BOMMO	Urbain {ECO:0000313|EMBL:CAA87462.1}	bmor:100144626	No_GOcodes	No_GOBP	No_GOMF	No_GOCC	No_keywords
contig16270	Species_Effect	uniq_with-All-replicate	1881	gi|225543574|ref|NP_001139414.1|	urbain precursor [Bombyx mori] >gi|643092|emb|CAA87462.1| urbain [Bombyx mori]	3.41946e-57	507	Q17249	34.32	2e-57	Q17249_BOMMO	Urbain {ECO:0000313|EMBL:CAA87462.1}	bmor:100144626	No_GOcodes	No_GOBP	No_GOMF	No_GOCC	No_keywords
contig16316	Plants_Effect	uniq_with-All-replicate	1007	gi|512910086|ref|XP_004927081.1|	PREDICTED: zonadhesin-like [Bombyx mori]	5.54125e-85	302	P22105	28.37	1e-06	TENX_HUMAN	Tenascin-X	hsa:7148	GO:0070062 \\ GO:0005615 \\ GO:0005622 \\ GO:0005578 \\ GO:0008201 \\ GO:0005178 \\ GO:0030036 \\ GO:0007155 \\ GO:0007160 \\ GO:0030199 \\ GO:0032963 \\ GO:0048251 \\ GO:0043206 \\ GO:0006631 \\ GO:0043506 \\ GO:0016337 \\ GO:0006641 \\	actin cytoskeleton organization (GO:0030036);cell adhesion (GO:0007155);cell-matrix adhesion (GO:0007160);collagen fibril organization (GO:0030199);collagen metabolic process (GO:0032963);elastic fiber assembly (GO:0048251);extracellular fibril organization (GO:0043206);fatty acid metabolic process (GO:0006631);regulation of JUN kinase activity (GO:0043506);single organismal cell-cell adhesion (G…	heparin binding (GO:0008201);integrin binding (GO:0005178);	extracellular exosome (GO:0070062);extracellular space (GO:0005615);intracellular (GO:0005622);proteinaceous extracellular matrix (GO:0005578);	3D-structure;Alternative splicing;Cell adhesion;Coiled coil;Complete proteome;Direct protein sequencing;Disease mutation;Disulfide bond;EGF-like domain;Ehlers-Danlos syndrome;Extracellular matrix;Glycoprotein;Polymorphism;Reference proteome;Repeat;Secreted;Signal.;
contig16347	interaction	uniq_without-ECBMug2	539	No_sig_nr_hit	No_sig_nr_hit	No_sig_nr_hit	No_sig_nr_hit	No_Uniprotmatch	No_%_identity	No_evalue	No_ID	No_Description	No_KEGG	No_GOcode	No_GOBP	No_GOMF	No_GOCC	No_keywords
contig18683	Species_Effect	Common_to_both_analyzes	3231	gi|512914764|ref|XP_004928223.1|	PREDICTED: uncharacterized protein LOC101742399 [Bombyx mori]	5.69479e-118	445	G6DLL0	50.23	1e-95	G6DLL0_DANPL	Uncharacterized protein {ECO:0000313|EMBL:EHJ65621.1}	No_KEGG	No_GOcodes	No_GOBP	No_GOMF	No_GOCC	Complete proteome {ECO:0000313|Proteomes:UP000007151};Reference proteome {ECO:0000313|Proteomes:UP000007151}.;
contig18745	Species_Effect	uniq_with-All-replicate	3398	gi|768408892|ref|XP_011549795.1|	PREDICTED: uncharacterized protein LOC105381701 [Plutella xylostella]	0	575	Q9YMJ7	24.20	4e-08	ENV_NPVLD	Envelope fusion protein	vg:1488571	GO:0020002 \\ GO:0016021 \\ GO:0019031 \\ GO:0055036 \\ GO:0039654 \\	fusion of virus membrane with host endosome membrane (GO:0039654);	No_GOMF	host cell plasma membrane (GO:0020002);integral component of membrane (GO:0016021);viral envelope (GO:0019031);virion membrane (GO:0055036);	Coiled coil;Fusion of virus membrane with host endosomal membrane;Fusion of virus membrane with host membrane;Glycoprotein;Host cell membrane;Host membrane;Membrane;Signal;Transmembrane;Transmembrane helix;Viral envelope protein;Viral penetration into host cytoplasm;Virion;Virus entry into host cell.;
contig18828	Species_Effect	Common_to_both_analyzes	2577	gi|4539021|emb|CAB39733.1|	protease, reverse transcriptase, ribonuclease H, integrase [Drosophila buzzatii]	9.56532e-176	640	P0CT40	32.15	4e-87	TF29_SCHPO	Transposon Tf2-9 polyprotein	spo:SPBC9B6.02c	GO:0005737 \\ GO:0004190 \\ GO:0003677 \\ GO:0003887 \\ GO:0004519 \\ GO:0046872 \\ GO:0003723 \\ GO:0003964 \\ GO:0015074 \\ GO:0006310 \\	DNA integration (GO:0015074);DNA recombination (GO:0006310);	aspartic-type endopeptidase activity (GO:0004190);DNA binding (GO:0003677);DNA-directed DNA polymerase activity (GO:0003887);endonuclease activity (GO:0004519);metal ion binding (GO:0046872);RNA binding (GO:0003723);RNA-directed DNA polymerase activity (GO:0003964);	cytoplasm (GO:0005737);	Aspartyl protease;Complete proteome;DNA integration;DNA recombination;DNA-binding;DNA-directed DNA polymerase;Endonuclease;Hydrolase;Magnesium;Metal-binding;Multifunctional enzyme;Nuclease;Nucleotidyltransferase;Protease;Reference proteome;RNA-binding;RNA-directed DNA polymerase;Transferase;Transposable element.;
contig18931	Species_Effect	Common_to_both_analyzes	2547	gi|768429721|ref|XP_011556051.1|	PREDICTED: RNA-directed DNA polymerase from mobile element jockey-like [Plutella xylostella]	0	753	P21328	28.22	2e-34	RTJK_DROME	RNA-directed DNA polymerase from mobile element jockey	No_KEGG	GO:0003964 \\	No_GOBP	RNA-directed DNA polymerase activity (GO:0003964);	No_GOCC	Nucleotidyltransferase;RNA-directed DNA polymerase;Transferase;Transposable element.;
contig19138	Plants_Effect	Common_to_both_analyzes	1500	No_sig_nr_hit	No_sig_nr_hit	No_sig_nr_hit	No_sig_nr_hit	No_Uniprotmatch	No_%_identity	No_evalue	No_ID	No_Description	No_KEGG	No_GOcode	No_GOBP	No_GOMF	No_GOCC	No_keywords
contig19138	Species_Effect	Common_to_both_analyzes	1500	No_sig_nr_hit	No_sig_nr_hit	No_sig_nr_hit	No_sig_nr_hit	No_Uniprotmatch	No_%_identity	No_evalue	No_ID	No_Description	No_KEGG	No_GOcode	No_GOBP	No_GOMF	No_GOCC	No_keywords
contig19176	Species_Effect	Common_to_both_analyzes	1241	No_sig_nr_hit	No_sig_nr_hit	No_sig_nr_hit	No_sig_nr_hit	No_Uniprotmatch	No_%_identity	No_evalue	No_ID	No_Description	No_KEGG	No_GOcode	No_GOBP	No_GOMF	No_GOCC	No_keywords
contig19479	Plants_Effect	Common_to_both_analyzes	591	gi|198433126|ref|XP_002127125.1|	PREDICTED: zinc finger CCHC domain-containing protein 24 isoform X2 [Ciona intestinalis]	8.88587e-37	85	Q8N2G6	64.08	9e-38	ZCH24_HUMAN	Zinc finger CCHC domain-containing protein 24	hsa:219654	GO:0044822 \\ GO:0008270 \\	No_GOBP	poly(A) RNA binding (GO:0044822);zinc ion binding (GO:0008270);	No_GOCC	Complete proteome;Metal-binding;Phosphoprotein;Polymorphism;Reference proteome;Zinc;Zinc-finger.;
contig19893	Species_Effect	Common_to_both_analyzes	3689	gi|182509194|ref|NP_001116808.1|	nitric oxide synthase-like protein [Bombyx mori] >gi|317411802|sp|B1B557.1|NOSL_BOMMO RecName: Full=Nitric oxide synthase-like protein [Bombyx mori] >gi|169643679|dbj|BAG12563.1| nitric-oxide synthase like protein [Bombyx mori]	0	1084	B1B557	92.53	0.0	NOSL_BOMMO	Nitric oxide synthase-like protein	bmor:100144542	GO:0050660 \\ GO:0010181 \\ GO:0020037 \\ GO:0005506 \\ GO:0050661 \\ GO:0004517 \\ GO:0006809 \\	nitric oxide biosynthetic process (GO:0006809);	flavin adenine dinucleotide binding (GO:0050660);FMN binding (GO:0010181);heme binding (GO:0020037);iron ion binding (GO:0005506);NADP binding (GO:0050661);nitric-oxide synthase activity (GO:0004517);	No_GOCC	Alternative splicing;Calmodulin-binding;Complete proteome;FAD;Flavoprotein;FMN;Heme;Iron;Metal-binding;NADP;Oxidoreductase;Reference proteome.;
contig19953	Species_Effect	uniq_with-All-replicate	2688	No_sig_nr_hit	No_sig_nr_hit	No_sig_nr_hit	No_sig_nr_hit	No_Uniprotmatch	No_%_identity	No_evalue	No_ID	No_Description	No_KEGG	No_GOcode	No_GOBP	No_GOMF	No_GOCC	No_keywords
contig20296	Species_Effect	uniq_with-All-replicate	700	No_sig_nr_hit	No_sig_nr_hit	No_sig_nr_hit	No_sig_nr_hit	No_Uniprotmatch	No_%_identity	No_evalue	No_ID	No_Description	No_KEGG	No_GOcode	No_GOBP	No_GOMF	No_GOCC	No_keywords
contig22993	Species_Effect	Common_to_both_analyzes	1682	gi|675364652|gb|KFM57554.1|	Transposon Ty3-I Gag-Pol polyprotein, partial [Stegodyphus mimosarum]	0	561	P20825	26.67	2e-43	POL2_DROME	Retrovirus-related Pol polyprotein from transposon 297	No_KEGG	GO:0004190 \\ GO:0004519 \\ GO:0003676 \\ GO:0003964 \\ GO:0015074 \\	DNA integration (GO:0015074);	aspartic-type endopeptidase activity (GO:0004190);endonuclease activity (GO:0004519);nucleic acid binding (GO:0003676);RNA-directed DNA polymerase activity (GO:0003964);	No_GOCC	Aspartyl protease;Endonuclease;Hydrolase;Nuclease;Nucleotidyltransferase;Protease;RNA-directed DNA polymerase;Transferase;Transposable element.;
contig23067	interaction	Common_to_both_analyzes	1943	gi|290560808|ref|NP_001166736.1|	cuticular protein RR-1 motif 12 precursor [Bombyx mori] >gi|223671125|tpd|FAA00514.1| TPA: putative cuticle protein [Bombyx mori]	2.15832e-41	118	P85196	61.32	5e-30	CU02_LONON	Cuticle protein 2 {ECO:0000303|PubMed:18342903}	No_KEGG	GO:0042302 \\	No_GOBP	structural constituent of cuticle (GO:0042302);	No_GOCC	Cuticle;Direct protein sequencing;Signal.;
contig28267	Species_Effect	Common_to_both_analyzes	2044	gi|512903769|ref|XP_004925699.1|	PREDICTED: uncharacterized protein LOC101742492 [Bombyx mori]	0	390	Q09575	37.13	4e-51	YRD6_CAEEL	Uncharacterized protein K02A2.6	No_KEGG	GO:0003676 \\ GO:0008270 \\ GO:0015074 \\	DNA integration (GO:0015074);	nucleic acid binding (GO:0003676);zinc ion binding (GO:0008270);	No_GOCC	Complete proteome;Metal-binding;Reference proteome;Zinc;Zinc-finger.;
contig28362	Species_Effect	Common_to_both_analyzes	1776	gi|768433282|ref|XP_011558003.1|	PREDICTED: uncharacterized protein LOC105388744 [Plutella xylostella]	7.26735e-53	204	G6CQH1	51.74	1e-54	G6CQH1_DANPL	Uncharacterized protein {ECO:0000313|EMBL:EHJ76499.1}	No_KEGG	No_GOcodes	No_GOBP	No_GOMF	No_GOCC	Complete proteome {ECO:0000313|Proteomes:UP000007151};Reference proteome {ECO:0000313|Proteomes:UP000007151}.;
contig28389	Species_Effect	Common_to_both_analyzes	2208	gi|768445465|ref|XP_011564634.1|	PREDICTED: uncharacterized protein LOC105394433 isoform X1 [Plutella xylostella] >gi|768445467|ref|XP_011564635.1| PREDICTED: uncharacterized protein LOC105394433 isoform X2 [Plutella xylostella]	4.96919e-154	406	P10978	22.69	1e-22	POLX_TOBAC	Retrovirus-related Pol polyprotein from transposon TNT 1-94	No_KEGG	GO:0004190 \\ GO:0004519 \\ GO:0003676 \\ GO:0003964 \\ GO:0008270 \\ GO:0015074 \\	DNA integration (GO:0015074);	aspartic-type endopeptidase activity (GO:0004190);endonuclease activity (GO:0004519);nucleic acid binding (GO:0003676);RNA-directed DNA polymerase activity (GO:0003964);zinc ion binding (GO:0008270);	No_GOCC	Aspartyl protease;Endonuclease;Hydrolase;Metal-binding;Nuclease;Nucleotidyltransferase;Protease;RNA-directed DNA polymerase;Transferase;Transposable element;Zinc;Zinc-finger.;
contig28603	Species_Effect	Common_to_both_analyzes	1974	gi|768434117|ref|XP_011558451.1|	PREDICTED: uncharacterized protein LOC105389085 [Plutella xylostella]	7.99529e-154	404	P09523	23.76	1e-06	POL_FMVD	Enzymatic polyprotein	vg:940156	GO:0004190 \\ GO:0004519 \\ GO:0003964 \\	No_GOBP	aspartic-type endopeptidase activity (GO:0004190);endonuclease activity (GO:0004519);RNA-directed DNA polymerase activity (GO:0003964);	No_GOCC	Aspartyl protease;Complete proteome;Endonuclease;Hydrolase;Nuclease;Nucleotidyltransferase;Protease;RNA-directed DNA polymerase;Transferase.;
contig28731	Species_Effect	Common_to_both_analyzes	1507	No_sig_nr_hit	No_sig_nr_hit	No_sig_nr_hit	No_sig_nr_hit	No_Uniprotmatch	No_%_identity	No_evalue	No_ID	No_Description	No_KEGG	No_GOcode	No_GOBP	No_GOMF	No_GOCC	No_keywords
contig28883	Species_Effect	Common_to_both_analyzes	1594	gi|768445465|ref|XP_011564634.1|	PREDICTED: uncharacterized protein LOC105394433 isoform X1 [Plutella xylostella] >gi|768445467|ref|XP_011564635.1| PREDICTED: uncharacterized protein LOC105394433 isoform X2 [Plutella xylostella]	2.21615e-159	408	P10978	22.29	2e-23	POLX_TOBAC	Retrovirus-related Pol polyprotein from transposon TNT 1-94	No_KEGG	GO:0004190 \\ GO:0004519 \\ GO:0003676 \\ GO:0003964 \\ GO:0008270 \\ GO:0015074 \\	DNA integration (GO:0015074);	aspartic-type endopeptidase activity (GO:0004190);endonuclease activity (GO:0004519);nucleic acid binding (GO:0003676);RNA-directed DNA polymerase activity (GO:0003964);zinc ion binding (GO:0008270);	No_GOCC	Aspartyl protease;Endonuclease;Hydrolase;Metal-binding;Nuclease;Nucleotidyltransferase;Protease;RNA-directed DNA polymerase;Transferase;Transposable element;Zinc;Zinc-finger.;
contig28911	Species_Effect	uniq_with-All-replicate	995	gi|512915364|ref|XP_004928371.1|	PREDICTED: protein pecanex-like [Bombyx mori]	1.13262e-149	288	P18490	61.27	5e-116	PCX_DROME	Protein pecanex	dme:Dmel_CG3443	GO:0005783 \\ GO:0016021 \\ GO:0007029 \\ GO:0046331 \\ GO:0007399 \\ GO:0007219 \\	endoplasmic reticulum organization (GO:0007029);lateral inhibition (GO:0046331);nervous system development (GO:0007399);Notch signaling pathway (GO:0007219);	No_GOMF	endoplasmic reticulum (GO:0005783);integral component of membrane (GO:0016021);	Complete proteome;Developmental protein;Differentiation;Glycoprotein;Membrane;Neurogenesis;Reference proteome;Repeat;Transmembrane;Transmembrane helix.;
contig28997	Species_Effect	Common_to_both_analyzes	1253	gi|512908026|ref|XP_004926581.1|	PREDICTED: dnaJ homolog subfamily C member 10-like [Bombyx mori]	2.11491e-86	208	Q6NRT6	27.78	6e-11	DJC10_XENLA	DnaJ homolog subfamily C member 10	xla:431990	GO:0005788 \\ GO:0016671 \\ GO:0015035 \\ GO:0045454 \\ GO:0030433 \\ GO:0034975 \\	cell redox homeostasis (GO:0045454);ER-associated ubiquitin-dependent protein catabolic process (GO:0030433);protein folding in endoplasmic reticulum (GO:0034975);	oxidoreductase activity, acting on a sulfur group of donors, disulfide as acceptor (GO:0016671);protein disulfide oxidoreductase activity (GO:0015035);	endoplasmic reticulum lumen (GO:0005788);	Disulfide bond;Endoplasmic reticulum;Glycoprotein;Oxidoreductase;Redox-active center;Repeat;Signal.;
contig29030	Species_Effect	Common_to_both_analyzes	953	No_sig_nr_hit	No_sig_nr_hit	No_sig_nr_hit	No_sig_nr_hit	No_Uniprotmatch	No_%_identity	No_evalue	No_ID	No_Description	No_KEGG	No_GOcode	No_GOBP	No_GOMF	No_GOCC	No_keywords
contig29096	Plants_Effect	uniq_with-All-replicate	960	No_sig_nr_hit	No_sig_nr_hit	No_sig_nr_hit	No_sig_nr_hit	No_Uniprotmatch	No_%_identity	No_evalue	No_ID	No_Description	No_KEGG	No_GOcode	No_GOBP	No_GOMF	No_GOCC	No_keywords
contig29150	Species_Effect	Common_to_both_analyzes	834	No_sig_nr_hit	No_sig_nr_hit	No_sig_nr_hit	No_sig_nr_hit	No_Uniprotmatch	No_%_identity	No_evalue	No_ID	No_Description	No_KEGG	No_GOcode	No_GOBP	No_GOMF	No_GOCC	No_keywords
contig29218	interaction	Common_to_both_analyzes	843	gi|512910179|ref|XP_004927104.1|	PREDICTED: uncharacterized protein LOC101745134 [Bombyx mori]	2.39333e-50	238	H9JGG0	47.48	2e-50	H9JGG0_BOMMO	Uncharacterized protein {ECO:0000313|EnsemblMetazoa:BGIBMGA008607-TA}	bmor:101745134	No_GOcodes	No_GOBP	No_GOMF	No_GOCC	Complete proteome {ECO:0000313|Proteomes:UP000005204};Reference proteome {ECO:0000313|Proteomes:UP000005204}.;
contig29218	Plants_Effect	Common_to_both_analyzes	843	gi|512910179|ref|XP_004927104.1|	PREDICTED: uncharacterized protein LOC101745134 [Bombyx mori]	2.39333e-50	238	H9JGG0	47.48	2e-50	H9JGG0_BOMMO	Uncharacterized protein {ECO:0000313|EnsemblMetazoa:BGIBMGA008607-TA}	bmor:101745134	No_GOcodes	No_GOBP	No_GOMF	No_GOCC	Complete proteome {ECO:0000313|Proteomes:UP000005204};Reference proteome {ECO:0000313|Proteomes:UP000005204}.;
contig29218	Species_Effect	Common_to_both_analyzes	843	gi|512910179|ref|XP_004927104.1|	PREDICTED: uncharacterized protein LOC101745134 [Bombyx mori]	2.39333e-50	238	H9JGG0	47.48	2e-50	H9JGG0_BOMMO	Uncharacterized protein {ECO:0000313|EnsemblMetazoa:BGIBMGA008607-TA}	bmor:101745134	No_GOcodes	No_GOBP	No_GOMF	No_GOCC	Complete proteome {ECO:0000313|Proteomes:UP000005204};Reference proteome {ECO:0000313|Proteomes:UP000005204}.;
contig29366	interaction	Common_to_both_analyzes	601	No_sig_nr_hit	No_sig_nr_hit	No_sig_nr_hit	No_sig_nr_hit	No_Uniprotmatch	No_%_identity	No_evalue	No_ID	No_Description	No_KEGG	No_GOcode	No_GOBP	No_GOMF	No_GOCC	No_keywords
contig29384	Species_Effect	Common_to_both_analyzes	610	No_sig_nr_hit	No_sig_nr_hit	No_sig_nr_hit	No_sig_nr_hit	No_Uniprotmatch	No_%_identity	No_evalue	No_ID	No_Description	No_KEGG	No_GOcode	No_GOBP	No_GOMF	No_GOCC	No_keywords
contig29538	Plants_Effect	uniq_with-All-replicate	502	gi|6358530|gb|AAF07223.1|AF123313_1	aminopeptidase N [Manduca sexta]	4.71096e-20	142	Q11001	45.07	4e-22	AMPM_MANSE	Membrane alanyl aminopeptidase	No_KEGG	GO:0031225 \\ GO:0005886 \\ GO:0004177 \\ GO:0008237 \\ GO:0008270 \\	No_GOBP	aminopeptidase activity (GO:0004177);metallopeptidase activity (GO:0008237);zinc ion binding (GO:0008270);	anchored component of membrane (GO:0031225);plasma membrane (GO:0005886);	Aminopeptidase;Cell membrane;Direct protein sequencing;Glycoprotein;GPI-anchor;Hydrolase;Lipoprotein;Membrane;Metal-binding;Metalloprotease;Protease;Signal;Zinc.;
contig29538	Species_Effect	uniq_with-All-replicate	502	gi|6358530|gb|AAF07223.1|AF123313_1	aminopeptidase N [Manduca sexta]	4.71096e-20	142	Q11001	45.07	4e-22	AMPM_MANSE	Membrane alanyl aminopeptidase	No_KEGG	GO:0031225 \\ GO:0005886 \\ GO:0004177 \\ GO:0008237 \\ GO:0008270 \\	No_GOBP	aminopeptidase activity (GO:0004177);metallopeptidase activity (GO:0008237);zinc ion binding (GO:0008270);	anchored component of membrane (GO:0031225);plasma membrane (GO:0005886);	Aminopeptidase;Cell membrane;Direct protein sequencing;Glycoprotein;GPI-anchor;Hydrolase;Lipoprotein;Membrane;Metal-binding;Metalloprotease;Protease;Signal;Zinc.;
contig29579	Species_Effect	uniq_with-All-replicate	712	No_sig_nr_hit	No_sig_nr_hit	No_sig_nr_hit	No_sig_nr_hit	No_Uniprotmatch	No_%_identity	No_evalue	No_ID	No_Description	No_KEGG	No_GOcode	No_GOBP	No_GOMF	No_GOCC	No_keywords
contig29645	Species_Effect	uniq_with-All-replicate	533	No_sig_nr_hit	No_sig_nr_hit	No_sig_nr_hit	No_sig_nr_hit	No_Uniprotmatch	No_%_identity	No_evalue	No_ID	No_Description	No_KEGG	No_GOcode	No_GOBP	No_GOMF	No_GOCC	No_keywords
contig29703	Species_Effect	Common_to_both_analyzes	571	No_sig_nr_hit	No_sig_nr_hit	No_sig_nr_hit	No_sig_nr_hit	No_Uniprotmatch	No_%_identity	No_evalue	No_ID	No_Description	No_KEGG	No_GOcode	No_GOBP	No_GOMF	No_GOCC	No_keywords
contig32979	Species_Effect	Common_to_both_analyzes	4561	gi|768418510|ref|XP_011549944.1|	PREDICTED: uncharacterized protein LOC105381841 [Plutella xylostella]	0	801	P0CT40	32.17	2e-118	TF29_SCHPO	Transposon Tf2-9 polyprotein	spo:SPBC9B6.02c	GO:0005737 \\ GO:0004190 \\ GO:0003677 \\ GO:0003887 \\ GO:0004519 \\ GO:0046872 \\ GO:0003723 \\ GO:0003964 \\ GO:0015074 \\ GO:0006310 \\	DNA integration (GO:0015074);DNA recombination (GO:0006310);	aspartic-type endopeptidase activity (GO:0004190);DNA binding (GO:0003677);DNA-directed DNA polymerase activity (GO:0003887);endonuclease activity (GO:0004519);metal ion binding (GO:0046872);RNA binding (GO:0003723);RNA-directed DNA polymerase activity (GO:0003964);	cytoplasm (GO:0005737);	Aspartyl protease;Complete proteome;DNA integration;DNA recombination;DNA-binding;DNA-directed DNA polymerase;Endonuclease;Hydrolase;Magnesium;Metal-binding;Multifunctional enzyme;Nuclease;Nucleotidyltransferase;Protease;Reference proteome;RNA-binding;RNA-directed DNA polymerase;Transferase;Transposable element.;
contig32988	interaction	uniq_without-ECBMug2	1771	gi|512933911|ref|XP_004932908.1|	PREDICTED: cysteine sulfinic acid decarboxylase-like [Bombyx mori] >gi|763711573|gb|AJQ30182.1| aspartate decarboxylase [Bombyx mori]	0	511	Q9Y600	54.51	0.0	CSAD_HUMAN	Cysteine sulfinic acid decarboxylase	hsa:51380	GO:0030170 \\ GO:0004782 \\ GO:0034641 \\ GO:0044281 \\ GO:0000098 \\ GO:0000096 \\ GO:0042412 \\	cellular nitrogen compound metabolic process (GO:0034641);small molecule metabolic process (GO:0044281);sulfur amino acid catabolic process (GO:0000098);sulfur amino acid metabolic process (GO:0000096);taurine biosynthetic process (GO:0042412);	pyridoxal phosphate binding (GO:0030170);sulfinoalanine decarboxylase activity (GO:0004782);	No_GOCC	3D-structure;Alternative splicing;Complete proteome;Decarboxylase;Lyase;Pyridoxal phosphate;Reference proteome.;
contig33003	Species_Effect	Common_to_both_analyzes	1191	gi|357620800|gb|EHJ72852.1|	alpha amylase [Danaus plexippus]	4.34504e-175	375	P07190	48.18	9e-97	MAL1_DROME	Maltase A1	dme:Dmel_CG8696	GO:0004558 \\ GO:0043169 \\ GO:0032450 \\	No_GOBP	alpha-1,4-glucosidase activity (GO:0004558);cation binding (GO:0043169);maltose alpha-glucosidase activity (GO:0032450);	No_GOCC	Complete proteome;Glycoprotein;Glycosidase;Hydrolase;Reference proteome;Signal.;
isotig00314	Plants_Effect	Common_to_both_analyzes	612	gi|112983758|ref|NP_001036866.1|	cuticular protein RR-2 motif 71 precursor [Bombyx mori] >gi|12862591|dbj|BAB32481.1| cuticle protein [Bombyx mori]	1.01558e-35	67	P80683	82.09	7e-32	CUA3A_TENMO	Larval cuticle protein A3A	No_KEGG	GO:0042302 \\	No_GOBP	structural constituent of cuticle (GO:0042302);	No_GOCC	Cuticle;Direct protein sequencing;Repeat.;
isotig00314	Species_Effect	Common_to_both_analyzes	612	gi|112983758|ref|NP_001036866.1|	cuticular protein RR-2 motif 71 precursor [Bombyx mori] >gi|12862591|dbj|BAB32481.1| cuticle protein [Bombyx mori]	1.01558e-35	67	P80683	82.09	7e-32	CUA3A_TENMO	Larval cuticle protein A3A	No_KEGG	GO:0042302 \\	No_GOBP	structural constituent of cuticle (GO:0042302);	No_GOCC	Cuticle;Direct protein sequencing;Repeat.;
isotig00580	interaction	uniq_with-All-replicate	700	No_sig_nr_hit	No_sig_nr_hit	No_sig_nr_hit	No_sig_nr_hit	No_Uniprotmatch	No_%_identity	No_evalue	No_ID	No_Description	No_KEGG	No_GOcode	No_GOBP	No_GOMF	No_GOCC	No_keywords
isotig00580	Species_Effect	Common_to_both_analyzes	700	No_sig_nr_hit	No_sig_nr_hit	No_sig_nr_hit	No_sig_nr_hit	No_Uniprotmatch	No_%_identity	No_evalue	No_ID	No_Description	No_KEGG	No_GOcode	No_GOBP	No_GOMF	No_GOCC	No_keywords
isotig00582	Species_Effect	uniq_with-All-replicate	1700	No_sig_nr_hit	No_sig_nr_hit	No_sig_nr_hit	No_sig_nr_hit	No_Uniprotmatch	No_%_identity	No_evalue	No_ID	No_Description	No_KEGG	No_GOcode	No_GOBP	No_GOMF	No_GOCC	No_keywords
isotig00642	interaction	Common_to_both_analyzes	1536	gi|768423694|ref|XP_011552764.1|	PREDICTED: uncharacterized protein LOC105384257 [Plutella xylostella]	9.6657e-129	273	G6CY86	62.04	9e-121	G6CY86_DANPL	Uncharacterized protein {ECO:0000313|EMBL:EHJ73760.1}	No_KEGG	No_GOcodes	No_GOBP	No_GOMF	No_GOCC	Complete proteome {ECO:0000313|Proteomes:UP000007151};Reference proteome {ECO:0000313|Proteomes:UP000007151}.;
isotig00724	Species_Effect	uniq_without-ECBMug2	1386	gi|357620635|gb|EHJ72766.1|	putative estradiol 17 beta-dehydrogenase [Danaus plexippus]	3.14933e-61	123	P80547	32.67	2e-07	SCP2_YARLI	Fatty acid-binding protein	yli:YALI0E01298g	GO:0005777 \\ GO:0008289 \\ GO:0006810 \\	transport (GO:0006810);	lipid binding (GO:0008289);	peroxisome (GO:0005777);	3D-structure;Acetylation;Complete proteome;Direct protein sequencing;Lipid-binding;Peroxisome;Reference proteome;Transport.;
isotig00900	Species_Effect	Common_to_both_analyzes	1412	No_sig_nr_hit	No_sig_nr_hit	No_sig_nr_hit	No_sig_nr_hit	No_Uniprotmatch	No_%_identity	No_evalue	No_ID	No_Description	No_KEGG	No_GOcode	No_GOBP	No_GOMF	No_GOCC	No_keywords
isotig01087	Species_Effect	Common_to_both_analyzes	3800	gi|795018896|ref|XP_011859399.1|	PREDICTED: uncharacterized protein K02A2.6-like [Vollenhovia emeryi]	0	620	Q99315	25.69	2e-51	YG31B_YEAST	Transposon Ty3-G Gag-Pol polyprotein	sce:YGR109W-B	GO:0005737 \\ GO:0005634 \\ GO:0000943 \\ GO:0004190 \\ GO:0005524 \\ GO:0003677 \\ GO:0003887 \\ GO:0008233 \\ GO:0004540 \\ GO:0003723 \\ GO:0003964 \\ GO:0004523 \\ GO:0008270 \\ GO:0071897 \\ GO:0015074 \\ GO:0006310 \\ GO:0090501 \\ GO:0006278 \\ GO:0032197 \\ GO:0019076 \\	DNA biosynthetic process (GO:0071897);DNA integration (GO:0015074);DNA recombination (GO:0006310);RNA phosphodiester bond hydrolysis (GO:0090501);RNA-dependent DNA replication (GO:0006278);transposition, RNA-mediated (GO:0032197);viral release from host cell (GO:0019076);	aspartic-type endopeptidase activity (GO:0004190);ATP binding (GO:0005524);DNA binding (GO:0003677);DNA-directed DNA polymerase activity (GO:0003887);peptidase activity (GO:0008233);ribonuclease activity (GO:0004540);RNA binding (GO:0003723);RNA-directed DNA polymerase activity (GO:0003964);RNA-DNA hybrid ribonuclease activity (GO:0004523);zinc ion binding (GO:0008270);	cytoplasm (GO:0005737);nucleus (GO:0005634);retrotransposon nucleocapsid (GO:0000943);	3D-structure;Acetylation;Aspartyl protease;ATP-binding;Complete proteome;Cytoplasm;DNA integration;DNA recombination;DNA-binding;DNA-directed DNA polymerase;Endonuclease;Hydrolase;Magnesium;Metal-binding;Multifunctional enzyme;Nuclease;Nucleotide-binding;Nucleotidyltransferase;Nucleus;Protease;Reference proteome;Ribosomal frameshifting;RNA-binding;RNA-directed DNA polymerase;Transferase;Transposa…
isotig01102	Species_Effect	Common_to_both_analyzes	8402	gi|33327733|gb|AAQ09229.1|	polyprotein [Antheraea mylitta]	0	1708	Q2MGA5	55.85	0.0	Q2MGA5_ANTMY	Polyprotein {ECO:0000313|EMBL:AAQ09229.1}	No_KEGG	GO:0003676 \\ GO:0008270 \\ GO:0015074 \\	DNA integration (GO:0015074);	nucleic acid binding (GO:0003676);zinc ion binding (GO:0008270);	No_GOCC	No_keywords
isotig01396	Species_Effect	Common_to_both_analyzes	6119	gi|768411256|ref|XP_011562717.1|	PREDICTED: agrin-like [Plutella xylostella]	0	593	A2ASQ1	30.96	1e-58	AGRIN_MOUSE	Agrin	No_KEGG	GO:0005605 \\ GO:0005604 \\ GO:0030054 \\ GO:0009986 \\ GO:0005737 \\ GO:0070062 \\ GO:0031012 \\ GO:0005576 \\ GO:0005615 \\ GO:0005796 \\ GO:0016021 \\ GO:0005886 \\ GO:0045202 \\ GO:0030548 \\ GO:0042030 \\ GO:0005509 \\ GO:0035374 \\ GO:0002162 \\ GO:0043395 \\ GO:0044325 \\ GO:0033691 \\ GO:0030154 \\ GO:0007275 \\ GO:1903277 \\ GO:1903407 \\ GO:0007528 \\ GO:0045213 \\ GO:0007009 \\ GO:0051…	cell differentiation (GO:0030154);multicellular organismal development (GO:0007275);negative regulation of sodium ion export from cell (GO:1903277);negative regulation of sodium (GO:1903407);neuromuscular junction development (GO:0007528);neurotransmitter receptor metabolic process (GO:0045213);plasma membrane organization (GO:0007009);positive regulation of filopodium assembly (GO:0051491);posit…	acetylcholine receptor regulator activity (GO:0030548);ATPase inhibitor activity (GO:0042030);calcium ion binding (GO:0005509);chondroitin sulfate binding (GO:0035374);dystroglycan binding (GO:0002162);heparan sulfate proteoglycan binding (GO:0043395);ion channel binding (GO:0044325);sialic acid binding (GO:0033691);	basal lamina (GO:0005605);basement membrane (GO:0005604);cell junction (GO:0030054);cell surface (GO:0009986);cytoplasm (GO:0005737);extracellular exosome (GO:0070062);extracellular matrix (GO:0031012);extracellular region (GO:0005576);extracellular space (GO:0005615);Golgi lumen (GO:0005796);integral component of membrane (GO:0016021);plasma membrane (GO:0005886);synapse (GO:0045202);	3D-structure;Alternative splicing;Calcium;Cell junction;Cell membrane;Complete proteome;Developmental protein;Differentiation;Disulfide bond;EGF-like domain;Glycoprotein;Heparan sulfate;Laminin EGF-like domain;Membrane;Polymorphism;Proteoglycan;Reference proteome;Repeat;Signal-anchor;Synapse;Transmembrane;Transmembrane helix.;
isotig01403	Plants_Effect	Common_to_both_analyzes	3966	gi|512931296|ref|XP_004932267.1|	PREDICTED: pickpocket protein 11-like [Bombyx mori]	5.43717e-157	314	G6D4E9	54.52	4e-108	G6D4E9_DANPL	Uncharacterized protein {ECO:0000313|EMBL:EHJ71634.1}	No_KEGG	GO:0016021 \\ GO:0005272 \\	No_GOBP	sodium channel activity (GO:0005272);	integral component of membrane (GO:0016021);	Complete proteome {ECO:0000313|Proteomes:UP000007151};Ion channel {ECO:0000256|RuleBase:RU000679,;ECO:0000256|SAAS:SAAS00110114};Ion transport {ECO:0000256|RuleBase:RU000679,;ECO:0000256|SAAS:SAAS00110114};Membrane {ECO:0000256|SAAS:SAAS00110140};Reference proteome {ECO:0000313|Proteomes:UP000007151};Sodium {ECO:0000256|RuleBase:RU000679, ECO:0000256|SAAS:SAAS00110114};Sodium channel {ECO:0000256…
isotig01403	Species_Effect	Common_to_both_analyzes	3966	gi|512931296|ref|XP_004932267.1|	PREDICTED: pickpocket protein 11-like [Bombyx mori]	5.43717e-157	314	G6D4E9	54.52	4e-108	G6D4E9_DANPL	Uncharacterized protein {ECO:0000313|EMBL:EHJ71634.1}	No_KEGG	GO:0016021 \\ GO:0005272 \\	No_GOBP	sodium channel activity (GO:0005272);	integral component of membrane (GO:0016021);	Complete proteome {ECO:0000313|Proteomes:UP000007151};Ion channel {ECO:0000256|RuleBase:RU000679,;ECO:0000256|SAAS:SAAS00110114};Ion transport {ECO:0000256|RuleBase:RU000679,;ECO:0000256|SAAS:SAAS00110114};Membrane {ECO:0000256|SAAS:SAAS00110140};Reference proteome {ECO:0000313|Proteomes:UP000007151};Sodium {ECO:0000256|RuleBase:RU000679, ECO:0000256|SAAS:SAAS00110114};Sodium channel {ECO:0000256…
isotig01569	Species_Effect	Common_to_both_analyzes	4509	gi|512898143|ref|XP_004924327.1|	PREDICTED: tenascin-like [Bombyx mori]	4.56724e-20	94	G6CZY4	61.90	6e-20	G6CZY4_DANPL	Uncharacterized protein {ECO:0000313|EMBL:EHJ73200.1}	No_KEGG	No_GOcodes	No_GOBP	No_GOMF	No_GOCC	Complete proteome {ECO:0000313|Proteomes:UP000007151};Reference proteome {ECO:0000313|Proteomes:UP000007151}.;
isotig01623	Species_Effect	Common_to_both_analyzes	905	No_sig_nr_hit	No_sig_nr_hit	No_sig_nr_hit	No_sig_nr_hit	No_Uniprotmatch	No_%_identity	No_evalue	No_ID	No_Description	No_KEGG	No_GOcode	No_GOBP	No_GOMF	No_GOCC	No_keywords
isotig01627	Species_Effect	Common_to_both_analyzes	1514	gi|512927151|ref|XP_004931263.1|	PREDICTED: phospholipase B1, membrane-associated-like [Bombyx mori]	3.81567e-162	293	Q06HQ7	40.20	2e-49	PLB1_MONDO	Phospholipase B1, membrane-associated	mdo:768082	GO:0016324 \\ GO:0016021 \\ GO:0004622 \\ GO:0004623 \\ GO:0016042 \\	lipid catabolic process (GO:0016042);	lysophospholipase activity (GO:0004622);phospholipase A2 activity (GO:0004623);	apical plasma membrane (GO:0016324);integral component of membrane (GO:0016021);	Cell membrane;Complete proteome;Glycoprotein;Hydrolase;Lipid degradation;Lipid metabolism;Membrane;Reference proteome;Repeat;Signal;Transmembrane;Transmembrane helix.;
isotig01646	Plants_Effect	uniq_with-All-replicate	5564	gi|768438358|ref|XP_011560756.1|	PREDICTED: uncharacterized protein LOC105391048 [Plutella xylostella]	0	956	P0CT40	30.39	7e-95	TF29_SCHPO	Transposon Tf2-9 polyprotein	spo:SPBC9B6.02c	GO:0005737 \\ GO:0004190 \\ GO:0003677 \\ GO:0003887 \\ GO:0004519 \\ GO:0046872 \\ GO:0003723 \\ GO:0003964 \\ GO:0015074 \\ GO:0006310 \\	DNA integration (GO:0015074);DNA recombination (GO:0006310);	aspartic-type endopeptidase activity (GO:0004190);DNA binding (GO:0003677);DNA-directed DNA polymerase activity (GO:0003887);endonuclease activity (GO:0004519);metal ion binding (GO:0046872);RNA binding (GO:0003723);RNA-directed DNA polymerase activity (GO:0003964);	cytoplasm (GO:0005737);	Aspartyl protease;Complete proteome;DNA integration;DNA recombination;DNA-binding;DNA-directed DNA polymerase;Endonuclease;Hydrolase;Magnesium;Metal-binding;Multifunctional enzyme;Nuclease;Nucleotidyltransferase;Protease;Reference proteome;RNA-binding;RNA-directed DNA polymerase;Transferase;Transposable element.;
isotig01646	Species_Effect	Common_to_both_analyzes	5564	gi|768438358|ref|XP_011560756.1|	PREDICTED: uncharacterized protein LOC105391048 [Plutella xylostella]	0	956	P0CT40	30.39	7e-95	TF29_SCHPO	Transposon Tf2-9 polyprotein	spo:SPBC9B6.02c	GO:0005737 \\ GO:0004190 \\ GO:0003677 \\ GO:0003887 \\ GO:0004519 \\ GO:0046872 \\ GO:0003723 \\ GO:0003964 \\ GO:0015074 \\ GO:0006310 \\	DNA integration (GO:0015074);DNA recombination (GO:0006310);	aspartic-type endopeptidase activity (GO:0004190);DNA binding (GO:0003677);DNA-directed DNA polymerase activity (GO:0003887);endonuclease activity (GO:0004519);metal ion binding (GO:0046872);RNA binding (GO:0003723);RNA-directed DNA polymerase activity (GO:0003964);	cytoplasm (GO:0005737);	Aspartyl protease;Complete proteome;DNA integration;DNA recombination;DNA-binding;DNA-directed DNA polymerase;Endonuclease;Hydrolase;Magnesium;Metal-binding;Multifunctional enzyme;Nuclease;Nucleotidyltransferase;Protease;Reference proteome;RNA-binding;RNA-directed DNA polymerase;Transferase;Transposable element.;
isotig01689	Plants_Effect	Common_to_both_analyzes	1166	gi|541905573|gb|AGV28582.1|	attacin [Ostrinia furnacalis]	7.56141e-35	72	Q26431	51.43	1e-13	ATT_BOMMO	Attacin	bmor:692555	GO:0005576 \\ GO:0042742 \\ GO:0045087 \\	defense response to bacterium (GO:0042742);innate immune response (GO:0045087);	No_GOMF	extracellular region (GO:0005576);	Antibiotic;Antimicrobial;Cleavage on pair of basic residues;Complete proteome;Immunity;Innate immunity;Reference proteome;Secreted;Signal.;
isotig01689	Species_Effect	Common_to_both_analyzes	1166	gi|541905573|gb|AGV28582.1|	attacin [Ostrinia furnacalis]	7.56141e-35	72	Q26431	51.43	1e-13	ATT_BOMMO	Attacin	bmor:692555	GO:0005576 \\ GO:0042742 \\ GO:0045087 \\	defense response to bacterium (GO:0042742);innate immune response (GO:0045087);	No_GOMF	extracellular region (GO:0005576);	Antibiotic;Antimicrobial;Cleavage on pair of basic residues;Complete proteome;Immunity;Innate immunity;Reference proteome;Secreted;Signal.;
isotig01694	Species_Effect	uniq_without-ECBMug2	1900	gi|512907508|ref|XP_004926460.1|	PREDICTED: uncharacterized protein LOC101741297 isoform X2 [Bombyx mori] >gi|223671384|tpd|FAA00644.1| TPA: putative cuticle protein [Bombyx mori]	1.06439e-114	461	C0H6Y3	48.81	7e-115	C0H6Y3_BOMMO	Putative cuticle protein {ECO:0000313|EMBL:FAA00644.1}	bmor:101741297	GO:0042302 \\	No_GOBP	structural constituent of cuticle (GO:0042302);	No_GOCC	Complete proteome {ECO:0000313|Proteomes:UP000005204};Reference proteome {ECO:0000313|Proteomes:UP000005204}.;
isotig01701	Species_Effect	Common_to_both_analyzes	1000	No_sig_nr_hit	No_sig_nr_hit	No_sig_nr_hit	No_sig_nr_hit	No_Uniprotmatch	No_%_identity	No_evalue	No_ID	No_Description	No_KEGG	No_GOcode	No_GOBP	No_GOMF	No_GOCC	No_keywords
isotig01954	Species_Effect	Common_to_both_analyzes	8563	gi|768408209|ref|XP_011563990.1|	PREDICTED: uncharacterized protein LOC105393840 [Plutella xylostella]	0	1900	Q9YMJ7	22.74	4e-09	ENV_NPVLD	Envelope fusion protein	vg:1488571	GO:0020002 \\ GO:0016021 \\ GO:0019031 \\ GO:0055036 \\ GO:0039654 \\	fusion of virus membrane with host endosome membrane (GO:0039654);	No_GOMF	host cell plasma membrane (GO:0020002);integral component of membrane (GO:0016021);viral envelope (GO:0019031);virion membrane (GO:0055036);	Coiled coil;Fusion of virus membrane with host endosomal membrane;Fusion of virus membrane with host membrane;Glycoprotein;Host cell membrane;Host membrane;Membrane;Signal;Transmembrane;Transmembrane helix;Viral envelope protein;Viral penetration into host cytoplasm;Virion;Virus entry into host cell.;
isotig02078	Species_Effect	uniq_with-All-replicate	3294	gi|512916157|ref|XP_004928564.1|	PREDICTED: uncharacterized protein LOC101743739 [Bombyx mori]	4.26526e-110	200	P41996	34.26	1e-06	CPG2_CAEEL	Chondroitin proteoglycan-2	cel:CELE_B0280.5	GO:0005576 \\ GO:0008061 \\ GO:0006030 \\ GO:0030703 \\ GO:0009790 \\ GO:0000281 \\ GO:0032465 \\	chitin metabolic process (GO:0006030);eggshell formation (GO:0030703);embryo development (GO:0009790);mitotic cytokinesis (GO:0000281);regulation of cytokinesis (GO:0032465);	chitin binding (GO:0008061);	extracellular region (GO:0005576);	Cell cycle;Cell division;Chitin-binding;Complete proteome;Developmental protein;Disulfide bond;Glycoprotein;Proteoglycan;Reference proteome;Repeat;Signal.;
isotig02133	Species_Effect	Common_to_both_analyzes	2125	gi|284438051|gb|ADB85578.1|	chitinase [Ostrinia nubilalis]	0	399	Q9W092	43.10	4e-92	CHIT2_DROME	Probable chitinase 2	dme:Dmel_CG2054	GO:0005576 \\ GO:0008061 \\ GO:0004568 \\ GO:0006032 \\ GO:0000272 \\	chitin catabolic process (GO:0006032);polysaccharide catabolic process (GO:0000272);	chitin binding (GO:0008061);chitinase activity (GO:0004568);	extracellular region (GO:0005576);	Carbohydrate metabolism;Chitin degradation;Complete proteome;Glycosidase;Hydrolase;Phosphoprotein;Polysaccharide degradation;Reference proteome;Signal.;
isotig02137	Plants_Effect	uniq_with-All-replicate	2064	gi|389608587|dbj|BAM17903.1|	osiris 2 [Papilio xuthus]	1.71554e-158	346	I4DJ13	85.84	1e-158	I4DJ13_PAPXU	Osiris 2 {ECO:0000313|EMBL:BAM17903.1}	No_KEGG	No_GOcodes	No_GOBP	No_GOMF	No_GOCC	No_keywords
isotig02137	Species_Effect	Common_to_both_analyzes	2064	gi|389608587|dbj|BAM17903.1|	osiris 2 [Papilio xuthus]	1.71554e-158	346	I4DJ13	85.84	1e-158	I4DJ13_PAPXU	Osiris 2 {ECO:0000313|EMBL:BAM17903.1}	No_KEGG	No_GOcodes	No_GOBP	No_GOMF	No_GOCC	No_keywords
isotig02180	Plants_Effect	uniq_without-ECBMug2	702	gi|641679713|ref|XP_008188674.1|	PREDICTED: uncharacterized protein LOC103310953 [Acyrthosiphon pisum]	2.17926e-08	71	J9LDE2	47.95	1e-09	J9LDE2_ACYPI	Uncharacterized protein {ECO:0000313|EnsemblMetazoa:ACYPI39556-PA}	No_KEGG	GO:0003677 \\	No_GOBP	DNA binding (GO:0003677);	No_GOCC	Complete proteome {ECO:0000313|Proteomes:UP000007819};Reference proteome {ECO:0000313|Proteomes:UP000007819}.;
isotig02182	Species_Effect	Common_to_both_analyzes	1012	No_sig_nr_hit	No_sig_nr_hit	No_sig_nr_hit	No_sig_nr_hit	No_Uniprotmatch	No_%_identity	No_evalue	No_ID	No_Description	No_KEGG	No_GOcode	No_GOBP	No_GOMF	No_GOCC	No_keywords
isotig02214	interaction	Common_to_both_analyzes	2805	gi|512907940|ref|XP_004926567.1|	PREDICTED: uncharacterized protein LOC101747119 [Bombyx mori]	4.51123e-134	306	G6D447	63.28	1e-129	G6D447_DANPL	Uncharacterized protein {ECO:0000313|EMBL:EHJ71729.1}	No_KEGG	No_GOcodes	No_GOBP	No_GOMF	No_GOCC	Complete proteome {ECO:0000313|Proteomes:UP000007151};Reference proteome {ECO:0000313|Proteomes:UP000007151}.;
isotig02214	Species_Effect	uniq_without-ECBMug2	2805	gi|512907940|ref|XP_004926567.1|	PREDICTED: uncharacterized protein LOC101747119 [Bombyx mori]	4.51123e-134	306	G6D447	63.28	1e-129	G6D447_DANPL	Uncharacterized protein {ECO:0000313|EMBL:EHJ71729.1}	No_KEGG	No_GOcodes	No_GOBP	No_GOMF	No_GOCC	Complete proteome {ECO:0000313|Proteomes:UP000007151};Reference proteome {ECO:0000313|Proteomes:UP000007151}.;
isotig02220	Species_Effect	Common_to_both_analyzes	3144	gi|512895291|ref|XP_004923637.1|	PREDICTED: microtubule-associated protein futsch-like [Bombyx mori]	0	536	H9JV64	80.41	0.0	H9JV64_BOMMO	Uncharacterized protein {ECO:0000313|EnsemblMetazoa:BGIBMGA013427-TA}	No_KEGG	GO:0007165 \\	signal transduction (GO:0007165);	No_GOMF	No_GOCC	ANK repeat {ECO:0000256|RuleBase:RU003321};Complete proteome {ECO:0000313|Proteomes:UP000005204};Reference proteome {ECO:0000313|Proteomes:UP000005204};Repeat {ECO:0000256|RuleBase:RU003536}.;
isotig02260	Plants_Effect	uniq_with-All-replicate	1733	gi|389608285|dbj|BAM17754.1|	similar to CG12017 [Papilio xuthus]	1.32813e-82	413	I4DIL4	56.17	9e-83	I4DIL4_PAPXU	Similar to CG12017 {ECO:0000313|EMBL:BAM17754.1}	No_KEGG	No_GOcodes	No_GOBP	No_GOMF	No_GOCC	No_keywords
isotig02279	interaction	Common_to_both_analyzes	1046	gi|78099970|sp|Q8T4J9.1|CU27_MANSE	RecName: Full=Pupal cuticle protein 27; AltName: Full=MS-PCP27; Short=MsCP27; Flags: Precursor [Manduca sexta] >gi|19743772|gb|AAL92478.1| cuticle protein 27 [Manduca sexta]	8.48646e-53	217	Q8T4J9	52.07	7e-55	CU27_MANSE	Pupal cuticle protein 27	No_KEGG	GO:0042302 \\	No_GOBP	structural constituent of cuticle (GO:0042302);	No_GOCC	Cuticle;Direct protein sequencing;Signal.;
isotig02279	Plants_Effect	Common_to_both_analyzes	1046	gi|78099970|sp|Q8T4J9.1|CU27_MANSE	RecName: Full=Pupal cuticle protein 27; AltName: Full=MS-PCP27; Short=MsCP27; Flags: Precursor [Manduca sexta] >gi|19743772|gb|AAL92478.1| cuticle protein 27 [Manduca sexta]	8.48646e-53	217	Q8T4J9	52.07	7e-55	CU27_MANSE	Pupal cuticle protein 27	No_KEGG	GO:0042302 \\	No_GOBP	structural constituent of cuticle (GO:0042302);	No_GOCC	Cuticle;Direct protein sequencing;Signal.;
isotig02291	Species_Effect	Common_to_both_analyzes	1409	gi|56462288|gb|AAV91427.1|	protease inhibitor 5 [Lonomia obliqua]	8.08752e-17	77	Q5MGH3	53.25	5e-17	Q5MGH3_LONON	Protease inhibitor 5 {ECO:0000313|EMBL:AAV91427.1}	No_KEGG	GO:0008233 \\	No_GOBP	peptidase activity (GO:0008233);	No_GOCC	Hydrolase {ECO:0000313|EMBL:AAV91427.1};Protease {ECO:0000313|EMBL:AAV91427.1}.;
isotig02339	Species_Effect	Common_to_both_analyzes	830	gi|512891919|ref|XP_004922802.1|	PREDICTED: 4-coumarate--CoA ligase-like 9-like [Bombyx mori]	1.34156e-07	46	H9JUR4	54.35	7e-08	H9JUR4_BOMMO	Uncharacterized protein {ECO:0000313|EnsemblMetazoa:BGIBMGA013277-TA}	No_KEGG	GO:0003824 \\	No_GOBP	catalytic activity (GO:0003824);	No_GOCC	Complete proteome {ECO:0000313|Proteomes:UP000005204};Reference proteome {ECO:0000313|Proteomes:UP000005204}.;
isotig02391	Species_Effect	Common_to_both_analyzes	4098	gi|512916941|ref|XP_004928764.1|	PREDICTED: nose resistant to fluoxetine protein 6-like [Bombyx mori]	0	571	Q09225	26.27	1e-31	NRF6_CAEEL	Nose resistant to fluoxetine protein 6	cel:CELE_C08B11.4	GO:0016021 \\ GO:0008289 \\ GO:0016747 \\ GO:0006869 \\ GO:0007275 \\	lipid transport (GO:0006869);multicellular organismal development (GO:0007275);	lipid binding (GO:0008289);transferase activity, transferring acyl groups other than amino-acyl groups (GO:0016747);	integral component of membrane (GO:0016021);	Complete proteome;Developmental protein;Glycoprotein;Lipid transport;Lipid-binding;Membrane;Reference proteome;Signal;Transmembrane;Transmembrane helix;Transport.;
isotig02415	Species_Effect	Common_to_both_analyzes	4056	gi|512909089|ref|XP_004926837.1|	PREDICTED: monosaccharide-sensing protein 1-like [Bombyx mori]	2.01926e-100	483	A9ZSY3	24.12	2e-26	TRET1_BOMMO	Facilitated trehalose transporter Tret1 {ECO:0000303|PubMed:20035867}	bmor:100141437	GO:0016021 \\ GO:0005886 \\ GO:0015574 \\ GO:0015771 \\	trehalose transport (GO:0015771);	trehalose transmembrane transporter activity (GO:0015574);	integral component of membrane (GO:0016021);plasma membrane (GO:0005886);	Cell membrane;Complete proteome;Glycoprotein;Membrane;Reference proteome;Sugar transport;Transmembrane;Transmembrane helix;Transport.;
isotig02504	Species_Effect	uniq_without-ECBMug2	4500	gi|512915297|ref|XP_004928355.1|	PREDICTED: uncharacterized protein LOC101736535 [Bombyx mori]	0	874	G6CKC5	73.87	0.0	G6CKC5_DANPL	Uncharacterized protein {ECO:0000313|EMBL:EHJ78291.1}	No_KEGG	No_GOcodes	No_GOBP	No_GOMF	No_GOCC	Complete proteome {ECO:0000313|Proteomes:UP000007151};Reference proteome {ECO:0000313|Proteomes:UP000007151}.;
isotig02510	Species_Effect	Common_to_both_analyzes	1426	gi|389611672|dbj|BAM19420.1|	similar to CG34038, partial [Papilio xuthus]	4.2503e-86	275	I4DND0	57.45	3e-86	I4DND0_PAPXU	Similar to CG34038 {ECO:0000313|EMBL:BAM19420.1}	No_KEGG	No_GOcodes	No_GOBP	No_GOMF	No_GOCC	No_keywords
isotig02516	Plants_Effect	uniq_with-All-replicate	1634	gi|357625110|gb|EHJ75659.1|	putative acetyltransferase [Danaus plexippus]	2.15474e-24	222	G6CSY0	30.63	1e-24	G6CSY0_DANPL	Putative acetyltransferase {ECO:0000313|EMBL:EHJ75659.1}	No_KEGG	GO:0016740 \\	No_GOBP	transferase activity (GO:0016740);	No_GOCC	Complete proteome {ECO:0000313|Proteomes:UP000007151};Reference proteome {ECO:0000313|Proteomes:UP000007151};Transferase {ECO:0000313|EMBL:EHJ75659.1}.;
isotig02516	Species_Effect	uniq_with-All-replicate	1634	gi|357625110|gb|EHJ75659.1|	putative acetyltransferase [Danaus plexippus]	2.15474e-24	222	G6CSY0	30.63	1e-24	G6CSY0_DANPL	Putative acetyltransferase {ECO:0000313|EMBL:EHJ75659.1}	No_KEGG	GO:0016740 \\	No_GOBP	transferase activity (GO:0016740);	No_GOCC	Complete proteome {ECO:0000313|Proteomes:UP000007151};Reference proteome {ECO:0000313|Proteomes:UP000007151};Transferase {ECO:0000313|EMBL:EHJ75659.1}.;
isotig02518	Species_Effect	Common_to_both_analyzes	754	No_sig_nr_hit	No_sig_nr_hit	No_sig_nr_hit	No_sig_nr_hit	No_Uniprotmatch	No_%_identity	No_evalue	No_ID	No_Description	No_KEGG	No_GOcode	No_GOBP	No_GOMF	No_GOCC	No_keywords
isotig02590	interaction	Common_to_both_analyzes	4400	gi|762127580|ref|XP_011446877.1|	PREDICTED: RNA-directed DNA polymerase from mobile element jockey-like [Crassostrea gigas]	5.07619e-46	341	Q95SX7	30.09	5e-25	RTBS_DROME	Probable RNA-directed DNA polymerase from transposon BS	No_KEGG	GO:0003964 \\ GO:0006278 \\ GO:0006313 \\	RNA-dependent DNA replication (GO:0006278);transposition, DNA-mediated (GO:0006313);	RNA-directed DNA polymerase activity (GO:0003964);	No_GOCC	Nucleotidyltransferase;RNA-directed DNA polymerase;Transferase;Transposable element.;
isotig02590	Species_Effect	uniq_without-ECBMug2	4400	gi|762127580|ref|XP_011446877.1|	PREDICTED: RNA-directed DNA polymerase from mobile element jockey-like [Crassostrea gigas]	5.07619e-46	341	Q95SX7	30.09	5e-25	RTBS_DROME	Probable RNA-directed DNA polymerase from transposon BS	No_KEGG	GO:0003964 \\ GO:0006278 \\ GO:0006313 \\	RNA-dependent DNA replication (GO:0006278);transposition, DNA-mediated (GO:0006313);	RNA-directed DNA polymerase activity (GO:0003964);	No_GOCC	Nucleotidyltransferase;RNA-directed DNA polymerase;Transferase;Transposable element.;
isotig02615	Species_Effect	uniq_without-ECBMug2	2478	gi|768439520|ref|XP_011561393.1|	PREDICTED: uncharacterized protein LOC105391591 [Plutella xylostella]	2.23493e-42	100	G6CUR4	77.00	2e-42	G6CUR4_DANPL	Osiris 9 {ECO:0000313|EMBL:EHJ75018.1}	No_KEGG	No_GOcodes	No_GOBP	No_GOMF	No_GOCC	Complete proteome {ECO:0000313|Proteomes:UP000007151};Reference proteome {ECO:0000313|Proteomes:UP000007151}.;
isotig02689	Plants_Effect	uniq_with-All-replicate	2414	gi|768419181|ref|XP_011550295.1|	PREDICTED: uncharacterized protein LOC105382154 [Plutella xylostella]	8.53497e-75	172	D2KMR5	41.26	4e-74	D2KMR5_BOMMO	Uncharacterized protein {ECO:0000313|EnsemblMetazoa:BGIBMGA010948-TA}	bmor:100327241	No_GOcodes	No_GOBP	No_GOMF	No_GOCC	Complete proteome {ECO:0000313|Proteomes:UP000005204};Reference proteome {ECO:0000313|Proteomes:UP000005204}.;
isotig02776	Species_Effect	Common_to_both_analyzes	2550	gi|512915562|ref|XP_004928419.1|	PREDICTED: uncharacterized protein LOC101746992 [Bombyx mori]	2.12835e-66	496	Q95SX7	27.84	2e-38	RTBS_DROME	Probable RNA-directed DNA polymerase from transposon BS	No_KEGG	GO:0003964 \\ GO:0006278 \\ GO:0006313 \\	RNA-dependent DNA replication (GO:0006278);transposition, DNA-mediated (GO:0006313);	RNA-directed DNA polymerase activity (GO:0003964);	No_GOCC	Nucleotidyltransferase;RNA-directed DNA polymerase;Transferase;Transposable element.;
isotig02781	Species_Effect	uniq_without-ECBMug2	1482	gi|512916360|ref|XP_004928622.1|	PREDICTED: probable chitinase 3-like [Bombyx mori]	9.63868e-132	218	Q9W5U2	27.33	4e-08	CHIT3_DROME	Probable chitinase 3	dme:Dmel_CG18140	GO:0005737 \\ GO:0005576 \\ GO:0008061 \\ GO:0004568 \\ GO:0006032 \\ GO:0000272 \\	chitin catabolic process (GO:0006032);polysaccharide catabolic process (GO:0000272);	chitin binding (GO:0008061);chitinase activity (GO:0004568);	cytoplasm (GO:0005737);extracellular region (GO:0005576);	Carbohydrate metabolism;Chitin degradation;Chitin-binding;Complete proteome;Disulfide bond;Glycosidase;Hydrolase;Polysaccharide degradation;Reference proteome;Repeat;Signal.;
isotig02891	Plants_Effect	uniq_without-ECBMug2	2387	No_sig_nr_hit	No_sig_nr_hit	No_sig_nr_hit	No_sig_nr_hit	No_Uniprotmatch	No_%_identity	No_evalue	No_ID	No_Description	No_KEGG	No_GOcode	No_GOBP	No_GOMF	No_GOCC	No_keywords
isotig02891	Species_Effect	uniq_without-ECBMug2	2387	No_sig_nr_hit	No_sig_nr_hit	No_sig_nr_hit	No_sig_nr_hit	No_Uniprotmatch	No_%_identity	No_evalue	No_ID	No_Description	No_KEGG	No_GOcode	No_GOBP	No_GOMF	No_GOCC	No_keywords
isotig03007	Species_Effect	Common_to_both_analyzes	3036	gi|512896318|ref|XP_004923882.1|	PREDICTED: short-chain dehydrogenase/reductase family 16C member 6-like [Bombyx mori]	1.26093e-161	325	Q8N3Y7	38.64	2e-59	RDHE2_HUMAN	Epidermal retinol dehydrogenase 2	hsa:195814	GO:0005789 \\ GO:0016021 \\ GO:0004745 \\ GO:0050908 \\ GO:0043616 \\ GO:0042574 \\ GO:0042572 \\	detection of light stimulus involved in visual perception (GO:0050908);keratinocyte proliferation (GO:0043616);retinal metabolic process (GO:0042574);retinol metabolic process (GO:0042572);	retinol dehydrogenase activity (GO:0004745);	endoplasmic reticulum membrane (GO:0005789);integral component of membrane (GO:0016021);	Alternative splicing;Complete proteome;Endoplasmic reticulum;Membrane;NAD;NADP;Oxidoreductase;Polymorphism;Reference proteome;Transmembrane;Transmembrane helix.;
isotig03042	Species_Effect	Common_to_both_analyzes	1800	gi|456005210|gb|AGG36457.1|	glycosyltransferase 2 [Chilo suppressalis]	3.61838e-167	394	Q88168	37.20	3e-79	UDPE_NPVSL	Ecdysteroid UDP-glucosyltransferase	No_KEGG	GO:0016758 \\	No_GOBP	transferase activity, transferring hexosyl groups (GO:0016758);	No_GOCC	Glycosyltransferase;Signal;Transferase.;
isotig03089	Species_Effect	Common_to_both_analyzes	1800	gi|768426588|ref|XP_011554341.1|	PREDICTED: uncharacterized protein LOC105385627 [Plutella xylostella]	4.67726e-51	226	H9J7H5	31.67	5e-36	H9J7H5_BOMMO	Uncharacterized protein {ECO:0000313|EnsemblMetazoa:BGIBMGA005467-TA}	No_KEGG	GO:0008270 \\	No_GOBP	zinc ion binding (GO:0008270);	No_GOCC	Complete proteome {ECO:0000313|Proteomes:UP000005204};Metal-binding {ECO:0000256|SAAS:SAAS00061712};Reference proteome {ECO:0000313|Proteomes:UP000005204};Zinc {ECO:0000256|SAAS:SAAS00061712};Zinc-finger {ECO:0000256|SAAS:SAAS00061712}.;
isotig03102	Plants_Effect	uniq_with-All-replicate	969	No_sig_nr_hit	No_sig_nr_hit	No_sig_nr_hit	No_sig_nr_hit	No_Uniprotmatch	No_%_identity	No_evalue	No_ID	No_Description	No_KEGG	No_GOcode	No_GOBP	No_GOMF	No_GOCC	No_keywords
isotig03102	Species_Effect	uniq_with-All-replicate	969	No_sig_nr_hit	No_sig_nr_hit	No_sig_nr_hit	No_sig_nr_hit	No_Uniprotmatch	No_%_identity	No_evalue	No_ID	No_Description	No_KEGG	No_GOcode	No_GOBP	No_GOMF	No_GOCC	No_keywords
isotig03118	Species_Effect	Common_to_both_analyzes	499	No_sig_nr_hit	No_sig_nr_hit	No_sig_nr_hit	No_sig_nr_hit	No_Uniprotmatch	No_%_identity	No_evalue	No_ID	No_Description	No_KEGG	No_GOcode	No_GOBP	No_GOMF	No_GOCC	No_keywords
isotig03123	Species_Effect	Common_to_both_analyzes	596	gi|768430323|ref|XP_011556385.1|	PREDICTED: uncharacterized protein LOC105387367 [Plutella xylostella]	1.61187e-62	100	W8BF34	55.95	3e-43	W8BF34_CERCA	Retrovirus-related Pol polyprotein from type-2 retrotransposable element R2DM {ECO:0000313|EMBL:JAB88334.1}	No_KEGG	No_GOcodes	No_GOBP	No_GOMF	No_GOCC	No_keywords
isotig03182	Species_Effect	Common_to_both_analyzes	2482	No_sig_nr_hit	No_sig_nr_hit	No_sig_nr_hit	No_sig_nr_hit	No_Uniprotmatch	No_%_identity	No_evalue	No_ID	No_Description	No_KEGG	No_GOcode	No_GOBP	No_GOMF	No_GOCC	No_keywords
isotig03210	Species_Effect	Common_to_both_analyzes	1401	gi|512937740|ref|XP_004933838.1|	PREDICTED: lipase 1-like [Bombyx mori]	2.03848e-97	366	O46107	36.51	3e-66	LIP1_DROME	Lipase 1	dme:Dmel_CG7279	GO:0005576 \\ GO:0016788 \\ GO:0007586 \\ GO:0016042 \\	digestion (GO:0007586);lipid catabolic process (GO:0016042);	hydrolase activity, acting on ester bonds (GO:0016788);	extracellular region (GO:0005576);	Complete proteome;Glycoprotein;Hydrolase;Lipid degradation;Lipid metabolism;Reference proteome;Secreted;Signal.;
isotig03235	Species_Effect	Common_to_both_analyzes	1372	gi|357608986|gb|EHJ66241.1|	ecdysteroid 22-kinase [Danaus plexippus]	7.04195e-105	402	G6DJU3	44.28	5e-105	G6DJU3_DANPL	Ecdysteroid 22-kinase {ECO:0000313|EMBL:EHJ66241.1}	No_KEGG	GO:0016301 \\	No_GOBP	kinase activity (GO:0016301);	No_GOCC	Complete proteome {ECO:0000313|Proteomes:UP000007151};Kinase {ECO:0000313|EMBL:EHJ66241.1};Reference proteome {ECO:0000313|Proteomes:UP000007151};Transferase {ECO:0000313|EMBL:EHJ66241.1}.;
isotig03301	Species_Effect	Common_to_both_analyzes	1401	gi|512927515|ref|XP_004931354.1|	PREDICTED: uncharacterized protein LOC101746867 isoform X1 [Bombyx mori]	1.45289e-84	172	H9JL54	80.81	1e-84	H9JL54_BOMMO	Uncharacterized protein {ECO:0000313|EnsemblMetazoa:BGIBMGA010255-TA}	bmor:101746867	No_GOcodes	No_GOBP	No_GOMF	No_GOCC	Complete proteome {ECO:0000313|Proteomes:UP000005204};Reference proteome {ECO:0000313|Proteomes:UP000005204}.;
isotig03318	Species_Effect	Common_to_both_analyzes	1622	gi|768419944|ref|XP_011550712.1|	PREDICTED: uncharacterized protein LOC105382514 [Plutella xylostella]	5.00173e-112	262	H9JHR8	65.68	6e-104	H9JHR8_BOMMO	Uncharacterized protein {ECO:0000313|EnsemblMetazoa:BGIBMGA009066-TA}	No_KEGG	GO:0019028 \\	No_GOBP	No_GOMF	viral capsid (GO:0019028);	Complete proteome {ECO:0000313|Proteomes:UP000005204};Reference proteome {ECO:0000313|Proteomes:UP000005204}.;
isotig03344	Species_Effect	Common_to_both_analyzes	1615	gi|290560918|ref|NP_001166682.1|	cuticular protein RR-2 motif 78 precursor [Bombyx mori] >gi|223671258|tpd|FAA00581.1| TPA: putative cuticle protein [Bombyx mori]	5.53069e-47	195	P80683	55.88	8e-17	CUA3A_TENMO	Larval cuticle protein A3A	No_KEGG	GO:0042302 \\	No_GOBP	structural constituent of cuticle (GO:0042302);	No_GOCC	Cuticle;Direct protein sequencing;Repeat.;
isotig03407	Species_Effect	uniq_without-ECBMug2	3398	gi|512929849|ref|XP_004931924.1|	PREDICTED: pancreatic triacylglycerol lipase-like isoform X2 [Bombyx mori]	3.49601e-145	225	Q64425	47.85	7e-55	LIPP_MYOCO	Pancreatic triacylglycerol lipase	No_KEGG	GO:0005576 \\ GO:0046872 \\ GO:0004806 \\ GO:0016042 \\	lipid catabolic process (GO:0016042);	metal ion binding (GO:0046872);triglyceride lipase activity (GO:0004806);	extracellular region (GO:0005576);	Calcium;Disulfide bond;Glycoprotein;Hydrolase;Lipid degradation;Lipid metabolism;Metal-binding;Secreted;Signal.;
isotig03509	interaction	Common_to_both_analyzes	1432	No_sig_nr_hit	No_sig_nr_hit	No_sig_nr_hit	No_sig_nr_hit	No_Uniprotmatch	No_%_identity	No_evalue	No_ID	No_Description	No_KEGG	No_GOcode	No_GOBP	No_GOMF	No_GOCC	No_keywords
isotig03509	Species_Effect	uniq_without-ECBMug2	1432	No_sig_nr_hit	No_sig_nr_hit	No_sig_nr_hit	No_sig_nr_hit	No_Uniprotmatch	No_%_identity	No_evalue	No_ID	No_Description	No_KEGG	No_GOcode	No_GOBP	No_GOMF	No_GOCC	No_keywords
isotig03518	Plants_Effect	Common_to_both_analyzes	1881	gi|357626811|gb|EHJ76740.1|	putative trypsin-like proteinase [Danaus plexippus]	2.99946e-111	284	P35037	40.83	2e-49	TRY3_ANOGA	Trypsin-3	aga:AgaP_AGAP008294	GO:0005576 \\ GO:0004252 \\ GO:0007586 \\	digestion (GO:0007586);	serine-type endopeptidase activity (GO:0004252);	extracellular region (GO:0005576);	Complete proteome;Digestion;Disulfide bond;Hydrolase;Protease;Reference proteome;Secreted;Serine protease;Signal;Zymogen.;
isotig03518	Species_Effect	Common_to_both_analyzes	1881	gi|357626811|gb|EHJ76740.1|	putative trypsin-like proteinase [Danaus plexippus]	2.99946e-111	284	P35037	40.83	2e-49	TRY3_ANOGA	Trypsin-3	aga:AgaP_AGAP008294	GO:0005576 \\ GO:0004252 \\ GO:0007586 \\	digestion (GO:0007586);	serine-type endopeptidase activity (GO:0004252);	extracellular region (GO:0005576);	Complete proteome;Digestion;Disulfide bond;Hydrolase;Protease;Reference proteome;Secreted;Serine protease;Signal;Zymogen.;
isotig03522	Species_Effect	Common_to_both_analyzes	1932	gi|512934918|ref|XP_004933148.1|	PREDICTED: uncharacterized protein LOC101745636 [Bombyx mori]	4.69304e-80	190	H9JRW2	62.62	2e-72	H9JRW2_BOMMO	Uncharacterized protein {ECO:0000313|EnsemblMetazoa:BGIBMGA012272-TA}	No_KEGG	No_GOcodes	No_GOBP	No_GOMF	No_GOCC	Complete proteome {ECO:0000313|Proteomes:UP000005204};Reference proteome {ECO:0000313|Proteomes:UP000005204}.;
isotig03547	Plants_Effect	uniq_with-All-replicate	1753	gi|768448189|ref|XP_011566112.1|	PREDICTED: zinc finger CCHC domain-containing protein 24-like [Plutella xylostella]	5.99638e-19	133	Q8N2G6	40.85	2e-08	ZCH24_HUMAN	Zinc finger CCHC domain-containing protein 24	hsa:219654	GO:0044822 \\ GO:0008270 \\	No_GOBP	poly(A) RNA binding (GO:0044822);zinc ion binding (GO:0008270);	No_GOCC	Complete proteome;Metal-binding;Phosphoprotein;Polymorphism;Reference proteome;Zinc;Zinc-finger.;
isotig03570	interaction	Common_to_both_analyzes	1504	gi|768408795|ref|XP_011549289.1|	PREDICTED: larval cuticle protein LCP-22-like [Plutella xylostella] >gi|768408797|ref|XP_011549298.1| PREDICTED: larval cuticle protein LCP-22-like [Plutella xylostella]	9.64528e-09	55	O02388	59.65	3e-09	CU22_BOMMO	Larval cuticle protein LCP-22	bmor:692363	GO:0042302 \\	No_GOBP	structural constituent of cuticle (GO:0042302);	No_GOCC	Complete proteome;Cuticle;Reference proteome;Signal.;
isotig03576	Species_Effect	Common_to_both_analyzes	1222	gi|357624419|gb|EHJ75201.1|	hypothetical protein KGM_13895 [Danaus plexippus]	2.09604e-10	44	H9JKE7	91.89	3e-12	H9JKE7_BOMMO	Uncharacterized protein {ECO:0000313|EnsemblMetazoa:BGIBMGA009998-TA}	No_KEGG	No_GOcodes	No_GOBP	No_GOMF	No_GOCC	Complete proteome {ECO:0000313|Proteomes:UP000005204};Reference proteome {ECO:0000313|Proteomes:UP000005204}.;
isotig03580	interaction	uniq_without-ECBMug2	1501	No_sig_nr_hit	No_sig_nr_hit	No_sig_nr_hit	No_sig_nr_hit	No_Uniprotmatch	No_%_identity	No_evalue	No_ID	No_Description	No_KEGG	No_GOcode	No_GOBP	No_GOMF	No_GOCC	No_keywords
isotig03580	Species_Effect	Common_to_both_analyzes	1501	No_sig_nr_hit	No_sig_nr_hit	No_sig_nr_hit	No_sig_nr_hit	No_Uniprotmatch	No_%_identity	No_evalue	No_ID	No_Description	No_KEGG	No_GOcode	No_GOBP	No_GOMF	No_GOCC	No_keywords
isotig03613	Species_Effect	Common_to_both_analyzes	2918	gi|614255951|gb|AHX37227.1|	chemosensory protein 5 [Conogethes punctiferalis]	4.99575e-70	120	Q9W1C9	48.31	8e-24	PEB3_DROME	Ejaculatory bulb-specific protein 3	dme:Dmel_CG11390	GO:0005576 \\ GO:0007552 \\ GO:0045297 \\ GO:0009615 \\	metamorphosis (GO:0007552);post-mating behavior (GO:0045297);response to virus (GO:0009615);	No_GOMF	extracellular region (GO:0005576);	Behavior;Complete proteome;Reference proteome;Secreted;Signal.;
isotig03768	Species_Effect	Common_to_both_analyzes	1656	gi|662214437|ref|XP_008481051.1|	PREDICTED: RNA-directed DNA polymerase from mobile element jockey-like [Diaphorina citri]	8.18189e-41	358	P21328	24.33	3e-13	RTJK_DROME	RNA-directed DNA polymerase from mobile element jockey	No_KEGG	GO:0003964 \\	No_GOBP	RNA-directed DNA polymerase activity (GO:0003964);	No_GOCC	Nucleotidyltransferase;RNA-directed DNA polymerase;Transferase;Transposable element.;
isotig03840	Species_Effect	Common_to_both_analyzes	3004	gi|768423638|ref|XP_011552733.1|	PREDICTED: aminoacylase-1-like [Plutella xylostella]	5.23103e-136	395	P37111	42.13	3e-100	ACY1_PIG	Aminoacylase-1	ssc:396930	GO:0005737 \\ GO:0004046 \\ GO:0046872 \\ GO:0008237 \\ GO:0006520 \\	cellular amino acid metabolic process (GO:0006520);	aminoacylase activity (GO:0004046);metal ion binding (GO:0046872);metallopeptidase activity (GO:0008237);	cytoplasm (GO:0005737);	Acetylation;Complete proteome;Cytoplasm;Direct protein sequencing;Hydrolase;Metal-binding;Reference proteome;Zinc.;
isotig03870	Species_Effect	Common_to_both_analyzes	2399	No_sig_nr_hit	No_sig_nr_hit	No_sig_nr_hit	No_sig_nr_hit	No_Uniprotmatch	No_%_identity	No_evalue	No_ID	No_Description	No_KEGG	No_GOcode	No_GOBP	No_GOMF	No_GOCC	No_keywords
isotig03964	Species_Effect	uniq_with-All-replicate	1682	gi|444706776|gb|ELW48095.1|	Multidrug resistance protein 1 [Tupaia chinensis]	8.48807e-56	211	P06795	64.23	2e-47	MDR1B_MOUSE	Multidrug resistance protein 1B	mmu:18669	GO:0016021 \\ GO:0046581 \\ GO:0005739 \\ GO:0005886 \\ GO:0005524 \\ GO:0042626 \\ GO:0008559 \\ GO:0055085 \\	transmembrane transport (GO:0055085);	ATP binding (GO:0005524);ATPase activity, coupled to transmembrane movement of substances (GO:0042626);xenobiotic-transporting ATPase activity (GO:0008559);	integral component of membrane (GO:0016021);intercellular canaliculus (GO:0046581);mitochondrion (GO:0005739);plasma membrane (GO:0005886);	ATP-binding;Cell membrane;Complete proteome;Glycoprotein;Hydrolase;Membrane;Nucleotide-binding;Phosphoprotein;Reference proteome;Repeat;Transmembrane;Transmembrane helix;Transport.;
isotig03985	interaction	Common_to_both_analyzes	1677	gi|768408209|ref|XP_011563990.1|	PREDICTED: uncharacterized protein LOC105393840 [Plutella xylostella]	0	399	A0A026VVK7	50.00	2e-122	A0A026VVK7_CERBI	Uncharacterized protein {ECO:0000313|EMBL:EZA47680.1}	No_KEGG	GO:0003676 \\ GO:0008270 \\ GO:0015074 \\	DNA integration (GO:0015074);	nucleic acid binding (GO:0003676);zinc ion binding (GO:0008270);	No_GOCC	No_keywords
isotig03994	Plants_Effect	Common_to_both_analyzes	2751	gi|512895811|ref|XP_004923761.1|	PREDICTED: transcription factor SPT20 homolog [Bombyx mori]	1.29011e-21	117	H9JFA7	57.26	8e-22	H9JFA7_BOMMO	Uncharacterized protein {ECO:0000313|EnsemblMetazoa:BGIBMGA008204-TA}	No_KEGG	No_GOcodes	No_GOBP	No_GOMF	No_GOCC	Complete proteome {ECO:0000313|Proteomes:UP000005204};Reference proteome {ECO:0000313|Proteomes:UP000005204}.;
isotig03994	Species_Effect	uniq_with-All-replicate	2751	gi|512895811|ref|XP_004923761.1|	PREDICTED: transcription factor SPT20 homolog [Bombyx mori]	1.29011e-21	117	H9JFA7	57.26	8e-22	H9JFA7_BOMMO	Uncharacterized protein {ECO:0000313|EnsemblMetazoa:BGIBMGA008204-TA}	No_KEGG	No_GOcodes	No_GOBP	No_GOMF	No_GOCC	Complete proteome {ECO:0000313|Proteomes:UP000005204};Reference proteome {ECO:0000313|Proteomes:UP000005204}.;
isotig04139	Species_Effect	Common_to_both_analyzes	2558	gi|389610787|dbj|BAM19004.1|	amidase [Papilio polytes]	0	516	Q6GMR7	37.92	2e-93	FAAH2_HUMAN	Fatty-acid amide hydrolase 2	hsa:158584	GO:0016021 \\ GO:0016884 \\ GO:0016787 \\	No_GOBP	carbon-nitrogen ligase activity, with glutamine as amido-N-donor (GO:0016884);hydrolase activity (GO:0016787);	integral component of membrane (GO:0016021);	Complete proteome;Hydrolase;Membrane;Reference proteome;Transmembrane;Transmembrane helix.;
isotig04303	Species_Effect	Common_to_both_analyzes	1227	gi|768441574|ref|XP_011562521.1|	PREDICTED: inositol polyphosphate 1-phosphatase [Plutella xylostella]	3.33662e-26	137	P21327	37.19	8e-10	INPP_BOVIN	Inositol polyphosphate 1-phosphatase	bta:281869	GO:0004441 \\ GO:0046872 \\ GO:0046854 \\	phosphatidylinositol phosphorylation (GO:0046854);	inositol-1,4-bisphosphate 1-phosphatase activity (GO:0004441);metal ion binding (GO:0046872);	No_GOCC	3D-structure;Complete proteome;Direct protein sequencing;Hydrolase;Lithium;Magnesium;Metal-binding;Phosphoprotein;Reference proteome.;
isotig04307	Species_Effect	Common_to_both_analyzes	2181	No_sig_nr_hit	No_sig_nr_hit	No_sig_nr_hit	No_sig_nr_hit	No_Uniprotmatch	No_%_identity	No_evalue	No_ID	No_Description	No_KEGG	No_GOcode	No_GOBP	No_GOMF	No_GOCC	No_keywords
isotig04328	Species_Effect	uniq_without-ECBMug2	1933	No_sig_nr_hit	No_sig_nr_hit	No_sig_nr_hit	No_sig_nr_hit	No_Uniprotmatch	No_%_identity	No_evalue	No_ID	No_Description	No_KEGG	No_GOcode	No_GOBP	No_GOMF	No_GOCC	No_keywords
isotig04356	Plants_Effect	Common_to_both_analyzes	678	gi|357622788|gb|EHJ74180.1|	cuticular protein RR-2 motif 121 [Danaus plexippus]	2.87707e-14	83	P11734	66.07	6e-16	CU08_LOCMI	Cuticle protein 8	No_KEGG	GO:0042302 \\	No_GOBP	structural constituent of cuticle (GO:0042302);	No_GOCC	Cuticle;Direct protein sequencing;Repeat.;
isotig04356	Species_Effect	Common_to_both_analyzes	678	gi|357622788|gb|EHJ74180.1|	cuticular protein RR-2 motif 121 [Danaus plexippus]	2.87707e-14	83	P11734	66.07	6e-16	CU08_LOCMI	Cuticle protein 8	No_KEGG	GO:0042302 \\	No_GOBP	structural constituent of cuticle (GO:0042302);	No_GOCC	Cuticle;Direct protein sequencing;Repeat.;
isotig04359	Plants_Effect	Common_to_both_analyzes	467	No_sig_nr_hit	No_sig_nr_hit	No_sig_nr_hit	No_sig_nr_hit	No_Uniprotmatch	No_%_identity	No_evalue	No_ID	No_Description	No_KEGG	No_GOcode	No_GOBP	No_GOMF	No_GOCC	No_keywords
isotig04407	Species_Effect	Common_to_both_analyzes	6167	gi|768412919|ref|XP_011568558.1|	PREDICTED: uncharacterized protein LOC105398201 [Plutella xylostella]	0	1777	D7GYL0	38.83	0.0	D7GYL0_TRICA	Putative uncharacterized protein {ECO:0000313|EMBL:EFA13455.1}	No_KEGG	GO:0003676 \\ GO:0008270 \\ GO:0015074 \\	DNA integration (GO:0015074);	nucleic acid binding (GO:0003676);zinc ion binding (GO:0008270);	No_GOCC	Complete proteome {ECO:0000313|Proteomes:UP000007266};Reference proteome {ECO:0000313|Proteomes:UP000007266}.;
isotig04546	interaction	uniq_with-All-replicate	6700	gi|768433252|ref|XP_011557986.1|	PREDICTED: cadherin-89D [Plutella xylostella]	0	2065	Q9VEU1	39.91	0.0	CAD89_DROME	Cadherin-89D	dme:Dmel_CG14900	GO:0005887 \\ GO:0005509 \\ GO:0016339 \\ GO:0044331 \\ GO:0007156 \\	calcium-dependent cell-cell adhesion via plasma membrane cell adhesion molecules (GO:0016339);cell-cell adhesion mediated by cadherin (GO:0044331);homophilic cell adhesion via plasma membrane adhesion molecules (GO:0007156);	calcium ion binding (GO:0005509);	integral component of plasma membrane (GO:0005887);	Calcium;Cell adhesion;Cell membrane;Complete proteome;Glycoprotein;Membrane;Metal-binding;Reference proteome;Repeat;Signal;Transmembrane;Transmembrane helix.;
isotig04546	Species_Effect	Common_to_both_analyzes	6700	gi|768433252|ref|XP_011557986.1|	PREDICTED: cadherin-89D [Plutella xylostella]	0	2065	Q9VEU1	39.91	0.0	CAD89_DROME	Cadherin-89D	dme:Dmel_CG14900	GO:0005887 \\ GO:0005509 \\ GO:0016339 \\ GO:0044331 \\ GO:0007156 \\	calcium-dependent cell-cell adhesion via plasma membrane cell adhesion molecules (GO:0016339);cell-cell adhesion mediated by cadherin (GO:0044331);homophilic cell adhesion via plasma membrane adhesion molecules (GO:0007156);	calcium ion binding (GO:0005509);	integral component of plasma membrane (GO:0005887);	Calcium;Cell adhesion;Cell membrane;Complete proteome;Glycoprotein;Membrane;Metal-binding;Reference proteome;Repeat;Signal;Transmembrane;Transmembrane helix.;
isotig04592	Species_Effect	Common_to_both_analyzes	2093	No_sig_nr_hit	No_sig_nr_hit	No_sig_nr_hit	No_sig_nr_hit	No_Uniprotmatch	No_%_identity	No_evalue	No_ID	No_Description	No_KEGG	No_GOcode	No_GOBP	No_GOMF	No_GOCC	No_keywords
isotig04712	Species_Effect	Common_to_both_analyzes	3274	gi|768408428|ref|XP_011568909.1|	PREDICTED: uncharacterized protein LOC105398492 [Plutella xylostella]	4.57474e-78	128	Q5TPA6	96.09	4e-78	Q5TPA6_ANOGA	AGAP010196-PA {ECO:0000313|EMBL:EAA13809.5}	aga:AgaP_AGAP010196	No_GOcodes	No_GOBP	No_GOMF	No_GOCC	Complete proteome {ECO:0000313|Proteomes:UP000007062};Disulfide bond {ECO:0000256|SAAS:SAAS00122026};Reference proteome {ECO:0000313|Proteomes:UP000007062}.;
isotig04767	Species_Effect	uniq_with-All-replicate	1983	gi|357626628|gb|EHJ76652.1|	putative zinc finger protein 45-like protein [Danaus plexippus]	1.54897e-68	583	Q9NYT6	30.03	1e-26	ZN226_HUMAN	Zinc finger protein 226	hsa:7769	GO:0005634 \\ GO:0003677 \\ GO:0046872 \\ GO:0003700 \\ GO:0006355 \\ GO:0006351 \\	regulation of transcription, DNA-templated (GO:0006355);transcription, DNA-templated (GO:0006351);	DNA binding (GO:0003677);metal ion binding (GO:0046872);sequence-specific DNA binding transcription factor activity (GO:0003700);	nucleus (GO:0005634);	Alternative splicing;Complete proteome;DNA-binding;Metal-binding;Nucleus;Reference proteome;Repeat;Transcription;Transcription regulation;Zinc;Zinc-finger.;
isotig04777	Species_Effect	Common_to_both_analyzes	1728	gi|512929463|ref|XP_004931827.1|	PREDICTED: protein msta, isoform A-like [Bombyx mori]	2.83472e-59	142	H9JHC6	80.99	2e-59	H9JHC6_BOMMO	Uncharacterized protein {ECO:0000313|EnsemblMetazoa:BGIBMGA008923-TA}	bmor:101745301	No_GOcodes	No_GOBP	No_GOMF	No_GOCC	Complete proteome {ECO:0000313|Proteomes:UP000005204};Reference proteome {ECO:0000313|Proteomes:UP000005204}.;
isotig04980	Species_Effect	Common_to_both_analyzes	625	No_sig_nr_hit	No_sig_nr_hit	No_sig_nr_hit	No_sig_nr_hit	No_Uniprotmatch	No_%_identity	No_evalue	No_ID	No_Description	No_KEGG	No_GOcode	No_GOBP	No_GOMF	No_GOCC	No_keywords
isotig04981	Species_Effect	Common_to_both_analyzes	8520	gi|512924138|ref|XP_004930525.1|	PREDICTED: uncharacterized protein LOC101740833 [Bombyx mori]	0	1040	A0A069DYA1	36.90	0.0	A0A069DYA1_9HEMI	Putative bel15-i ag {ECO:0000313|EMBL:JAC88826.1}	No_KEGG	GO:0003676 \\ GO:0008270 \\ GO:0015074 \\	DNA integration (GO:0015074);	nucleic acid binding (GO:0003676);zinc ion binding (GO:0008270);	No_GOCC	No_keywords
isotig05091	Species_Effect	Common_to_both_analyzes	3000	gi|768437637|ref|XP_011560368.1|	PREDICTED: glucose dehydrogenase [FAD, quinone] [Plutella xylostella]	0	623	P18173	43.31	2e-161	DHGL_DROME	Glucose dehydrogenase [FAD, quinone]	dme:Dmel_CG1152	GO:0005576 \\ GO:0050660 \\ GO:0016614 \\ GO:0006006 \\ GO:0008364 \\ GO:0046693 \\	glucose metabolic process (GO:0006006);pupal chitin-based cuticle development (GO:0008364);sperm storage (GO:0046693);	flavin adenine dinucleotide binding (GO:0050660);oxidoreductase activity, acting on CH-OH group of donors (GO:0016614);	extracellular region (GO:0005576);	Complete proteome;FAD;Flavoprotein;Oxidoreductase;Reference proteome;Secreted;Selenocysteine;Signal.;
isotig05136	Species_Effect	uniq_with-All-replicate	1204	gi|512894475|ref|XP_004923439.1|	PREDICTED: uncharacterized protein LOC101745123 isoform X1 [Bombyx mori] >gi|512894479|ref|XP_004923440.1| PREDICTED: uncharacterized protein LOC101745123 isoform X2 [Bombyx mori]	5.3792e-06	61	I4DNI5	77.08	1e-06	I4DNI5_PAPXU	Uncharacterized protein {ECO:0000313|EMBL:BAM19475.1}	No_KEGG	GO:0016020 \\	No_GOBP	No_GOMF	membrane (GO:0016020);	No_keywords
isotig05178	Species_Effect	Common_to_both_analyzes	1933	gi|512933433|ref|XP_004932790.1|	PREDICTED: putative golgin subfamily A member 6-like protein 6-like [Bombyx mori]	1.88756e-98	276	H9IXR1	88.81	3e-99	H9IXR1_BOMMO	Uncharacterized protein {ECO:0000313|EnsemblMetazoa:BGIBMGA002044-TA}	No_KEGG	No_GOcodes	No_GOBP	No_GOMF	No_GOCC	Complete proteome {ECO:0000313|Proteomes:UP000005204};Reference proteome {ECO:0000313|Proteomes:UP000005204}.;
isotig05189	Species_Effect	Common_to_both_analyzes	1100	gi|512903721|ref|XP_004925687.1|	PREDICTED: saccharopine dehydrogenase-like oxidoreductase-like [Bombyx mori]	6.84429e-11	62	H9JY60	49.23	3e-08	H9JY60_BOMMO	Uncharacterized protein {ECO:0000313|EnsemblMetazoa:BGIBMGA014478-TA}	No_KEGG	No_GOcodes	No_GOBP	No_GOMF	No_GOCC	Complete proteome {ECO:0000313|Proteomes:UP000005204};Reference proteome {ECO:0000313|Proteomes:UP000005204}.;
isotig05211	interaction	uniq_without-ECBMug2	1000	gi|290563462|ref|NP_001166719.1|	cuticular protein RR-1 motif 32 precursor [Bombyx mori] >gi|223671166|tpd|FAA00535.1| TPA: putative cuticle protein [Bombyx mori]	6.98307e-34	87	Q7M4F3	71.43	6e-24	CUD2_SCHGR	Endocuticle structural glycoprotein SgAbd-2	No_KEGG	GO:0042302 \\	No_GOBP	structural constituent of cuticle (GO:0042302);	No_GOCC	Cuticle;Direct protein sequencing;Glycoprotein;Pyrrolidone carboxylic acid.;
isotig05213	Species_Effect	uniq_without-ECBMug2	1100	gi|357613724|gb|EHJ68683.1|	hypothetical protein KGM_13295 [Danaus plexippus]	3.46845e-159	374	H9IUZ1	70.54	0.0	H9IUZ1_BOMMO	Uncharacterized protein {ECO:0000313|EnsemblMetazoa:BGIBMGA001071-TA}	No_KEGG	No_GOcodes	No_GOBP	No_GOMF	No_GOCC	Complete proteome {ECO:0000313|Proteomes:UP000005204};Reference proteome {ECO:0000313|Proteomes:UP000005204}.;
isotig05225	Species_Effect	uniq_with-All-replicate	862	gi|512896361|ref|XP_004923892.1|	PREDICTED: uncharacterized protein LOC101741240 [Bombyx mori]	3.02309e-22	194	H9J8H2	43.30	4e-17	H9J8H2_BOMMO	Uncharacterized protein {ECO:0000313|EnsemblMetazoa:BGIBMGA005814-TA}	No_KEGG	No_GOcodes	No_GOBP	No_GOMF	No_GOCC	Complete proteome {ECO:0000313|Proteomes:UP000005204};Reference proteome {ECO:0000313|Proteomes:UP000005204}.;
isotig05231	interaction	Common_to_both_analyzes	561	gi|614255824|gb|AHX37218.1|	chemosensory protein 1 [Conogethes punctiferalis]	6.17141e-75	131	Q9W1C9	45.37	8e-28	PEB3_DROME	Ejaculatory bulb-specific protein 3	dme:Dmel_CG11390	GO:0005576 \\ GO:0007552 \\ GO:0045297 \\ GO:0009615 \\	metamorphosis (GO:0007552);post-mating behavior (GO:0045297);response to virus (GO:0009615);	No_GOMF	extracellular region (GO:0005576);	Behavior;Complete proteome;Reference proteome;Secreted;Signal.;
isotig05232	Species_Effect	Common_to_both_analyzes	648	No_sig_nr_hit	No_sig_nr_hit	No_sig_nr_hit	No_sig_nr_hit	No_Uniprotmatch	No_%_identity	No_evalue	No_ID	No_Description	No_KEGG	No_GOcode	No_GOBP	No_GOMF	No_GOCC	No_keywords
isotig05349	interaction	Common_to_both_analyzes	5387	gi|768429230|ref|XP_011555788.1|	PREDICTED: uncharacterized protein LOC105386840 [Plutella xylostella]	0	977	A0A0A9VUR1	40.93	0.0	A0A0A9VUR1_LYGHE	Pol polyprotein {ECO:0000313|EMBL:JAF97967.1}	No_KEGG	GO:0003676 \\ GO:0015074 \\	DNA integration (GO:0015074);	nucleic acid binding (GO:0003676);	No_GOCC	No_keywords
isotig05349	Species_Effect	Common_to_both_analyzes	5387	gi|768429230|ref|XP_011555788.1|	PREDICTED: uncharacterized protein LOC105386840 [Plutella xylostella]	0	977	A0A0A9VUR1	40.93	0.0	A0A0A9VUR1_LYGHE	Pol polyprotein {ECO:0000313|EMBL:JAF97967.1}	No_KEGG	GO:0003676 \\ GO:0015074 \\	DNA integration (GO:0015074);	nucleic acid binding (GO:0003676);	No_GOCC	No_keywords
isotig05385	Species_Effect	uniq_with-All-replicate	2988	gi|795017849|ref|XP_011859003.1|	PREDICTED: RNA-directed DNA polymerase from mobile element jockey-like [Vollenhovia emeryi]	1.56868e-104	844	Q9NBX4	25.59	1e-26	RTXE_DROME	Probable RNA-directed DNA polymerase from transposon X-element	No_KEGG	GO:0003964 \\ GO:0006278 \\ GO:0006313 \\	RNA-dependent DNA replication (GO:0006278);transposition, DNA-mediated (GO:0006313);	RNA-directed DNA polymerase activity (GO:0003964);	No_GOCC	Nucleotidyltransferase;RNA-directed DNA polymerase;Transferase;Transposable element.;
isotig05546	interaction	Common_to_both_analyzes	3441	gi|512917558|ref|XP_004928916.1|	PREDICTED: glucose dehydrogenase [acceptor]-like [Bombyx mori]	0	609	P18173	40.38	4e-119	DHGL_DROME	Glucose dehydrogenase [FAD, quinone]	dme:Dmel_CG1152	GO:0005576 \\ GO:0050660 \\ GO:0016614 \\ GO:0006006 \\ GO:0008364 \\ GO:0046693 \\	glucose metabolic process (GO:0006006);pupal chitin-based cuticle development (GO:0008364);sperm storage (GO:0046693);	flavin adenine dinucleotide binding (GO:0050660);oxidoreductase activity, acting on CH-OH group of donors (GO:0016614);	extracellular region (GO:0005576);	Complete proteome;FAD;Flavoprotein;Oxidoreductase;Reference proteome;Secreted;Selenocysteine;Signal.;
isotig05746	Species_Effect	Common_to_both_analyzes	1987	gi|357621763|gb|EHJ73488.1|	TRAS3 [Danaus plexippus]	4.15522e-08	68	G6CZ52	45.59	3e-08	G6CZ52_DANPL	TRAS3 {ECO:0000313|EMBL:EHJ73488.1}	No_KEGG	GO:0003676 \\ GO:0008270 \\	No_GOBP	nucleic acid binding (GO:0003676);zinc ion binding (GO:0008270);	No_GOCC	Complete proteome {ECO:0000313|Proteomes:UP000007151};Reference proteome {ECO:0000313|Proteomes:UP000007151}.;
isotig05749	Species_Effect	uniq_without-ECBMug2	1898	gi|768423246|ref|XP_011552520.1|	PREDICTED: nose resistant to fluoxetine protein 6-like [Plutella xylostella]	1.7515e-124	329	Q09225	24.06	3e-15	NRF6_CAEEL	Nose resistant to fluoxetine protein 6	cel:CELE_C08B11.4	GO:0016021 \\ GO:0008289 \\ GO:0016747 \\ GO:0006869 \\ GO:0007275 \\	lipid transport (GO:0006869);multicellular organismal development (GO:0007275);	lipid binding (GO:0008289);transferase activity, transferring acyl groups other than amino-acyl groups (GO:0016747);	integral component of membrane (GO:0016021);	Complete proteome;Developmental protein;Glycoprotein;Lipid transport;Lipid-binding;Membrane;Reference proteome;Signal;Transmembrane;Transmembrane helix;Transport.;
isotig05753	Species_Effect	Common_to_both_analyzes	2411	gi|4239843|dbj|BAA74713.1|	Yokozuna [Bombyx mori]	0	770	P04146	36.28	6e-90	COPIA_DROME	Copia protein	No_KEGG	GO:0004190 \\ GO:0005524 \\ GO:0003676 \\ GO:0008270 \\ GO:0015074 \\	DNA integration (GO:0015074);	aspartic-type endopeptidase activity (GO:0004190);ATP binding (GO:0005524);nucleic acid binding (GO:0003676);zinc ion binding (GO:0008270);	No_GOCC	Alternative splicing;Aspartyl protease;ATP-binding;Direct protein sequencing;Hydrolase;Metal-binding;Nucleotide-binding;Polymorphism;Protease;Transposable element;Zinc;Zinc-finger.;
isotig05774	Species_Effect	Common_to_both_analyzes	1228	gi|512905724|ref|XP_004926016.1|	PREDICTED: uncharacterized protein LOC101735788 [Bombyx mori]	1.66334e-130	271	G6D285	77.19	2e-148	G6D285_DANPL	Uncharacterized protein {ECO:0000313|EMBL:EHJ72397.1}	No_KEGG	No_GOcodes	No_GOBP	No_GOMF	No_GOCC	Complete proteome {ECO:0000313|Proteomes:UP000007151};Reference proteome {ECO:0000313|Proteomes:UP000007151}.;
isotig05793	interaction	Common_to_both_analyzes	1111	gi|768447260|ref|XP_011565613.1|	PREDICTED: cuticle protein-like, partial [Plutella xylostella]	9.21764e-09	150	G6DJ38	40.68	8e-28	G6DJ38_DANPL	Cuticular protein hypothetical 12 {ECO:0000313|EMBL:EHJ66494.1}	No_KEGG	No_GOcodes	No_GOBP	No_GOMF	No_GOCC	Complete proteome {ECO:0000313|Proteomes:UP000007151};Reference proteome {ECO:0000313|Proteomes:UP000007151}.;
isotig05813	Species_Effect	Common_to_both_analyzes	3862	gi|357631699|gb|EHJ79168.1|	glucose dehydrogenase [Danaus plexippus]	0	614	P18172	44.50	1e-138	DHGL_DROPS	Glucose dehydrogenase [FAD, quinone]	dpo:Dpse_GA11047	GO:0005576 \\ GO:0050660 \\ GO:0016614 \\	No_GOBP	flavin adenine dinucleotide binding (GO:0050660);oxidoreductase activity, acting on CH-OH group of donors (GO:0016614);	extracellular region (GO:0005576);	Complete proteome;FAD;Flavoprotein;Oxidoreductase;Reference proteome;Secreted;Selenocysteine;Signal.;
isotig05818	interaction	Common_to_both_analyzes	1005	gi|290563237|ref|NP_001166706.1|	cuticular protein RR-1 motif 51 precursor [Bombyx mori] >gi|223671204|tpd|FAA00554.1| TPA: putative cuticle protein [Bombyx mori]	4.61852e-35	122	O02387	40.14	2e-20	CU17_BOMMO	Larval cuticle protein LCP-17	bmor:692362	GO:0042302 \\	No_GOBP	structural constituent of cuticle (GO:0042302);	No_GOCC	Complete proteome;Cuticle;Reference proteome;Signal.;
isotig05829	Species_Effect	Common_to_both_analyzes	2296	gi|512891625|ref|XP_004922729.1|	PREDICTED: coiled-coil domain-containing protein 42 like-2-like [Bombyx mori]	0	327	A7S8T5	27.86	8e-23	CCD42_NEMVE	Coiled-coil domain-containing protein 42 homolog	nve:NEMVE_v1g187067	No_GOcodes	No_GOBP	No_GOMF	No_GOCC	Coiled coil;Complete proteome;Reference proteome.;
isotig05832	Plants_Effect	Common_to_both_analyzes	973	gi|294489411|gb|ABG66419.2|	general odorant binding protein 2 [Ostrinia furnacalis]	1.23617e-88	134	Q17075	89.55	4e-84	OBP2_ANTPE	General odorant-binding protein 2	No_KEGG	GO:0005549 \\ GO:0050896 \\ GO:0007608 \\ GO:0006810 \\	response to stimulus (GO:0050896);sensory perception of smell (GO:0007608);transport (GO:0006810);	odorant binding (GO:0005549);	No_GOCC	Disulfide bond;Olfaction;Sensory transduction;Signal;Transport.;
isotig05868	interaction	Common_to_both_analyzes	885	No_sig_nr_hit	No_sig_nr_hit	No_sig_nr_hit	No_sig_nr_hit	No_Uniprotmatch	No_%_identity	No_evalue	No_ID	No_Description	No_KEGG	No_GOcode	No_GOBP	No_GOMF	No_GOCC	No_keywords
isotig05868	Species_Effect	Common_to_both_analyzes	885	No_sig_nr_hit	No_sig_nr_hit	No_sig_nr_hit	No_sig_nr_hit	No_Uniprotmatch	No_%_identity	No_evalue	No_ID	No_Description	No_KEGG	No_GOcode	No_GOBP	No_GOMF	No_GOCC	No_keywords
isotig05890	Species_Effect	Common_to_both_analyzes	998	No_sig_nr_hit	No_sig_nr_hit	No_sig_nr_hit	No_sig_nr_hit	No_Uniprotmatch	No_%_identity	No_evalue	No_ID	No_Description	No_KEGG	No_GOcode	No_GOBP	No_GOMF	No_GOCC	No_keywords
isotig05923	Species_Effect	Common_to_both_analyzes	688	gi|512894220|ref|XP_004923380.1|	PREDICTED: uncharacterized protein LOC101745601 isoform X1 [Bombyx mori]	1.90046e-86	186	H9J5S7	63.64	4e-73	H9J5S7_BOMMO	Uncharacterized protein {ECO:0000313|EnsemblMetazoa:BGIBMGA004867-TA}	No_KEGG	No_GOcodes	No_GOBP	No_GOMF	No_GOCC	Complete proteome {ECO:0000313|Proteomes:UP000005204};Reference proteome {ECO:0000313|Proteomes:UP000005204}.;
isotig05932	Plants_Effect	Common_to_both_analyzes	1888	No_sig_nr_hit	No_sig_nr_hit	No_sig_nr_hit	No_sig_nr_hit	No_Uniprotmatch	No_%_identity	No_evalue	No_ID	No_Description	No_KEGG	No_GOcode	No_GOBP	No_GOMF	No_GOCC	No_keywords
isotig05949	Plants_Effect	uniq_with-All-replicate	1641	No_sig_nr_hit	No_sig_nr_hit	No_sig_nr_hit	No_sig_nr_hit	No_Uniprotmatch	No_%_identity	No_evalue	No_ID	No_Description	No_KEGG	No_GOcode	No_GOBP	No_GOMF	No_GOCC	No_keywords
isotig05949	Species_Effect	Common_to_both_analyzes	1641	No_sig_nr_hit	No_sig_nr_hit	No_sig_nr_hit	No_sig_nr_hit	No_Uniprotmatch	No_%_identity	No_evalue	No_ID	No_Description	No_KEGG	No_GOcode	No_GOBP	No_GOMF	No_GOCC	No_keywords
isotig06015	Species_Effect	Common_to_both_analyzes	3613	gi|364023551|gb|AEW46850.1|	seminal fluid protein CSSFP002 [Chilo suppressalis]	0	336	Q05319	38.41	3e-49	STUB_DROME	Serine proteinase stubble	dme:Dmel_CG4316	GO:0016021 \\ GO:0005886 \\ GO:0004252 \\ GO:0051017 \\ GO:0007010 \\ GO:0006508 \\ GO:0035220 \\	actin filament bundle assembly (GO:0051017);cytoskeleton organization (GO:0007010);proteolysis (GO:0006508);wing disc development (GO:0035220);	serine-type endopeptidase activity (GO:0004252);	integral component of membrane (GO:0016021);plasma membrane (GO:0005886);	Complete proteome;Disulfide bond;Glycoprotein;Hydrolase;Membrane;Protease;Reference proteome;Serine protease;Signal-anchor;Transmembrane;Transmembrane helix;Zymogen.;
isotig06041	Species_Effect	Common_to_both_analyzes	4499	gi|15150419|gb|AAK84933.1|	SD02026p [Drosophila melanogaster]	0	1009	Q9UR07	28.50	1e-93	TF211_SCHPO	Transposon Tf2-11 polyprotein	spo:SPBC1289.17	GO:0005634 \\ GO:0004190 \\ GO:0003677 \\ GO:0003887 \\ GO:0004519 \\ GO:0046872 \\ GO:0003723 \\ GO:0003964 \\ GO:0015074 \\ GO:0006310 \\	DNA integration (GO:0015074);DNA recombination (GO:0006310);	aspartic-type endopeptidase activity (GO:0004190);DNA binding (GO:0003677);DNA-directed DNA polymerase activity (GO:0003887);endonuclease activity (GO:0004519);metal ion binding (GO:0046872);RNA binding (GO:0003723);RNA-directed DNA polymerase activity (GO:0003964);	nucleus (GO:0005634);	Aspartyl protease;Complete proteome;DNA integration;DNA recombination;DNA-binding;DNA-directed DNA polymerase;Endonuclease;Hydrolase;Magnesium;Metal-binding;Multifunctional enzyme;Nuclease;Nucleotidyltransferase;Protease;Reference proteome;RNA-binding;RNA-directed DNA polymerase;Transferase;Transposable element.;
isotig06066	Species_Effect	Common_to_both_analyzes	2527	gi|768419269|ref|XP_011550345.1|	PREDICTED: histone-lysine N-methyltransferase, H3 lysine-79 specific-like [Plutella xylostella]	6.76298e-65	182	P21328	29.31	9e-36	RTJK_DROME	RNA-directed DNA polymerase from mobile element jockey	No_KEGG	GO:0003964 \\	No_GOBP	RNA-directed DNA polymerase activity (GO:0003964);	No_GOCC	Nucleotidyltransferase;RNA-directed DNA polymerase;Transferase;Transposable element.;
isotig06083	Species_Effect	Common_to_both_analyzes	3589	gi|780665970|ref|XP_011694053.1|	PREDICTED: uncharacterized protein LOC105453629 [Wasmannia auropunctata]	0	1194	V5GU69	37.37	0.0	V5GU69_ANOGL	Uncharacterized protein {ECO:0000313|EMBL:JAB65202.1}	No_KEGG	GO:0003676 \\ GO:0008270 \\	No_GOBP	nucleic acid binding (GO:0003676);zinc ion binding (GO:0008270);	No_GOCC	No_keywords
isotig06085	Species_Effect	Common_to_both_analyzes	2582	No_sig_nr_hit	No_sig_nr_hit	No_sig_nr_hit	No_sig_nr_hit	No_Uniprotmatch	No_%_identity	No_evalue	No_ID	No_Description	No_KEGG	No_GOcode	No_GOBP	No_GOMF	No_GOCC	No_keywords
isotig06182	Plants_Effect	uniq_with-All-replicate	1877	gi|389611003|dbj|BAM19112.1|	cuticular protein PpolCPR128 [Papilio polytes]	5.54477e-54	112	P45583	69.12	1e-24	CU19_LOCMI	Cuticle protein 19	No_KEGG	GO:0042302 \\	No_GOBP	structural constituent of cuticle (GO:0042302);	No_GOCC	Cuticle;Direct protein sequencing;Repeat.;
isotig06182	Species_Effect	Common_to_both_analyzes	1877	gi|389611003|dbj|BAM19112.1|	cuticular protein PpolCPR128 [Papilio polytes]	5.54477e-54	112	P45583	69.12	1e-24	CU19_LOCMI	Cuticle protein 19	No_KEGG	GO:0042302 \\	No_GOBP	structural constituent of cuticle (GO:0042302);	No_GOCC	Cuticle;Direct protein sequencing;Repeat.;
isotig06204	Species_Effect	Common_to_both_analyzes	2190	gi|22770470|gb|AAN06610.1|AF461149_1	transposase [Bombyx mori]	5.80902e-38	140	Q8ITJ9	52.14	4e-38	Q8ITJ9_BOMMO	Transposase {ECO:0000313|EMBL:AAN06610.1}	No_KEGG	GO:0003677 \\	No_GOBP	DNA binding (GO:0003677);	No_GOCC	No_keywords
isotig06239	Species_Effect	Common_to_both_analyzes	1969	gi|512915872|ref|XP_004928494.1|	PREDICTED: tubulin alpha chain-like [Bombyx mori]	0	470	P18258	57.93	0.0	TBA1_PARLI	Tubulin alpha-1 chain	No_KEGG	GO:0005737 \\ GO:0005874 \\ GO:0005525 \\ GO:0003924 \\ GO:0005200 \\ GO:0007017 \\ GO:0051258 \\	microtubule-based process (GO:0007017);protein polymerization (GO:0051258);	GTP binding (GO:0005525);GTPase activity (GO:0003924);structural constituent of cytoskeleton (GO:0005200);	cytoplasm (GO:0005737);microtubule (GO:0005874);	Acetylation;Cytoplasm;Cytoskeleton;GTP-binding;Microtubule;Nucleotide-binding.;
isotig06331	Species_Effect	Common_to_both_analyzes	943	gi|665817467|ref|XP_008557505.1|	PREDICTED: tigger transposable element-derived protein 6-like [Microplitis demolitor]	2.57939e-09	33	G6CZS1	93.94	2e-09	G6CZS1_DANPL	Uncharacterized protein {ECO:0000313|EMBL:EHJ73248.1}	No_KEGG	No_GOcodes	No_GOBP	No_GOMF	No_GOCC	Complete proteome {ECO:0000313|Proteomes:UP000007151};Reference proteome {ECO:0000313|Proteomes:UP000007151}.;
isotig06361	Species_Effect	Common_to_both_analyzes	804	No_sig_nr_hit	No_sig_nr_hit	No_sig_nr_hit	No_sig_nr_hit	No_Uniprotmatch	No_%_identity	No_evalue	No_ID	No_Description	No_KEGG	No_GOcode	No_GOBP	No_GOMF	No_GOCC	No_keywords
isotig06437	interaction	uniq_without-ECBMug2	6506	gi|768429100|ref|XP_011555716.1|	PREDICTED: uncharacterized protein LOC105386785 [Plutella xylostella]	0	1136	Q2MGA5	39.10	0.0	Q2MGA5_ANTMY	Polyprotein {ECO:0000313|EMBL:AAQ09229.1}	No_KEGG	GO:0003676 \\ GO:0008270 \\ GO:0015074 \\	DNA integration (GO:0015074);	nucleic acid binding (GO:0003676);zinc ion binding (GO:0008270);	No_GOCC	No_keywords
isotig06437	Species_Effect	uniq_with-All-replicate	6506	gi|768429100|ref|XP_011555716.1|	PREDICTED: uncharacterized protein LOC105386785 [Plutella xylostella]	0	1136	Q2MGA5	39.10	0.0	Q2MGA5_ANTMY	Polyprotein {ECO:0000313|EMBL:AAQ09229.1}	No_KEGG	GO:0003676 \\ GO:0008270 \\ GO:0015074 \\	DNA integration (GO:0015074);	nucleic acid binding (GO:0003676);zinc ion binding (GO:0008270);	No_GOCC	No_keywords
isotig06489	Species_Effect	Common_to_both_analyzes	3439	gi|768430691|ref|XP_011556583.1|	PREDICTED: uncharacterized protein LOC105387547 isoform X1 [Plutella xylostella] >gi|768441249|ref|XP_011562339.1| PREDICTED: uncharacterized protein LOC105392422 isoform X1 [Plutella xylostella]	6.40926e-161	415	Q7M3K2	25.25	5e-21	PELET_DROME	Transposable element P transposase	No_KEGG	GO:0046872 \\ GO:0003693 \\ GO:0016740 \\ GO:0004803 \\ GO:0015074 \\ GO:0006313 \\	DNA integration (GO:0015074);transposition, DNA-mediated (GO:0006313);	metal ion binding (GO:0046872);P-element binding (GO:0003693);transferase activity (GO:0016740);transposase activity (GO:0004803);	No_GOCC	3D-structure;Alternative splicing;DNA integration;DNA recombination;DNA-binding;Metal-binding;Transferase;Transposable element;Zinc;Zinc-finger.;
isotig06497	Species_Effect	Common_to_both_analyzes	2900	gi|768409404|ref|XP_011552605.1|	PREDICTED: uncharacterized protein LOC105384115 isoform X1 [Plutella xylostella]	1.58214e-118	831	G6CU11	46.24	9e-158	G6CU11_DANPL	Uncharacterized protein {ECO:0000313|EMBL:EHJ75272.1}	No_KEGG	No_GOcodes	No_GOBP	No_GOMF	No_GOCC	Complete proteome {ECO:0000313|Proteomes:UP000007151};Reference proteome {ECO:0000313|Proteomes:UP000007151}.;
isotig06573	Plants_Effect	uniq_without-ECBMug2	3222	gi|795025625|ref|XP_011861670.1|	PREDICTED: uncharacterized protein LOC105558538 [Vollenhovia emeryi]	1.38353e-117	260	J9LZV9	47.39	4e-112	J9LZV9_ACYPI	Uncharacterized protein {ECO:0000313|EnsemblMetazoa:ACYPI50872-PA}	No_KEGG	No_GOcodes	No_GOBP	No_GOMF	No_GOCC	Complete proteome {ECO:0000313|Proteomes:UP000007819};Reference proteome {ECO:0000313|Proteomes:UP000007819}.;
isotig06573	Species_Effect	Common_to_both_analyzes	3222	gi|795025625|ref|XP_011861670.1|	PREDICTED: uncharacterized protein LOC105558538 [Vollenhovia emeryi]	1.38353e-117	260	J9LZV9	47.39	4e-112	J9LZV9_ACYPI	Uncharacterized protein {ECO:0000313|EnsemblMetazoa:ACYPI50872-PA}	No_KEGG	No_GOcodes	No_GOBP	No_GOMF	No_GOCC	Complete proteome {ECO:0000313|Proteomes:UP000007819};Reference proteome {ECO:0000313|Proteomes:UP000007819}.;
isotig06605	interaction	uniq_without-ECBMug2	2572	gi|126742098|gb|ABO27097.1|	storage protein 1 [Omphisa fuscidentalis]	0	664	P14296	54.12	0.0	ARYA_MANSE	Arylphorin subunit alpha	No_KEGG	GO:0005615 \\ GO:0045735 \\	No_GOBP	nutrient reservoir activity (GO:0045735);	extracellular space (GO:0005615);	Glycoprotein;Secreted;Signal;Storage protein.;
isotig06613	Species_Effect	Common_to_both_analyzes	2300	gi|757181320|gb|AJN91175.1|	cytochrome P450 monooxygenase CYP9A78 [Cnaphalocrocis medinalis]	0	528	Q964T2	41.71	5e-133	CP9E2_BLAGE	Cytochrome P450 9e2	No_KEGG	GO:0005789 \\ GO:0020037 \\ GO:0005506 \\ GO:0004497 \\ GO:0016705 \\	No_GOBP	heme binding (GO:0020037);iron ion binding (GO:0005506);monooxygenase activity (GO:0004497);oxidoreductase activity, acting on paired donors, with incorporation or reduction of molecular oxygen (GO:0016705);	endoplasmic reticulum membrane (GO:0005789);	Endoplasmic reticulum;Heme;Iron;Membrane;Metal-binding;Microsome;Monooxygenase;Oxidoreductase.;
isotig06634	Species_Effect	Common_to_both_analyzes	2598	No_sig_nr_hit	No_sig_nr_hit	No_sig_nr_hit	No_sig_nr_hit	No_Uniprotmatch	No_%_identity	No_evalue	No_ID	No_Description	No_KEGG	No_GOcode	No_GOBP	No_GOMF	No_GOCC	No_keywords
isotig06642	Plants_Effect	uniq_with-All-replicate	2795	gi|512935062|ref|XP_004933182.1|	PREDICTED: alpha-tocopherol transfer protein-like [Bombyx mori]	2.19015e-121	201	Q9D3D0	27.07	2e-07	TTPAL_MOUSE	Alpha-tocopherol transfer protein-like	mmu:76080	GO:0005622 \\ GO:0016020 \\ GO:0005215 \\	No_GOBP	transporter activity (GO:0005215);	intracellular (GO:0005622);membrane (GO:0016020);	Alternative splicing;Complete proteome;Reference proteome;Transport.;
isotig06642	Species_Effect	Common_to_both_analyzes	2795	gi|512935062|ref|XP_004933182.1|	PREDICTED: alpha-tocopherol transfer protein-like [Bombyx mori]	2.19015e-121	201	Q9D3D0	27.07	2e-07	TTPAL_MOUSE	Alpha-tocopherol transfer protein-like	mmu:76080	GO:0005622 \\ GO:0016020 \\ GO:0005215 \\	No_GOBP	transporter activity (GO:0005215);	intracellular (GO:0005622);membrane (GO:0016020);	Alternative splicing;Complete proteome;Reference proteome;Transport.;
isotig06690	Species_Effect	Common_to_both_analyzes	2499	gi|238836378|gb|ACR61397.1|	Gasp protein [Choristoneura fumiferana]	9.03074e-136	218	C5MRD6	94.04	6e-136	C5MRD6_CHOFU	Gasp protein {ECO:0000313|EMBL:ACR61397.1}	No_KEGG	GO:0005576 \\ GO:0008061 \\ GO:0006030 \\	chitin metabolic process (GO:0006030);	chitin binding (GO:0008061);	extracellular region (GO:0005576);	No_keywords
isotig06750	Plants_Effect	uniq_with-All-replicate	1893	gi|183979400|dbj|BAG30717.1|	cuticular protein CPT3 [Papilio xuthus]	8.48002e-28	102	B2DBF8	93.14	6e-28	B2DBF8_PAPXU	Cuticular protein CPT3 {ECO:0000313|EMBL:BAG30717.1}	No_KEGG	No_GOcodes	No_GOBP	No_GOMF	No_GOCC	No_keywords
isotig06750	Species_Effect	Common_to_both_analyzes	1893	gi|183979400|dbj|BAG30717.1|	cuticular protein CPT3 [Papilio xuthus]	8.48002e-28	102	B2DBF8	93.14	6e-28	B2DBF8_PAPXU	Cuticular protein CPT3 {ECO:0000313|EMBL:BAG30717.1}	No_KEGG	No_GOcodes	No_GOBP	No_GOMF	No_GOCC	No_keywords
isotig06818	Species_Effect	Common_to_both_analyzes	1600	gi|512909536|ref|XP_004926945.1|	PREDICTED: uncharacterized protein LOC101740280 [Bombyx mori]	2.50453e-53	159	P21331	34.09	2e-06	GAGJ_DROFU	Nucleic-acid-binding protein from mobile element jockey	No_KEGG	GO:0003676 \\ GO:0008270 \\	No_GOBP	nucleic acid binding (GO:0003676);zinc ion binding (GO:0008270);	No_GOCC	Metal-binding;Transposable element;Zinc;Zinc-finger.;
isotig06842	interaction	uniq_with-All-replicate	2179	gi|389608093|dbj|BAM17658.1|	cuticular protein PxutCPR34 [Papilio xuthus]	2.40165e-57	116	Q7M4F3	51.90	2e-17	CUD2_SCHGR	Endocuticle structural glycoprotein SgAbd-2	No_KEGG	GO:0042302 \\	No_GOBP	structural constituent of cuticle (GO:0042302);	No_GOCC	Cuticle;Direct protein sequencing;Glycoprotein;Pyrrolidone carboxylic acid.;
isotig06842	Species_Effect	Common_to_both_analyzes	2179	gi|389608093|dbj|BAM17658.1|	cuticular protein PxutCPR34 [Papilio xuthus]	2.40165e-57	116	Q7M4F3	51.90	2e-17	CUD2_SCHGR	Endocuticle structural glycoprotein SgAbd-2	No_KEGG	GO:0042302 \\	No_GOBP	structural constituent of cuticle (GO:0042302);	No_GOCC	Cuticle;Direct protein sequencing;Glycoprotein;Pyrrolidone carboxylic acid.;
isotig06882	Species_Effect	Common_to_both_analyzes	2159	gi|768425088|ref|XP_011553526.1|	PREDICTED: uncharacterized protein LOC105384928 [Plutella xylostella]	1.82992e-80	266	D7GYF3	40.08	1e-66	D7GYF3_TRICA	Putative uncharacterized protein {ECO:0000313|EMBL:EFA13383.1}	tca:100142043	GO:0004190 \\	No_GOBP	aspartic-type endopeptidase activity (GO:0004190);	No_GOCC	Complete proteome {ECO:0000313|Proteomes:UP000007266};Reference proteome {ECO:0000313|Proteomes:UP000007266}.;
isotig06930	Plants_Effect	Common_to_both_analyzes	1376	gi|768408569|ref|XP_011548039.1|	PREDICTED: sodium channel protein Nach-like [Plutella xylostella]	8.75222e-57	216	Q9NJP2	25.15	7e-09	NACH_DROVI	Sodium channel protein Nach	No_KEGG	GO:0016021 \\ GO:0005272 \\ GO:0035002 \\	liquid clearance, open tracheal system (GO:0035002);	sodium channel activity (GO:0005272);	integral component of membrane (GO:0016021);	Glycoprotein;Ion channel;Ion transport;Membrane;Sodium;Sodium channel;Sodium transport;Transmembrane;Transmembrane helix;Transport.;
isotig06930	Species_Effect	Common_to_both_analyzes	1376	gi|768408569|ref|XP_011548039.1|	PREDICTED: sodium channel protein Nach-like [Plutella xylostella]	8.75222e-57	216	Q9NJP2	25.15	7e-09	NACH_DROVI	Sodium channel protein Nach	No_KEGG	GO:0016021 \\ GO:0005272 \\ GO:0035002 \\	liquid clearance, open tracheal system (GO:0035002);	sodium channel activity (GO:0005272);	integral component of membrane (GO:0016021);	Glycoprotein;Ion channel;Ion transport;Membrane;Sodium;Sodium channel;Sodium transport;Transmembrane;Transmembrane helix;Transport.;
isotig06938	Species_Effect	Common_to_both_analyzes	4300	gi|512893461|ref|XP_004923187.1|	PREDICTED: uncharacterized protein LOC101746552 [Bombyx mori]	0	1151	D0VEP6	52.55	0.0	D0VEP6_BOMMO	Putative cuticle protein CPH35 {ECO:0000313|EMBL:ACY06930.1}	No_KEGG	No_GOcodes	No_GOBP	No_GOMF	No_GOCC	Complete proteome {ECO:0000313|Proteomes:UP000005204};Reference proteome {ECO:0000313|Proteomes:UP000005204}.;
isotig06939	Species_Effect	Common_to_both_analyzes	1583	gi|512902646|ref|XP_004925426.1|	PREDICTED: uncharacterized protein LOC101743392 [Bombyx mori]	8.89936e-65	167	G6DBG6	70.06	3e-78	G6DBG6_DANPL	Uncharacterized protein {ECO:0000313|EMBL:EHJ69175.1}	No_KEGG	No_GOcodes	No_GOBP	No_GOMF	No_GOCC	Complete proteome {ECO:0000313|Proteomes:UP000007151};Reference proteome {ECO:0000313|Proteomes:UP000007151}.;
isotig06955	Species_Effect	Common_to_both_analyzes	1328	gi|512907277|ref|XP_004926402.1|	PREDICTED: uncharacterized protein LOC101742784 [Bombyx mori]	2.58038e-41	162	H9JW14	56.79	2e-41	H9JW14_BOMMO	Uncharacterized protein {ECO:0000313|EnsemblMetazoa:BGIBMGA013727-TA}	bmor:101742784	No_GOcodes	No_GOBP	No_GOMF	No_GOCC	Complete proteome {ECO:0000313|Proteomes:UP000005204};Reference proteome {ECO:0000313|Proteomes:UP000005204}.;
isotig07038	Species_Effect	Common_to_both_analyzes	1162	gi|327420432|gb|AEA76292.1|	insect intestinal lipase 7 [Mamestra configurata]	3.66443e-149	315	Q5E9H0	37.28	7e-34	PLA1A_BOVIN	Phospholipase A1 member A	bta:515900	GO:0002080 \\ GO:0070062 \\ GO:0008970 \\ GO:0016042 \\	lipid catabolic process (GO:0016042);	phosphatidylcholine 1-acylhydrolase activity (GO:0008970);	acrosomal membrane (GO:0002080);extracellular exosome (GO:0070062);	Complete proteome;Disulfide bond;Glycoprotein;Hydrolase;Lipid degradation;Lipid metabolism;Reference proteome;Secreted;Signal.;
isotig07054	Species_Effect	uniq_with-All-replicate	1200	No_sig_nr_hit	No_sig_nr_hit	No_sig_nr_hit	No_sig_nr_hit	No_Uniprotmatch	No_%_identity	No_evalue	No_ID	No_Description	No_KEGG	No_GOcode	No_GOBP	No_GOMF	No_GOCC	No_keywords
isotig07071	Species_Effect	uniq_without-ECBMug2	3188	gi|768428530|ref|XP_011555405.1|	PREDICTED: uncharacterized protein LOC105386517 [Plutella xylostella]	1.1149e-142	810	G6DLL9	50.13	2e-156	G6DLL9_DANPL	Uncharacterized protein {ECO:0000313|EMBL:EHJ65618.1}	No_KEGG	No_GOcodes	No_GOBP	No_GOMF	No_GOCC	Complete proteome {ECO:0000313|Proteomes:UP000007151};Reference proteome {ECO:0000313|Proteomes:UP000007151}.;
isotig07103	interaction	uniq_without-ECBMug2	1199	gi|290560802|ref|NP_001166726.1|	cuticular protein RR-1 motif 24 precursor [Bombyx mori] >gi|223671149|tpd|FAA00526.1| TPA: putative cuticle protein [Bombyx mori]	8.13718e-37	112	P92201	42.86	5e-11	LCP8_DROME	Larval cuticle protein 8	dme:Dmel_CG10534	GO:0031012 \\ GO:0005576 \\ GO:0008010 \\ GO:0040003 \\ GO:0008363 \\	chitin-based cuticle development (GO:0040003);larval chitin-based cuticle development (GO:0008363);	structural constituent of chitin-based larval cuticle (GO:0008010);	extracellular matrix (GO:0031012);extracellular region (GO:0005576);	Complete proteome;Cuticle;Direct protein sequencing;Reference proteome;Signal.;
isotig07120	Species_Effect	uniq_with-All-replicate	853	No_sig_nr_hit	No_sig_nr_hit	No_sig_nr_hit	No_sig_nr_hit	No_Uniprotmatch	No_%_identity	No_evalue	No_ID	No_Description	No_KEGG	No_GOcode	No_GOBP	No_GOMF	No_GOCC	No_keywords
isotig07145	Plants_Effect	uniq_with-All-replicate	2001	gi|389609437|dbj|BAM18330.1|	similar to CG12880 [Papilio xuthus]	7.92822e-97	204	I4DK90	78.92	5e-97	I4DK90_PAPXU	Similar to CG12880 {ECO:0000313|EMBL:BAM18330.1}	No_KEGG	No_GOcodes	No_GOBP	No_GOMF	No_GOCC	No_keywords
isotig07171	Plants_Effect	Common_to_both_analyzes	825	No_sig_nr_hit	No_sig_nr_hit	No_sig_nr_hit	No_sig_nr_hit	No_Uniprotmatch	No_%_identity	No_evalue	No_ID	No_Description	No_KEGG	No_GOcode	No_GOBP	No_GOMF	No_GOCC	No_keywords
isotig07171	Species_Effect	Common_to_both_analyzes	825	No_sig_nr_hit	No_sig_nr_hit	No_sig_nr_hit	No_sig_nr_hit	No_Uniprotmatch	No_%_identity	No_evalue	No_ID	No_Description	No_KEGG	No_GOcode	No_GOBP	No_GOMF	No_GOCC	No_keywords
isotig07185	Plants_Effect	Common_to_both_analyzes	1400	gi|512907221|ref|XP_004926388.1|	PREDICTED: uncharacterized protein LOC101740637 [Bombyx mori]	3.7548e-34	156	G6DE36	60.91	5e-38	G6DE36_DANPL	Uncharacterized protein {ECO:0000313|EMBL:EHJ68245.1}	No_KEGG	GO:0003676 \\ GO:0008270 \\	No_GOBP	nucleic acid binding (GO:0003676);zinc ion binding (GO:0008270);	No_GOCC	Complete proteome {ECO:0000313|Proteomes:UP000007151};Reference proteome {ECO:0000313|Proteomes:UP000007151}.;
isotig07187	Plants_Effect	uniq_with-All-replicate	1098	gi|512893847|ref|XP_004923282.1|	PREDICTED: uncharacterized abhydrolase domain-containing protein DDB_G0269086-like [Bombyx mori]	1.00769e-55	187	H9JKK5	96.26	7e-56	H9JKK5_BOMMO	Uncharacterized protein {ECO:0000313|EnsemblMetazoa:BGIBMGA010056-TA}	bmor:101741477	No_GOcodes	No_GOBP	No_GOMF	No_GOCC	Complete proteome {ECO:0000313|Proteomes:UP000005204};Reference proteome {ECO:0000313|Proteomes:UP000005204}.;
isotig07187	Species_Effect	Common_to_both_analyzes	1098	gi|512893847|ref|XP_004923282.1|	PREDICTED: uncharacterized abhydrolase domain-containing protein DDB_G0269086-like [Bombyx mori]	1.00769e-55	187	H9JKK5	96.26	7e-56	H9JKK5_BOMMO	Uncharacterized protein {ECO:0000313|EnsemblMetazoa:BGIBMGA010056-TA}	bmor:101741477	No_GOcodes	No_GOBP	No_GOMF	No_GOCC	Complete proteome {ECO:0000313|Proteomes:UP000005204};Reference proteome {ECO:0000313|Proteomes:UP000005204}.;
isotig07250	Species_Effect	Common_to_both_analyzes	607	gi|768421103|ref|XP_011551347.1|	PREDICTED: uncharacterized protein LOC105383033 [Plutella xylostella] >gi|768428578|ref|XP_011555430.1| PREDICTED: uncharacterized protein LOC105386543 [Plutella xylostella]	1.82581e-19	118	No_Uniprotmatch	No_%_identity	No_evalue	No_ID	No_Description	No_KEGG	No_GOcode	No_GOBP	No_GOMF	No_GOCC	No_keywords
isotig07253	Species_Effect	Common_to_both_analyzes	638	No_sig_nr_hit	No_sig_nr_hit	No_sig_nr_hit	No_sig_nr_hit	No_Uniprotmatch	No_%_identity	No_evalue	No_ID	No_Description	No_KEGG	No_GOcode	No_GOBP	No_GOMF	No_GOCC	No_keywords
isotig07264	interaction	Common_to_both_analyzes	329	No_sig_nr_hit	No_sig_nr_hit	No_sig_nr_hit	No_sig_nr_hit	No_Uniprotmatch	No_%_identity	No_evalue	No_ID	No_Description	No_KEGG	No_GOcode	No_GOBP	No_GOMF	No_GOCC	No_keywords
isotig07264	Species_Effect	Common_to_both_analyzes	329	No_sig_nr_hit	No_sig_nr_hit	No_sig_nr_hit	No_sig_nr_hit	No_Uniprotmatch	No_%_identity	No_evalue	No_ID	No_Description	No_KEGG	No_GOcode	No_GOBP	No_GOMF	No_GOCC	No_keywords
isotig07305	Species_Effect	Common_to_both_analyzes	7086	gi|17979670|gb|AAL50351.1|	nuclear hormone receptor betaFTZ-F1 [Manduca sexta]	0	558	P49867	89.70	0.0	FTZF1_BOMMO	Nuclear hormone receptor FTZ-F1	bmor:693070	GO:0005634 \\ GO:0043565 \\ GO:0003700 \\ GO:0003707 \\ GO:0008270 \\ GO:0006351 \\	transcription, DNA-templated (GO:0006351);	sequence-specific DNA binding (GO:0043565);sequence-specific DNA binding transcription factor activity (GO:0003700);steroid hormone receptor activity (GO:0003707);zinc ion binding (GO:0008270);	nucleus (GO:0005634);	Activator;Complete proteome;Direct protein sequencing;DNA-binding;Metal-binding;Nucleus;Receptor;Reference proteome;Transcription;Transcription regulation;Zinc;Zinc-finger.;
isotig07332	Plants_Effect	Common_to_both_analyzes	6198	gi|198385545|gb|ACH86113.1|	molt-regulating transcription factor HaHR3 [Helicoverpa armigera]	0	556	P49868	93.37	0.0	HR3_GALME	Probable nuclear hormone receptor HR3	No_KEGG	GO:0005634 \\ GO:0043565 \\ GO:0003707 \\ GO:0004887 \\ GO:0008270 \\	No_GOBP	sequence-specific DNA binding (GO:0043565);steroid hormone receptor activity (GO:0003707);thyroid hormone receptor activity (GO:0004887);zinc ion binding (GO:0008270);	nucleus (GO:0005634);	DNA-binding;Metal-binding;Nucleus;Receptor;Transcription;Transcription regulation;Zinc;Zinc-finger.;
isotig07365	Plants_Effect	uniq_with-All-replicate	3772	gi|357216887|gb|AET71142.1|	cuticular protein glycine-rich 20 [Antheraea yamamai]	5.24467e-25	140	G8FVP7	70.00	4e-25	G8FVP7_ANTYA	Cuticular protein glycine-rich 20 {ECO:0000313|EMBL:AET71142.1}	No_KEGG	No_GOcodes	No_GOBP	No_GOMF	No_GOCC	No_keywords
isotig07365	Species_Effect	Common_to_both_analyzes	3772	gi|357216887|gb|AET71142.1|	cuticular protein glycine-rich 20 [Antheraea yamamai]	5.24467e-25	140	G8FVP7	70.00	4e-25	G8FVP7_ANTYA	Cuticular protein glycine-rich 20 {ECO:0000313|EMBL:AET71142.1}	No_KEGG	No_GOcodes	No_GOBP	No_GOMF	No_GOCC	No_keywords
isotig07444	Species_Effect	Common_to_both_analyzes	4164	gi|339241765|ref|XP_003376808.1|	retrovirus-related Pol polyprotein from transposon TNT 1-94 [Trichinella spiralis] >gi|316974460|gb|EFV57947.1| retrovirus-related Pol polyprotein from transposon TNT 1-94 [Trichinella spiralis]	0	1272	P10978	34.83	0.0	POLX_TOBAC	Retrovirus-related Pol polyprotein from transposon TNT 1-94	No_KEGG	GO:0004190 \\ GO:0004519 \\ GO:0003676 \\ GO:0003964 \\ GO:0008270 \\ GO:0015074 \\	DNA integration (GO:0015074);	aspartic-type endopeptidase activity (GO:0004190);endonuclease activity (GO:0004519);nucleic acid binding (GO:0003676);RNA-directed DNA polymerase activity (GO:0003964);zinc ion binding (GO:0008270);	No_GOCC	Aspartyl protease;Endonuclease;Hydrolase;Metal-binding;Nuclease;Nucleotidyltransferase;Protease;RNA-directed DNA polymerase;Transferase;Transposable element;Zinc;Zinc-finger.;
isotig07556	Species_Effect	Common_to_both_analyzes	3693	gi|768438598|ref|XP_011560891.1|	PREDICTED: uncharacterized protein LOC105391159, partial [Plutella xylostella]	0	1175	Q2MGA5	38.29	0.0	Q2MGA5_ANTMY	Polyprotein {ECO:0000313|EMBL:AAQ09229.1}	No_KEGG	GO:0003676 \\ GO:0008270 \\ GO:0015074 \\	DNA integration (GO:0015074);	nucleic acid binding (GO:0003676);zinc ion binding (GO:0008270);	No_GOCC	No_keywords
isotig07602	Species_Effect	Common_to_both_analyzes	3433	gi|768424487|ref|XP_011553199.1|	PREDICTED: uncharacterized protein LOC105384628 [Plutella xylostella]	4.16907e-71	450	H9IWR4	44.61	6e-89	H9IWR4_BOMMO	Uncharacterized protein {ECO:0000313|EnsemblMetazoa:BGIBMGA001696-TA}	No_KEGG	No_GOcodes	No_GOBP	No_GOMF	No_GOCC	Complete proteome {ECO:0000313|Proteomes:UP000005204};Reference proteome {ECO:0000313|Proteomes:UP000005204}.;
isotig07626	Species_Effect	uniq_without-ECBMug2	4298	gi|795018643|ref|XP_011859283.1|	PREDICTED: uncharacterized protein K02A2.6-like [Vollenhovia emeryi]	0	1098	Q99315	28.77	3e-66	YG31B_YEAST	Transposon Ty3-G Gag-Pol polyprotein	sce:YGR109W-B	GO:0005737 \\ GO:0005634 \\ GO:0000943 \\ GO:0004190 \\ GO:0005524 \\ GO:0003677 \\ GO:0003887 \\ GO:0008233 \\ GO:0004540 \\ GO:0003723 \\ GO:0003964 \\ GO:0004523 \\ GO:0008270 \\ GO:0071897 \\ GO:0015074 \\ GO:0006310 \\ GO:0090501 \\ GO:0006278 \\ GO:0032197 \\ GO:0019076 \\	DNA biosynthetic process (GO:0071897);DNA integration (GO:0015074);DNA recombination (GO:0006310);RNA phosphodiester bond hydrolysis (GO:0090501);RNA-dependent DNA replication (GO:0006278);transposition, RNA-mediated (GO:0032197);viral release from host cell (GO:0019076);	aspartic-type endopeptidase activity (GO:0004190);ATP binding (GO:0005524);DNA binding (GO:0003677);DNA-directed DNA polymerase activity (GO:0003887);peptidase activity (GO:0008233);ribonuclease activity (GO:0004540);RNA binding (GO:0003723);RNA-directed DNA polymerase activity (GO:0003964);RNA-DNA hybrid ribonuclease activity (GO:0004523);zinc ion binding (GO:0008270);	cytoplasm (GO:0005737);nucleus (GO:0005634);retrotransposon nucleocapsid (GO:0000943);	3D-structure;Acetylation;Aspartyl protease;ATP-binding;Complete proteome;Cytoplasm;DNA integration;DNA recombination;DNA-binding;DNA-directed DNA polymerase;Endonuclease;Hydrolase;Magnesium;Metal-binding;Multifunctional enzyme;Nuclease;Nucleotide-binding;Nucleotidyltransferase;Nucleus;Protease;Reference proteome;Ribosomal frameshifting;RNA-binding;RNA-directed DNA polymerase;Transferase;Transposa…
isotig07699	Species_Effect	Common_to_both_analyzes	3230	gi|762127580|ref|XP_011446877.1|	PREDICTED: RNA-directed DNA polymerase from mobile element jockey-like [Crassostrea gigas]	1.12418e-58	955	Q95SX7	29.83	3e-38	RTBS_DROME	Probable RNA-directed DNA polymerase from transposon BS	No_KEGG	GO:0003964 \\ GO:0006278 \\ GO:0006313 \\	RNA-dependent DNA replication (GO:0006278);transposition, DNA-mediated (GO:0006313);	RNA-directed DNA polymerase activity (GO:0003964);	No_GOCC	Nucleotidyltransferase;RNA-directed DNA polymerase;Transferase;Transposable element.;
isotig07744	Species_Effect	Common_to_both_analyzes	2988	gi|512892478|ref|XP_004922941.1|	PREDICTED: probable ATP-dependent RNA helicase DDX11-like [Bombyx mori]	0	908	A8MPP1	35.93	8e-173	D11L8_HUMAN	Putative ATP-dependent RNA helicase DDX11-like protein 8	No_KEGG	GO:0005730 \\ GO:0005524 \\ GO:0004003 \\ GO:0003677 \\ GO:0003723 \\ GO:0006139 \\	nucleobase-containing compound metabolic process (GO:0006139);	ATP binding (GO:0005524);ATP-dependent DNA helicase activity (GO:0004003);DNA binding (GO:0003677);RNA binding (GO:0003723);	nucleolus (GO:0005730);	ATP-binding;Complete proteome;DNA-binding;Helicase;Hydrolase;Nucleotide-binding;Nucleus;Reference proteome;RNA-binding.;
isotig07758	interaction	uniq_with-All-replicate	2500	gi|512900095|ref|XP_004924808.1|	PREDICTED: catalase-like [Bombyx mori]	0	511	Q5RF10	49.90	9e-163	CATA_PONAB	Catalase	pon:100171588	GO:0070062 \\ GO:0005925 \\ GO:0005739 \\ GO:0005778 \\ GO:0004046 \\ GO:0004096 \\ GO:0020037 \\ GO:0046872 \\ GO:0050661 \\ GO:0009060 \\ GO:0008203 \\ GO:0020027 \\ GO:0042744 \\ GO:0043066 \\ GO:0032088 \\ GO:0001649 \\ GO:0051781 \\ GO:0051092 \\ GO:0014068 \\ GO:0051289 \\ GO:0000302 \\ GO:0006641 \\ GO:0009650 \\	aerobic respiration (GO:0009060);cholesterol metabolic process (GO:0008203);hemoglobin metabolic process (GO:0020027);hydrogen peroxide catabolic process (GO:0042744);negative regulation of apoptotic process (GO:0043066);negative regulation of NF-kappaB transcription factor activity (GO:0032088);osteoblast differentiation (GO:0001649);positive regulation of cell division (GO:0051781);positive reg…	aminoacylase activity (GO:0004046);catalase activity (GO:0004096);heme binding (GO:0020037);metal ion binding (GO:0046872);NADP binding (GO:0050661);	extracellular exosome (GO:0070062);focal adhesion (GO:0005925);mitochondrion (GO:0005739);peroxisomal membrane (GO:0005778);	Acetylation;Complete proteome;Heme;Hydrogen peroxide;Iron;Metal-binding;Mitogen;NADP;Oxidoreductase;Peroxidase;Peroxisome;Phosphoprotein;Reference proteome.;
isotig07758	Species_Effect	Common_to_both_analyzes	2500	gi|512900095|ref|XP_004924808.1|	PREDICTED: catalase-like [Bombyx mori]	0	511	Q5RF10	49.90	9e-163	CATA_PONAB	Catalase	pon:100171588	GO:0070062 \\ GO:0005925 \\ GO:0005739 \\ GO:0005778 \\ GO:0004046 \\ GO:0004096 \\ GO:0020037 \\ GO:0046872 \\ GO:0050661 \\ GO:0009060 \\ GO:0008203 \\ GO:0020027 \\ GO:0042744 \\ GO:0043066 \\ GO:0032088 \\ GO:0001649 \\ GO:0051781 \\ GO:0051092 \\ GO:0014068 \\ GO:0051289 \\ GO:0000302 \\ GO:0006641 \\ GO:0009650 \\	aerobic respiration (GO:0009060);cholesterol metabolic process (GO:0008203);hemoglobin metabolic process (GO:0020027);hydrogen peroxide catabolic process (GO:0042744);negative regulation of apoptotic process (GO:0043066);negative regulation of NF-kappaB transcription factor activity (GO:0032088);osteoblast differentiation (GO:0001649);positive regulation of cell division (GO:0051781);positive reg…	aminoacylase activity (GO:0004046);catalase activity (GO:0004096);heme binding (GO:0020037);metal ion binding (GO:0046872);NADP binding (GO:0050661);	extracellular exosome (GO:0070062);focal adhesion (GO:0005925);mitochondrion (GO:0005739);peroxisomal membrane (GO:0005778);	Acetylation;Complete proteome;Heme;Hydrogen peroxide;Iron;Metal-binding;Mitogen;NADP;Oxidoreductase;Peroxidase;Peroxisome;Phosphoprotein;Reference proteome.;
isotig07778	Species_Effect	Common_to_both_analyzes	4096	gi|768410452|ref|XP_011558312.1|	PREDICTED: uncharacterized protein LOC105388961 [Plutella xylostella]	9.24246e-49	444	P20825	31.68	5e-14	POL2_DROME	Retrovirus-related Pol polyprotein from transposon 297	No_KEGG	GO:0004190 \\ GO:0004519 \\ GO:0003676 \\ GO:0003964 \\ GO:0015074 \\	DNA integration (GO:0015074);	aspartic-type endopeptidase activity (GO:0004190);endonuclease activity (GO:0004519);nucleic acid binding (GO:0003676);RNA-directed DNA polymerase activity (GO:0003964);	No_GOCC	Aspartyl protease;Endonuclease;Hydrolase;Nuclease;Nucleotidyltransferase;Protease;RNA-directed DNA polymerase;Transferase;Transposable element.;
isotig07807	Species_Effect	Common_to_both_analyzes	1900	gi|357617527|gb|EHJ70841.1|	sugar transporter protein [Danaus plexippus]	3.12528e-127	473	A9ZSY3	24.45	2e-22	TRET1_BOMMO	Facilitated trehalose transporter Tret1 {ECO:0000303|PubMed:20035867}	bmor:100141437	GO:0016021 \\ GO:0005886 \\ GO:0015574 \\ GO:0015771 \\	trehalose transport (GO:0015771);	trehalose transmembrane transporter activity (GO:0015574);	integral component of membrane (GO:0016021);plasma membrane (GO:0005886);	Cell membrane;Complete proteome;Glycoprotein;Membrane;Reference proteome;Sugar transport;Transmembrane;Transmembrane helix;Transport.;
isotig07845	Species_Effect	Common_to_both_analyzes	2835	gi|768429243|ref|XP_011555794.1|	PREDICTED: uncharacterized protein K02A2.6-like isoform X2 [Plutella xylostella]	2.11209e-84	242	Q09575	32.55	2e-26	YRD6_CAEEL	Uncharacterized protein K02A2.6	No_KEGG	GO:0003676 \\ GO:0008270 \\ GO:0015074 \\	DNA integration (GO:0015074);	nucleic acid binding (GO:0003676);zinc ion binding (GO:0008270);	No_GOCC	Complete proteome;Metal-binding;Reference proteome;Zinc;Zinc-finger.;
isotig07862	Species_Effect	uniq_with-All-replicate	2459	No_sig_nr_hit	No_sig_nr_hit	No_sig_nr_hit	No_sig_nr_hit	No_Uniprotmatch	No_%_identity	No_evalue	No_ID	No_Description	No_KEGG	No_GOcode	No_GOBP	No_GOMF	No_GOCC	No_keywords
isotig07902	Species_Effect	Common_to_both_analyzes	1974	gi|768412509|ref|XP_011568335.1|	PREDICTED: uncharacterized protein LOC105397991 [Plutella xylostella]	0	579	A0A023F0J1	43.38	4e-156	A0A023F0J1_TRIIF	Putative bel12 ag transposon polyprotein {ECO:0000313|EMBL:JAC14501.1}	No_KEGG	GO:0004190 \\ GO:0003676 \\ GO:0015074 \\	DNA integration (GO:0015074);	aspartic-type endopeptidase activity (GO:0004190);nucleic acid binding (GO:0003676);	No_GOCC	No_keywords
isotig07952	Species_Effect	Common_to_both_analyzes	3080	gi|512921918|ref|XP_004929992.1|	PREDICTED: angiopoietin-1-like [Bombyx mori]	5.61431e-171	323	Q0P4P2	38.66	1e-52	FBCD1_XENTR	Fibrinogen C domain-containing protein 1	xtr:779974	GO:0016021 \\ GO:0008061 \\ GO:0046872 \\	No_GOBP	chitin binding (GO:0008061);metal ion binding (GO:0046872);	integral component of membrane (GO:0016021);	Calcium;Chitin-binding;Complete proteome;Disulfide bond;Glycoprotein;Membrane;Metal-binding;Reference proteome;Signal-anchor;Transmembrane;Transmembrane helix.;
isotig08006	interaction	Common_to_both_analyzes	2003	gi|768421849|ref|XP_011551753.1|	PREDICTED: uncharacterized protein LOC105383405 [Plutella xylostella]	2.50053e-35	267	I4DNG4	38.15	2e-35	I4DNG4_PAPXU	Uncharacterized protein {ECO:0000313|EMBL:BAM19454.1}	No_KEGG	No_GOcodes	No_GOBP	No_GOMF	No_GOCC	No_keywords
isotig08100	Species_Effect	uniq_with-All-replicate	1938	gi|768410826|ref|XP_011560406.1|	PREDICTED: uncharacterized protein LOC105390745 [Plutella xylostella]	9.06879e-98	364	H9ISD2	60.00	4e-109	H9ISD2_BOMMO	Uncharacterized protein {ECO:0000313|EnsemblMetazoa:BGIBMGA000159-TA}	No_KEGG	No_GOcodes	No_GOBP	No_GOMF	No_GOCC	Complete proteome {ECO:0000313|Proteomes:UP000005204};Reference proteome {ECO:0000313|Proteomes:UP000005204}.;
isotig08221	Species_Effect	Common_to_both_analyzes	2001	gi|512911892|ref|XP_004927523.1|	PREDICTED: LOW QUALITY PROTEIN: WD repeat-containing protein 35-like [Bombyx mori]	0	538	A6N6J5	42.20	2e-147	WDR35_RAT	WD repeat-containing protein 35	rno:503018	GO:0005930 \\ GO:0005813 \\ GO:0036064 \\ GO:0005929 \\ GO:0030991 \\ GO:0035091 \\ GO:0042384 \\ GO:0035721 \\ GO:0061512 \\	cilium assembly (GO:0042384);intraciliary retrograde transport (GO:0035721);protein localization to cilium (GO:0061512);	phosphatidylinositol binding (GO:0035091);	axoneme (GO:0005930);centrosome (GO:0005813);ciliary basal body (GO:0036064);cilium (GO:0005929);intraciliary transport particle A (GO:0030991);	Cell projection;Cilium;Cilium biogenesis/degradation;Complete proteome;Cytoplasm;Cytoskeleton;Reference proteome;Repeat;WD repeat.;
isotig08228	interaction	Common_to_both_analyzes	1700	gi|768432520|ref|XP_011557588.1|	PREDICTED: glucose dehydrogenase [FAD, quinone]-like [Plutella xylostella]	0	550	P18173	61.94	0.0	DHGL_DROME	Glucose dehydrogenase [FAD, quinone]	dme:Dmel_CG1152	GO:0005576 \\ GO:0050660 \\ GO:0016614 \\ GO:0006006 \\ GO:0008364 \\ GO:0046693 \\	glucose metabolic process (GO:0006006);pupal chitin-based cuticle development (GO:0008364);sperm storage (GO:0046693);	flavin adenine dinucleotide binding (GO:0050660);oxidoreductase activity, acting on CH-OH group of donors (GO:0016614);	extracellular region (GO:0005576);	Complete proteome;FAD;Flavoprotein;Oxidoreductase;Reference proteome;Secreted;Selenocysteine;Signal.;
isotig08228	Species_Effect	Common_to_both_analyzes	1700	gi|768432520|ref|XP_011557588.1|	PREDICTED: glucose dehydrogenase [FAD, quinone]-like [Plutella xylostella]	0	550	P18173	61.94	0.0	DHGL_DROME	Glucose dehydrogenase [FAD, quinone]	dme:Dmel_CG1152	GO:0005576 \\ GO:0050660 \\ GO:0016614 \\ GO:0006006 \\ GO:0008364 \\ GO:0046693 \\	glucose metabolic process (GO:0006006);pupal chitin-based cuticle development (GO:0008364);sperm storage (GO:0046693);	flavin adenine dinucleotide binding (GO:0050660);oxidoreductase activity, acting on CH-OH group of donors (GO:0016614);	extracellular region (GO:0005576);	Complete proteome;FAD;Flavoprotein;Oxidoreductase;Reference proteome;Secreted;Selenocysteine;Signal.;
isotig08231	Species_Effect	Common_to_both_analyzes	1580	gi|512914772|ref|XP_004928225.1|	PREDICTED: serine protease easter-like [Bombyx mori]	3.87533e-120	228	P40313	31.25	2e-28	CTRL_HUMAN	Chymotrypsin-like protease CTRL-1	hsa:1506	GO:0005615 \\ GO:0004252 \\ GO:0007586 \\ GO:0006508 \\	digestion (GO:0007586);proteolysis (GO:0006508);	serine-type endopeptidase activity (GO:0004252);	extracellular space (GO:0005615);	Complete proteome;Disulfide bond;Glycoprotein;Hydrolase;Polymorphism;Protease;Reference proteome;Serine protease;Signal;Zymogen.;
isotig08270	interaction	uniq_with-All-replicate	1600	gi|364023679|gb|AEW46914.1|	seminal fluid protein CSSFP066 [Chilo suppressalis]	2.1059e-123	237	O76879	27.59	1e-10	CCCP_DROME	Circadian clock-controlled protein	dme:Dmel_CG2650	GO:0005615 \\ GO:0007623 \\	circadian rhythm (GO:0007623);	No_GOMF	extracellular space (GO:0005615);	Biological rhythms;Complete proteome;Polymorphism;Reference proteome;Signal.;
isotig08270	Species_Effect	Common_to_both_analyzes	1600	gi|364023679|gb|AEW46914.1|	seminal fluid protein CSSFP066 [Chilo suppressalis]	2.1059e-123	237	O76879	27.59	1e-10	CCCP_DROME	Circadian clock-controlled protein	dme:Dmel_CG2650	GO:0005615 \\ GO:0007623 \\	circadian rhythm (GO:0007623);	No_GOMF	extracellular space (GO:0005615);	Biological rhythms;Complete proteome;Polymorphism;Reference proteome;Signal.;
isotig08307	Species_Effect	Common_to_both_analyzes	1700	gi|261335921|emb|CBH09301.1|	putative ecdysone oxidase [Heliconius melpomene]	1.76829e-121	460	P18172	30.39	5e-50	DHGL_DROPS	Glucose dehydrogenase [FAD, quinone]	dpo:Dpse_GA11047	GO:0005576 \\ GO:0050660 \\ GO:0016614 \\	No_GOBP	flavin adenine dinucleotide binding (GO:0050660);oxidoreductase activity, acting on CH-OH group of donors (GO:0016614);	extracellular region (GO:0005576);	Complete proteome;FAD;Flavoprotein;Oxidoreductase;Reference proteome;Secreted;Selenocysteine;Signal.;
isotig08312	Species_Effect	Common_to_both_analyzes	1899	gi|512915562|ref|XP_004928419.1|	PREDICTED: uncharacterized protein LOC101746992 [Bombyx mori]	1.23482e-75	293	P21328	29.07	6e-27	RTJK_DROME	RNA-directed DNA polymerase from mobile element jockey	No_KEGG	GO:0003964 \\	No_GOBP	RNA-directed DNA polymerase activity (GO:0003964);	No_GOCC	Nucleotidyltransferase;RNA-directed DNA polymerase;Transferase;Transposable element.;
isotig08353	Species_Effect	Common_to_both_analyzes	1678	gi|4239843|dbj|BAA74713.1|	Yokozuna [Bombyx mori]	5.2745e-10	61	P04146	46.43	8e-08	COPIA_DROME	Copia protein	No_KEGG	GO:0004190 \\ GO:0005524 \\ GO:0003676 \\ GO:0008270 \\ GO:0015074 \\	DNA integration (GO:0015074);	aspartic-type endopeptidase activity (GO:0004190);ATP binding (GO:0005524);nucleic acid binding (GO:0003676);zinc ion binding (GO:0008270);	No_GOCC	Alternative splicing;Aspartyl protease;ATP-binding;Direct protein sequencing;Hydrolase;Metal-binding;Nucleotide-binding;Polymorphism;Protease;Transposable element;Zinc;Zinc-finger.;
isotig08402	Species_Effect	Common_to_both_analyzes	1091	gi|357620829|gb|EHJ72874.1|	putative nephrin [Danaus plexippus]	9.52294e-08	62	G6D0V8	67.74	6e-08	G6D0V8_DANPL	Putative nephrin {ECO:0000313|EMBL:EHJ72874.1}	No_KEGG	GO:0016021 \\	No_GOBP	No_GOMF	integral component of membrane (GO:0016021);	Complete proteome {ECO:0000313|Proteomes:UP000007151};Disulfide bond {ECO:0000256|SAAS:SAAS00049872};Immunoglobulin domain {ECO:0000256|SAAS:SAAS00049848};Membrane {ECO:0000256|SAAS:SAAS00049869};Reference proteome {ECO:0000313|Proteomes:UP000007151};Repeat {ECO:0000256|SAAS:SAAS00049873};Transmembrane {ECO:0000256|SAAS:SAAS00049869};Transmembrane helix {ECO:0000256|SAAS:SAAS00049869}.;
isotig08407	Species_Effect	Common_to_both_analyzes	1428	gi|392514696|gb|AFM77753.1|	putative trypsin 5 [Ostrinia nubilalis]	3.52452e-134	232	P35047	64.59	1e-83	TRYC_MANSE	Trypsin, alkaline C	No_KEGG	GO:0005615 \\ GO:0004252 \\	No_GOBP	serine-type endopeptidase activity (GO:0004252);	extracellular space (GO:0005615);	Disulfide bond;Hydrolase;Protease;Secreted;Serine protease;Signal;Zymogen.;
isotig08422	interaction	Common_to_both_analyzes	1000	No_sig_nr_hit	No_sig_nr_hit	No_sig_nr_hit	No_sig_nr_hit	No_Uniprotmatch	No_%_identity	No_evalue	No_ID	No_Description	No_KEGG	No_GOcode	No_GOBP	No_GOMF	No_GOCC	No_keywords
isotig08475	Species_Effect	Common_to_both_analyzes	1101	gi|768435447|ref|XP_011559174.1|	PREDICTED: uncharacterized protein LOC105389710 [Plutella xylostella]	1.13796e-52	267	A0A0A9WLJ4	31.85	3e-32	A0A0A9WLJ4_LYGHE	Putative RNA-directed DNA polymerase from transposon BS {ECO:0000313|EMBL:JAG08301.1}	No_KEGG	GO:0003964 \\	No_GOBP	RNA-directed DNA polymerase activity (GO:0003964);	No_GOCC	Nucleotidyltransferase {ECO:0000313|EMBL:JAG08301.1};RNA-directed DNA polymerase {ECO:0000313|EMBL:JAG08301.1};Transferase {ECO:0000313|EMBL:JAG08301.1}.;
isotig08504	Plants_Effect	uniq_with-All-replicate	1200	No_sig_nr_hit	No_sig_nr_hit	No_sig_nr_hit	No_sig_nr_hit	No_Uniprotmatch	No_%_identity	No_evalue	No_ID	No_Description	No_KEGG	No_GOcode	No_GOBP	No_GOMF	No_GOCC	No_keywords
isotig08507	interaction	Common_to_both_analyzes	1158	gi|768422743|ref|XP_011552245.1|	PREDICTED: uncharacterized protein LOC105383830 [Plutella xylostella] >gi|768422745|ref|XP_011552246.1| PREDICTED: uncharacterized protein LOC105383830 [Plutella xylostella]	9.62518e-64	147	S4P1T3	70.80	2e-61	S4P1T3_9NEOP	Uncharacterized protein {ECO:0000313|EMBL:JAA80230.1}	No_KEGG	No_GOcodes	No_GOBP	No_GOMF	No_GOCC	No_keywords
isotig08507	Species_Effect	Common_to_both_analyzes	1158	gi|768422743|ref|XP_011552245.1|	PREDICTED: uncharacterized protein LOC105383830 [Plutella xylostella] >gi|768422745|ref|XP_011552246.1| PREDICTED: uncharacterized protein LOC105383830 [Plutella xylostella]	9.62518e-64	147	S4P1T3	70.80	2e-61	S4P1T3_9NEOP	Uncharacterized protein {ECO:0000313|EMBL:JAA80230.1}	No_KEGG	No_GOcodes	No_GOBP	No_GOMF	No_GOCC	No_keywords
isotig08539	Species_Effect	Common_to_both_analyzes	1446	gi|768428888|ref|XP_011555600.1|	PREDICTED: prostasin-like [Plutella xylostella]	1.54571e-42	216	P20918	27.02	2e-13	PLMN_MOUSE	Plasminogen	mmu:18815	GO:0072562 \\ GO:0009986 \\ GO:0070062 \\ GO:0005576 \\ GO:0005615 \\ GO:0031232 \\ GO:0019897 \\ GO:0043231 \\ GO:0034358 \\ GO:0034185 \\ GO:0019904 \\ GO:0005102 \\ GO:0004252 \\ GO:0007596 \\ GO:0022617 \\ GO:0042730 \\ GO:0060716 \\ GO:0071674 \\ GO:0046716 \\ GO:0045445 \\ GO:0016525 \\ GO:0010812 \\ GO:0051918 \\ GO:0051919 \\ GO:0051603 \\ GO:0042246 \\ GO:0048771 \\ GO:0060707 \\	blood coagulation (GO:0007596);extracellular matrix disassembly (GO:0022617);fibrinolysis (GO:0042730);labyrinthine layer blood vessel development (GO:0060716);mononuclear cell migration (GO:0071674);muscle cell cellular homeostasis (GO:0046716);myoblast differentiation (GO:0045445);negative regulation of angiogenesis (GO:0016525);negative regulation of cell-substrate adhesion (GO:0010812);negati…	apolipoprotein binding (GO:0034185);protein domain specific binding (GO:0019904);receptor binding (GO:0005102);serine-type endopeptidase activity (GO:0004252);	blood microparticle (GO:0072562);cell surface (GO:0009986);extracellular exosome (GO:0070062);extracellular region (GO:0005576);extracellular space (GO:0005615);extrinsic component of external side of plasma membrane (GO:0031232);extrinsic component of plasma membrane (GO:0019897);intracellular membrane-bounded organelle (GO:0043231);plasma lipoprotein particle (GO:0034358);	Blood coagulation;Cleavage on pair of basic residues;Complete proteome;Direct protein sequencing;Disulfide bond;Fibrinolysis;Hemostasis;Hydrolase;Kringle;Phosphoprotein;Protease;Reference proteome;Repeat;Secreted;Serine protease;Signal;Tissue remodeling;Zymogen.;
isotig08549	interaction	Common_to_both_analyzes	1283	gi|134001247|gb|ABO45233.1|	reverse transcriptase [Ostrinia nubilalis] >gi|134001274|gb|ABO45235.1| reverse transcriptase [Ostrinia nubilalis]	9.03092e-08	60	A4KWF4	61.67	6e-08	A4KWF4_OSTNU	Reverse transcriptase {ECO:0000313|EMBL:ABO45233.1}	No_KEGG	GO:0003964 \\	No_GOBP	RNA-directed DNA polymerase activity (GO:0003964);	No_GOCC	Nucleotidyltransferase {ECO:0000313|EMBL:ABO45233.1};RNA-directed DNA polymerase {ECO:0000313|EMBL:ABO45233.1};Transferase {ECO:0000313|EMBL:ABO45233.1}.;
isotig08558	interaction	uniq_with-All-replicate	1135	gi|768417874|ref|XP_011549596.1|	PREDICTED: ribosome biogenesis protein NSA2 homolog isoform X1 [Plutella xylostella]	3.09081e-158	250	O95478	76.89	1e-128	NSA2_HUMAN	Ribosome biogenesis protein NSA2 homolog	hsa:10412	GO:0005730 \\ GO:0005634 \\ GO:0030529 \\ GO:0044822 \\ GO:0006364 \\	rRNA processing (GO:0006364);	poly(A) RNA binding (GO:0044822);	nucleolus (GO:0005730);nucleus (GO:0005634);ribonucleoprotein complex (GO:0030529);	Complete proteome;Nucleus;Phosphoprotein;Polymorphism;Reference proteome;Ribonucleoprotein;Ribosome biogenesis;rRNA processing.;
isotig08558	Plants_Effect	uniq_with-All-replicate	1135	gi|768417874|ref|XP_011549596.1|	PREDICTED: ribosome biogenesis protein NSA2 homolog isoform X1 [Plutella xylostella]	3.09081e-158	250	O95478	76.89	1e-128	NSA2_HUMAN	Ribosome biogenesis protein NSA2 homolog	hsa:10412	GO:0005730 \\ GO:0005634 \\ GO:0030529 \\ GO:0044822 \\ GO:0006364 \\	rRNA processing (GO:0006364);	poly(A) RNA binding (GO:0044822);	nucleolus (GO:0005730);nucleus (GO:0005634);ribonucleoprotein complex (GO:0030529);	Complete proteome;Nucleus;Phosphoprotein;Polymorphism;Reference proteome;Ribonucleoprotein;Ribosome biogenesis;rRNA processing.;
isotig08558	Species_Effect	uniq_with-All-replicate	1135	gi|768417874|ref|XP_011549596.1|	PREDICTED: ribosome biogenesis protein NSA2 homolog isoform X1 [Plutella xylostella]	3.09081e-158	250	O95478	76.89	1e-128	NSA2_HUMAN	Ribosome biogenesis protein NSA2 homolog	hsa:10412	GO:0005730 \\ GO:0005634 \\ GO:0030529 \\ GO:0044822 \\ GO:0006364 \\	rRNA processing (GO:0006364);	poly(A) RNA binding (GO:0044822);	nucleolus (GO:0005730);nucleus (GO:0005634);ribonucleoprotein complex (GO:0030529);	Complete proteome;Nucleus;Phosphoprotein;Polymorphism;Reference proteome;Ribonucleoprotein;Ribosome biogenesis;rRNA processing.;
isotig08592	Species_Effect	Common_to_both_analyzes	1551	gi|307188707|gb|EFN73364.1|	THAP domain-containing protein 9, partial [Camponotus floridanus]	4.91858e-97	274	Q9H5L6	29.41	2e-32	THAP9_HUMAN	DNA transposase THAP9	hsa:79725	GO:0046872 \\ GO:0043565 \\ GO:0016740 \\ GO:0004803 \\ GO:0015074 \\ GO:0006310 \\ GO:0006313 \\	DNA integration (GO:0015074);DNA recombination (GO:0006310);transposition, DNA-mediated (GO:0006313);	metal ion binding (GO:0046872);sequence-specific DNA binding (GO:0043565);transferase activity (GO:0016740);transposase activity (GO:0004803);	No_GOCC	Complete proteome;DNA integration;DNA recombination;DNA-binding;Metal-binding;Polymorphism;Reference proteome;Transferase;Zinc;Zinc-finger.;
isotig08680	Species_Effect	Common_to_both_analyzes	1515	gi|768426174|ref|XP_011554122.1|	PREDICTED: uncharacterized protein LOC105385438 [Plutella xylostella]	1.20371e-81	435	H9J4N2	53.06	1e-61	H9J4N2_BOMMO	Uncharacterized protein {ECO:0000313|EnsemblMetazoa:BGIBMGA004472-TA}	bmor:101744209	No_GOcodes	No_GOBP	No_GOMF	No_GOCC	Complete proteome {ECO:0000313|Proteomes:UP000005204};Reference proteome {ECO:0000313|Proteomes:UP000005204}.;
isotig08716	Plants_Effect	Common_to_both_analyzes	733	gi|512889794|ref|XP_004922374.1|	PREDICTED: uncharacterized protein LOC101743765 [Bombyx mori]	4.67294e-56	135	G6CQT3	58.86	3e-62	G6CQT3_DANPL	Uncharacterized protein {ECO:0000313|EMBL:EHJ76400.1}	No_KEGG	No_GOcodes	No_GOBP	No_GOMF	No_GOCC	Complete proteome {ECO:0000313|Proteomes:UP000007151};Reference proteome {ECO:0000313|Proteomes:UP000007151}.;
isotig08716	Species_Effect	Common_to_both_analyzes	733	gi|512889794|ref|XP_004922374.1|	PREDICTED: uncharacterized protein LOC101743765 [Bombyx mori]	4.67294e-56	135	G6CQT3	58.86	3e-62	G6CQT3_DANPL	Uncharacterized protein {ECO:0000313|EMBL:EHJ76400.1}	No_KEGG	No_GOcodes	No_GOBP	No_GOMF	No_GOCC	Complete proteome {ECO:0000313|Proteomes:UP000007151};Reference proteome {ECO:0000313|Proteomes:UP000007151}.;
isotig08729	Species_Effect	Common_to_both_analyzes	1238	gi|357621328|gb|EHJ73195.1|	osiris 20 [Danaus plexippus]	2.65902e-85	251	G6CZY8	77.29	2e-85	G6CZY8_DANPL	Osiris 20 {ECO:0000313|EMBL:EHJ73195.1}	No_KEGG	No_GOcodes	No_GOBP	No_GOMF	No_GOCC	Complete proteome {ECO:0000313|Proteomes:UP000007151};Reference proteome {ECO:0000313|Proteomes:UP000007151}.;
isotig08731	interaction	Common_to_both_analyzes	1064	gi|803378045|dbj|BAR43486.1|	putative olfactory receptor 44 [Ostrinia furnacalis]	0	284	Q8WTE7	24.00	2e-24	OR1_ANOGA	Odorant receptor Or1	aga:AgaP_AGAP009640	GO:0016021 \\ GO:0005886 \\ GO:0005549 \\ GO:0004984 \\ GO:0050911 \\ GO:0042048 \\ GO:0007608 \\	detection of chemical stimulus involved in sensory perception of smell (GO:0050911);olfactory behavior (GO:0042048);sensory perception of smell (GO:0007608);	odorant binding (GO:0005549);olfactory receptor activity (GO:0004984);	integral component of membrane (GO:0016021);plasma membrane (GO:0005886);	Cell membrane;Complete proteome;Glycoprotein;Membrane;Olfaction;Receptor;Reference proteome;Sensory transduction;Transducer;Transmembrane;Transmembrane helix.;
isotig08731	Species_Effect	Common_to_both_analyzes	1064	gi|803378045|dbj|BAR43486.1|	putative olfactory receptor 44 [Ostrinia furnacalis]	0	284	Q8WTE7	24.00	2e-24	OR1_ANOGA	Odorant receptor Or1	aga:AgaP_AGAP009640	GO:0016021 \\ GO:0005886 \\ GO:0005549 \\ GO:0004984 \\ GO:0050911 \\ GO:0042048 \\ GO:0007608 \\	detection of chemical stimulus involved in sensory perception of smell (GO:0050911);olfactory behavior (GO:0042048);sensory perception of smell (GO:0007608);	odorant binding (GO:0005549);olfactory receptor activity (GO:0004984);	integral component of membrane (GO:0016021);plasma membrane (GO:0005886);	Cell membrane;Complete proteome;Glycoprotein;Membrane;Olfaction;Receptor;Reference proteome;Sensory transduction;Transducer;Transmembrane;Transmembrane helix.;
isotig08733	Plants_Effect	uniq_with-All-replicate	666	gi|512903709|ref|XP_004925684.1|	PREDICTED: SCO-spondin-like [Bombyx mori]	5.41522e-08	89	No_Uniprotmatch	No_%_identity	No_evalue	No_ID	No_Description	No_KEGG	No_GOcode	No_GOBP	No_GOMF	No_GOCC	No_keywords
isotig08800	Species_Effect	Common_to_both_analyzes	624	No_sig_nr_hit	No_sig_nr_hit	No_sig_nr_hit	No_sig_nr_hit	No_Uniprotmatch	No_%_identity	No_evalue	No_ID	No_Description	No_KEGG	No_GOcode	No_GOBP	No_GOMF	No_GOCC	No_keywords
isotig08822	interaction	uniq_without-ECBMug2	1040	No_sig_nr_hit	No_sig_nr_hit	No_sig_nr_hit	No_sig_nr_hit	No_Uniprotmatch	No_%_identity	No_evalue	No_ID	No_Description	No_KEGG	No_GOcode	No_GOBP	No_GOMF	No_GOCC	No_keywords
isotig08824	Plants_Effect	uniq_with-All-replicate	978	gi|512892855|ref|XP_004923035.1|	PREDICTED: uncharacterized protein LOC101735588 [Bombyx mori]	8.06753e-12	197	H9J1D5	25.89	5e-12	H9J1D5_BOMMO	Uncharacterized protein {ECO:0000313|EnsemblMetazoa:BGIBMGA003322-TA}	bmor:101735588	No_GOcodes	No_GOBP	No_GOMF	No_GOCC	Complete proteome {ECO:0000313|Proteomes:UP000005204};Reference proteome {ECO:0000313|Proteomes:UP000005204}.;
isotig08907	Plants_Effect	Common_to_both_analyzes	466	No_sig_nr_hit	No_sig_nr_hit	No_sig_nr_hit	No_sig_nr_hit	No_Uniprotmatch	No_%_identity	No_evalue	No_ID	No_Description	No_KEGG	No_GOcode	No_GOBP	No_GOMF	No_GOCC	No_keywords
isotig08932	interaction	Common_to_both_analyzes	856	gi|134001215|gb|ABO45231.1|	reverse transcriptase [Ostrinia nubilalis] >gi|134001296|gb|ABO45237.1| reverse transcriptase [Ostrinia nubilalis]	2.76021e-06	36	A4KWF2	75.00	2e-06	A4KWF2_OSTNU	Reverse transcriptase {ECO:0000313|EMBL:ABO45231.1}	No_KEGG	GO:0003964 \\	No_GOBP	RNA-directed DNA polymerase activity (GO:0003964);	No_GOCC	Nucleotidyltransferase {ECO:0000313|EMBL:ABO45231.1};RNA-directed DNA polymerase {ECO:0000313|EMBL:ABO45231.1};Transferase {ECO:0000313|EMBL:ABO45231.1}.;
isotig08932	Species_Effect	uniq_without-ECBMug2	856	gi|134001215|gb|ABO45231.1|	reverse transcriptase [Ostrinia nubilalis] >gi|134001296|gb|ABO45237.1| reverse transcriptase [Ostrinia nubilalis]	2.76021e-06	36	A4KWF2	75.00	2e-06	A4KWF2_OSTNU	Reverse transcriptase {ECO:0000313|EMBL:ABO45231.1}	No_KEGG	GO:0003964 \\	No_GOBP	RNA-directed DNA polymerase activity (GO:0003964);	No_GOCC	Nucleotidyltransferase {ECO:0000313|EMBL:ABO45231.1};RNA-directed DNA polymerase {ECO:0000313|EMBL:ABO45231.1};Transferase {ECO:0000313|EMBL:ABO45231.1}.;
isotig09015	Species_Effect	Common_to_both_analyzes	2706	gi|512927108|ref|XP_004931252.1|	PREDICTED: uncharacterized protein LOC101736774 [Bombyx mori]	1.68945e-56	264	G6DQ16	56.82	1e-59	G6DQ16_DANPL	Uncharacterized protein {ECO:0000313|EMBL:EHJ64412.1}	No_KEGG	No_GOcodes	No_GOBP	No_GOMF	No_GOCC	Complete proteome {ECO:0000313|Proteomes:UP000007151};Reference proteome {ECO:0000313|Proteomes:UP000007151}.;
isotig09027	Species_Effect	Common_to_both_analyzes	2135	gi|339241765|ref|XP_003376808.1|	retrovirus-related Pol polyprotein from transposon TNT 1-94 [Trichinella spiralis] >gi|316974460|gb|EFV57947.1| retrovirus-related Pol polyprotein from transposon TNT 1-94 [Trichinella spiralis]	5.40358e-95	388	P10978	40.00	4e-91	POLX_TOBAC	Retrovirus-related Pol polyprotein from transposon TNT 1-94	No_KEGG	GO:0004190 \\ GO:0004519 \\ GO:0003676 \\ GO:0003964 \\ GO:0008270 \\ GO:0015074 \\	DNA integration (GO:0015074);	aspartic-type endopeptidase activity (GO:0004190);endonuclease activity (GO:0004519);nucleic acid binding (GO:0003676);RNA-directed DNA polymerase activity (GO:0003964);zinc ion binding (GO:0008270);	No_GOCC	Aspartyl protease;Endonuclease;Hydrolase;Metal-binding;Nuclease;Nucleotidyltransferase;Protease;RNA-directed DNA polymerase;Transferase;Transposable element;Zinc;Zinc-finger.;
isotig09081	Species_Effect	Common_to_both_analyzes	2253	gi|209571456|ref|NP_001129361.1|	osiris 18 precursor [Bombyx mori] >gi|207339260|gb|ACI23619.1| osiris 18 [Bombyx mori]	2.20979e-111	270	B6DXA9	82.96	1e-111	B6DXA9_BOMMO	Osiris 18 {ECO:0000313|EMBL:ACI23619.1}	bmor:100190963	No_GOcodes	No_GOBP	No_GOMF	No_GOCC	Complete proteome {ECO:0000313|Proteomes:UP000005204};Reference proteome {ECO:0000313|Proteomes:UP000005204}.;
isotig09096	Species_Effect	Common_to_both_analyzes	1994	gi|307173098|gb|EFN64217.1|	THAP domain-containing protein 9, partial [Camponotus floridanus]	1.17213e-122	660	Q9H5L6	28.46	6e-60	THAP9_HUMAN	DNA transposase THAP9	hsa:79725	GO:0046872 \\ GO:0043565 \\ GO:0016740 \\ GO:0004803 \\ GO:0015074 \\ GO:0006310 \\ GO:0006313 \\	DNA integration (GO:0015074);DNA recombination (GO:0006310);transposition, DNA-mediated (GO:0006313);	metal ion binding (GO:0046872);sequence-specific DNA binding (GO:0043565);transferase activity (GO:0016740);transposase activity (GO:0004803);	No_GOCC	Complete proteome;DNA integration;DNA recombination;DNA-binding;Metal-binding;Polymorphism;Reference proteome;Transferase;Zinc;Zinc-finger.;
isotig09130	interaction	uniq_without-ECBMug2	2002	gi|512934358|ref|XP_004933014.1|	PREDICTED: UPF0704 protein C6orf165 homolog [Bombyx mori]	0	568	Q95JU3	32.43	7e-73	CF165_MACFA	UPF0704 protein C6orf165 homolog	mcf:102133782	No_GOcodes	No_GOBP	No_GOMF	No_GOCC	No_keywords
isotig09130	Species_Effect	Common_to_both_analyzes	2002	gi|512934358|ref|XP_004933014.1|	PREDICTED: UPF0704 protein C6orf165 homolog [Bombyx mori]	0	568	Q95JU3	32.43	7e-73	CF165_MACFA	UPF0704 protein C6orf165 homolog	mcf:102133782	No_GOcodes	No_GOBP	No_GOMF	No_GOCC	No_keywords
isotig09159	Plants_Effect	uniq_with-All-replicate	2200	gi|768414609|ref|XP_011547818.1|	PREDICTED: carboxypeptidase B-like [Plutella xylostella]	0	497	P04069	45.97	1e-92	CBPB_ASTAS	Carboxypeptidase B	No_KEGG	GO:0005576 \\ GO:0004181 \\ GO:0008270 \\	No_GOBP	metallocarboxypeptidase activity (GO:0004181);zinc ion binding (GO:0008270);	extracellular region (GO:0005576);	Carboxypeptidase;Direct protein sequencing;Hydrolase;Metal-binding;Metalloprotease;Protease;Secreted;Zinc.;
isotig09227	Species_Effect	Common_to_both_analyzes	1317	gi|512912491|ref|XP_004927669.1|	PREDICTED: facilitated trehalose transporter Tret1-2 homolog [Bombyx mori]	1.20531e-85	374	Q8LBI9	27.76	9e-17	EDL16_ARATH	Sugar transporter ERD6-like 16	ath:AT5G18840	GO:0016021 \\ GO:0022891 \\ GO:0008643 \\	carbohydrate transport (GO:0008643);	substrate-specific transmembrane transporter activity (GO:0022891);	integral component of membrane (GO:0016021);	Complete proteome;Membrane;Reference proteome;Sugar transport;Transmembrane;Transmembrane helix;Transport.;
isotig09287	Plants_Effect	uniq_with-All-replicate	1464	gi|319918808|dbj|BAJ61932.1|	odorant receptor [Ostrinia nubilalis]	1.34545e-74	151	E7FL89	91.39	9e-75	E7FL89_OSTNU	Odorant receptor {ECO:0000256|RuleBase:RU351113}	No_KEGG	GO:0016021 \\ GO:0005886 \\ GO:0005549 \\ GO:0004984 \\	No_GOBP	odorant binding (GO:0005549);olfactory receptor activity (GO:0004984);	integral component of membrane (GO:0016021);plasma membrane (GO:0005886);	Membrane {ECO:0000256|RuleBase:RU351113};Olfaction {ECO:0000256|RuleBase:RU351113};Receptor {ECO:0000256|RuleBase:RU351113, ECO:0000313|EMBL:BAJ61932.1};Sensory transduction {ECO:0000256|RuleBase:RU351113};Transducer {ECO:0000256|RuleBase:RU351113};Transmembrane {ECO:0000256|RuleBase:RU351113};Transmembrane helix {ECO:0000256|RuleBase:RU351113}.;
isotig09287	Species_Effect	Common_to_both_analyzes	1464	gi|319918808|dbj|BAJ61932.1|	odorant receptor [Ostrinia nubilalis]	1.34545e-74	151	E7FL89	91.39	9e-75	E7FL89_OSTNU	Odorant receptor {ECO:0000256|RuleBase:RU351113}	No_KEGG	GO:0016021 \\ GO:0005886 \\ GO:0005549 \\ GO:0004984 \\	No_GOBP	odorant binding (GO:0005549);olfactory receptor activity (GO:0004984);	integral component of membrane (GO:0016021);plasma membrane (GO:0005886);	Membrane {ECO:0000256|RuleBase:RU351113};Olfaction {ECO:0000256|RuleBase:RU351113};Receptor {ECO:0000256|RuleBase:RU351113, ECO:0000313|EMBL:BAJ61932.1};Sensory transduction {ECO:0000256|RuleBase:RU351113};Transducer {ECO:0000256|RuleBase:RU351113};Transmembrane {ECO:0000256|RuleBase:RU351113};Transmembrane helix {ECO:0000256|RuleBase:RU351113}.;
isotig09304	Species_Effect	Common_to_both_analyzes	1351	gi|357627492|gb|EHJ77171.1|	hypothetical protein KGM_05854 [Danaus plexippus]	3.83798e-27	324	G6CNK1	34.57	3e-27	G6CNK1_DANPL	Uncharacterized protein {ECO:0000313|EMBL:EHJ77171.1}	No_KEGG	No_GOcodes	No_GOBP	No_GOMF	No_GOCC	Complete proteome {ECO:0000313|Proteomes:UP000007151};Reference proteome {ECO:0000313|Proteomes:UP000007151}.;
isotig09350	Species_Effect	uniq_without-ECBMug2	846	gi|512930333|ref|XP_004932041.1|	PREDICTED: adhesive plaque matrix protein-like [Bombyx mori]	2.07518e-23	69	H9IT42	67.86	6e-24	H9IT42_BOMMO	Uncharacterized protein {ECO:0000313|EnsemblMetazoa:BGIBMGA000421-TA}	No_KEGG	GO:0005576 \\ GO:0008061 \\ GO:0006030 \\	chitin metabolic process (GO:0006030);	chitin binding (GO:0008061);	extracellular region (GO:0005576);	Complete proteome {ECO:0000313|Proteomes:UP000005204};Reference proteome {ECO:0000313|Proteomes:UP000005204}.;
isotig09382	Plants_Effect	uniq_with-All-replicate	613	No_sig_nr_hit	No_sig_nr_hit	No_sig_nr_hit	No_sig_nr_hit	No_Uniprotmatch	No_%_identity	No_evalue	No_ID	No_Description	No_KEGG	No_GOcode	No_GOBP	No_GOMF	No_GOCC	No_keywords
isotig09382	Species_Effect	uniq_with-All-replicate	613	No_sig_nr_hit	No_sig_nr_hit	No_sig_nr_hit	No_sig_nr_hit	No_Uniprotmatch	No_%_identity	No_evalue	No_ID	No_Description	No_KEGG	No_GOcode	No_GOBP	No_GOMF	No_GOCC	No_keywords
isotig09456	Plants_Effect	Common_to_both_analyzes	400	gi|290563390|ref|NP_001166647.1|	cuticular protein RR-2 motif 121 precursor [Bombyx mori] >gi|223671344|tpd|FAA00624.1| TPA: putative cuticle protein [Bombyx mori]	1.47094e-15	42	P83995	73.17	1e-13	CU18B_LOCMI	Cuticle protein 18.6, isoform B	No_KEGG	GO:0042302 \\	No_GOBP	structural constituent of cuticle (GO:0042302);	No_GOCC	Cuticle;Direct protein sequencing;Repeat.;
isotig09456	Species_Effect	Common_to_both_analyzes	400	gi|290563390|ref|NP_001166647.1|	cuticular protein RR-2 motif 121 precursor [Bombyx mori] >gi|223671344|tpd|FAA00624.1| TPA: putative cuticle protein [Bombyx mori]	1.47094e-15	42	P83995	73.17	1e-13	CU18B_LOCMI	Cuticle protein 18.6, isoform B	No_KEGG	GO:0042302 \\	No_GOBP	structural constituent of cuticle (GO:0042302);	No_GOCC	Cuticle;Direct protein sequencing;Repeat.;
isotig09470	Species_Effect	Common_to_both_analyzes	6036	gi|768418510|ref|XP_011549944.1|	PREDICTED: uncharacterized protein LOC105381841 [Plutella xylostella]	0	823	Q99315	31.44	4e-116	YG31B_YEAST	Transposon Ty3-G Gag-Pol polyprotein	sce:YGR109W-B	GO:0005737 \\ GO:0005634 \\ GO:0000943 \\ GO:0004190 \\ GO:0005524 \\ GO:0003677 \\ GO:0003887 \\ GO:0008233 \\ GO:0004540 \\ GO:0003723 \\ GO:0003964 \\ GO:0004523 \\ GO:0008270 \\ GO:0071897 \\ GO:0015074 \\ GO:0006310 \\ GO:0090501 \\ GO:0006278 \\ GO:0032197 \\ GO:0019076 \\	DNA biosynthetic process (GO:0071897);DNA integration (GO:0015074);DNA recombination (GO:0006310);RNA phosphodiester bond hydrolysis (GO:0090501);RNA-dependent DNA replication (GO:0006278);transposition, RNA-mediated (GO:0032197);viral release from host cell (GO:0019076);	aspartic-type endopeptidase activity (GO:0004190);ATP binding (GO:0005524);DNA binding (GO:0003677);DNA-directed DNA polymerase activity (GO:0003887);peptidase activity (GO:0008233);ribonuclease activity (GO:0004540);RNA binding (GO:0003723);RNA-directed DNA polymerase activity (GO:0003964);RNA-DNA hybrid ribonuclease activity (GO:0004523);zinc ion binding (GO:0008270);	cytoplasm (GO:0005737);nucleus (GO:0005634);retrotransposon nucleocapsid (GO:0000943);	3D-structure;Acetylation;Aspartyl protease;ATP-binding;Complete proteome;Cytoplasm;DNA integration;DNA recombination;DNA-binding;DNA-directed DNA polymerase;Endonuclease;Hydrolase;Magnesium;Metal-binding;Multifunctional enzyme;Nuclease;Nucleotide-binding;Nucleotidyltransferase;Nucleus;Protease;Reference proteome;Ribosomal frameshifting;RNA-binding;RNA-directed DNA polymerase;Transferase;Transposa…
isotig09514	Plants_Effect	uniq_with-All-replicate	3719	gi|768431587|ref|XP_011557077.1|	PREDICTED: uncharacterized protein LOC105387963 [Plutella xylostella]	0	1003	H9J386	55.33	0.0	H9J386_BOMMO	Uncharacterized protein {ECO:0000313|EnsemblMetazoa:BGIBMGA003973-TA}	No_KEGG	No_GOcodes	No_GOBP	No_GOMF	No_GOCC	Complete proteome {ECO:0000313|Proteomes:UP000005204};Reference proteome {ECO:0000313|Proteomes:UP000005204}.;
isotig09514	Species_Effect	Common_to_both_analyzes	3719	gi|768431587|ref|XP_011557077.1|	PREDICTED: uncharacterized protein LOC105387963 [Plutella xylostella]	0	1003	H9J386	55.33	0.0	H9J386_BOMMO	Uncharacterized protein {ECO:0000313|EnsemblMetazoa:BGIBMGA003973-TA}	No_KEGG	No_GOcodes	No_GOBP	No_GOMF	No_GOCC	Complete proteome {ECO:0000313|Proteomes:UP000005204};Reference proteome {ECO:0000313|Proteomes:UP000005204}.;
isotig09560	Plants_Effect	uniq_with-All-replicate	3182	gi|298402917|gb|ADI82778.1|	fatty-acyl CoA reductase 5 [Ostrinia nubilalis]	0	543	A1ZAI5	36.75	8e-106	FACR1_DROME	Putative fatty acyl-CoA reductase CG5065 {ECO:0000250|UniProtKB:Q922J9, ECO:0000312|EMBL:AAF57974.1}	dme:Dmel_CG5065	GO:0016021 \\ GO:0005778 \\ GO:0005777 \\ GO:0080019 \\ GO:0050062 \\ GO:0008611 \\ GO:0035336 \\ GO:0010025 \\	ether lipid biosynthetic process (GO:0008611);long-chain fatty-acyl-CoA metabolic process (GO:0035336);wax biosynthetic process (GO:0010025);	fatty-acyl-CoA reductase (alcohol-forming) activity (GO:0080019);long-chain-fatty-acyl-CoA reductase activity (GO:0050062);	integral component of membrane (GO:0016021);peroxisomal membrane (GO:0005778);peroxisome (GO:0005777);	Complete proteome;Lipid biosynthesis;Lipid metabolism;Membrane;NADP;Oxidoreductase;Reference proteome;Transmembrane;Transmembrane helix.;
isotig09560	Species_Effect	Common_to_both_analyzes	3182	gi|298402917|gb|ADI82778.1|	fatty-acyl CoA reductase 5 [Ostrinia nubilalis]	0	543	A1ZAI5	36.75	8e-106	FACR1_DROME	Putative fatty acyl-CoA reductase CG5065 {ECO:0000250|UniProtKB:Q922J9, ECO:0000312|EMBL:AAF57974.1}	dme:Dmel_CG5065	GO:0016021 \\ GO:0005778 \\ GO:0005777 \\ GO:0080019 \\ GO:0050062 \\ GO:0008611 \\ GO:0035336 \\ GO:0010025 \\	ether lipid biosynthetic process (GO:0008611);long-chain fatty-acyl-CoA metabolic process (GO:0035336);wax biosynthetic process (GO:0010025);	fatty-acyl-CoA reductase (alcohol-forming) activity (GO:0080019);long-chain-fatty-acyl-CoA reductase activity (GO:0050062);	integral component of membrane (GO:0016021);peroxisomal membrane (GO:0005778);peroxisome (GO:0005777);	Complete proteome;Lipid biosynthesis;Lipid metabolism;Membrane;NADP;Oxidoreductase;Reference proteome;Transmembrane;Transmembrane helix.;
isotig09662	Plants_Effect	uniq_with-All-replicate	2428	gi|768433101|ref|XP_011557905.1|	PREDICTED: facilitated trehalose transporter Tret1-like [Plutella xylostella]	0	486	B0WC46	27.74	3e-44	TRET1_CULQU	Facilitated trehalose transporter Tret1 {ECO:0000250|UniProtKB:Q7PIR5}	cqu:CpipJ_CPIJ004516	GO:0016021 \\ GO:0005886 \\ GO:0015574 \\ GO:0015771 \\	trehalose transport (GO:0015771);	trehalose transmembrane transporter activity (GO:0015574);	integral component of membrane (GO:0016021);plasma membrane (GO:0005886);	Cell membrane;Complete proteome;Glycoprotein;Membrane;Reference proteome;Sugar transport;Transmembrane;Transmembrane helix;Transport.;
isotig09670	Plants_Effect	Common_to_both_analyzes	2396	gi|768442215|ref|XP_011562870.1|	PREDICTED: uncharacterized protein LOC105392882 [Plutella xylostella]	1.53712e-116	169	H9JY51	84.62	7e-114	H9JY51_BOMMO	Uncharacterized protein {ECO:0000313|EnsemblMetazoa:BGIBMGA014469-TA}	No_KEGG	No_GOcodes	No_GOBP	No_GOMF	No_GOCC	Complete proteome {ECO:0000313|Proteomes:UP000005204};Reference proteome {ECO:0000313|Proteomes:UP000005204}.;
isotig09670	Species_Effect	uniq_with-All-replicate	2396	gi|768442215|ref|XP_011562870.1|	PREDICTED: uncharacterized protein LOC105392882 [Plutella xylostella]	1.53712e-116	169	H9JY51	84.62	7e-114	H9JY51_BOMMO	Uncharacterized protein {ECO:0000313|EnsemblMetazoa:BGIBMGA014469-TA}	No_KEGG	No_GOcodes	No_GOBP	No_GOMF	No_GOCC	Complete proteome {ECO:0000313|Proteomes:UP000005204};Reference proteome {ECO:0000313|Proteomes:UP000005204}.;
isotig09693	Species_Effect	uniq_with-All-replicate	2300	gi|357621945|gb|EHJ73588.1|	putative organic cation transporter [Danaus plexippus]	8.16916e-87	513	Q86VW1	29.41	5e-45	S22AG_HUMAN	Solute carrier family 22 member 16	hsa:85413	GO:0016021 \\ GO:0005886 \\ GO:0005275 \\ GO:0015226 \\ GO:0015101 \\ GO:0046717 \\ GO:0015837 \\ GO:1902603 \\ GO:0015879 \\ GO:0030154 \\ GO:0007275 \\ GO:0015695 \\ GO:0007338 \\ GO:0030317 \\ GO:0007283 \\ GO:0055085 \\	acid secretion (GO:0046717);amine transport (GO:0015837);carnitine transmembrane transport (GO:1902603);carnitine transport (GO:0015879);cell differentiation (GO:0030154);multicellular organismal development (GO:0007275);organic cation transport (GO:0015695);single fertilization (GO:0007338);sperm motility (GO:0030317);spermatogenesis (GO:0007283);transmembrane transport (GO:0055085);	amine transmembrane transporter activity (GO:0005275);carnitine transmembrane transporter activity (GO:0015226);organic cation transmembrane transporter activity (GO:0015101);	integral component of membrane (GO:0016021);plasma membrane (GO:0005886);	Alternative splicing;Cell membrane;Complete proteome;Developmental protein;Differentiation;Glycoprotein;Ion transport;Membrane;Polymorphism;Reference proteome;Spermatogenesis;Transmembrane;Transmembrane helix;Transport.;
isotig09727	interaction	uniq_without-ECBMug2	4103	gi|768411611|ref|XP_011564675.1|	PREDICTED: histidine decarboxylase isoform X1 [Plutella xylostella]	0	639	Q05733	68.21	1e-160	DCHS_DROME	Histidine decarboxylase	dme:Dmel_CG3454	GO:0004398 \\ GO:0030170 \\ GO:0042423 \\ GO:0006520 \\ GO:0043052 \\	catecholamine biosynthetic process (GO:0042423);cellular amino acid metabolic process (GO:0006520);thermotaxis (GO:0043052);	histidine decarboxylase activity (GO:0004398);pyridoxal phosphate binding (GO:0030170);	No_GOCC	Catecholamine biosynthesis;Complete proteome;Decarboxylase;Lyase;Pyridoxal phosphate;Reference proteome.;
isotig09766	Species_Effect	Common_to_both_analyzes	1920	gi|257480057|gb|ACV60242.1|	antennal esterase CXE15 [Spodoptera littoralis]	9.67385e-127	518	P12992	41.14	7e-116	ESTJ_HELVI	Juvenile hormone esterase	No_KEGG	GO:0004453 \\	No_GOBP	juvenile-hormone esterase activity (GO:0004453);	No_GOCC	Direct protein sequencing;Disulfide bond;Glycoprotein;Hydrolase;Serine esterase;Signal.;
isotig09845	Species_Effect	Common_to_both_analyzes	3234	gi|512927630|ref|XP_004931382.1|	PREDICTED: uncharacterized protein LOC101738863 [Bombyx mori]	1.72962e-69	311	Q9D3W5	40.00	2e-13	LRC71_MOUSE	Leucine-rich repeat-containing protein 71	mmu:74485	No_GOcodes	No_GOBP	No_GOMF	No_GOCC	Complete proteome;Leucine-rich repeat;Reference proteome;Repeat.;
isotig09885	Species_Effect	Common_to_both_analyzes	1540	gi|768435978|ref|XP_011559449.1|	PREDICTED: uncharacterized protein LOC105389941 [Plutella xylostella]	9.61384e-14	75	G6CIC2	70.51	3e-13	G6CIC2_DANPL	Uncharacterized protein {ECO:0000313|EMBL:EHJ79004.1}	No_KEGG	GO:0016747 \\	No_GOBP	transferase activity, transferring acyl groups other than amino-acyl groups (GO:0016747);	No_GOCC	Complete proteome {ECO:0000313|Proteomes:UP000007151};Reference proteome {ECO:0000313|Proteomes:UP000007151}.;
isotig09897	Species_Effect	Common_to_both_analyzes	1488	gi|512918418|ref|XP_004929129.1|	PREDICTED: neuroligin-4, X-linked-like [Bombyx mori]	9.87365e-09	47	G6D2E6	86.49	8e-07	G6D2E6_DANPL	Neuroligin 5 {ECO:0000313|EMBL:EHJ72336.1}	No_KEGG	No_GOcodes	No_GOBP	No_GOMF	No_GOCC	Complete proteome {ECO:0000313|Proteomes:UP000007151};Reference proteome {ECO:0000313|Proteomes:UP000007151}.;
isotig09909	Plants_Effect	uniq_without-ECBMug2	1505	gi|512917932|ref|XP_004929008.1|	PREDICTED: uncharacterized protein LOC101741921 [Bombyx mori]	1.66059e-47	208	C0PPX5	52.40	2e-48	C0PPX5_PICSI	Putative uncharacterized protein {ECO:0000313|EMBL:ACN39865.1}	No_KEGG	No_GOcodes	No_GOBP	No_GOMF	No_GOCC	No_keywords
isotig09911	Species_Effect	Common_to_both_analyzes	2891	gi|768418510|ref|XP_011549944.1|	PREDICTED: uncharacterized protein LOC105381841 [Plutella xylostella]	0	645	P0CT39	28.02	3e-82	TF26_SCHPO	Transposon Tf2-6 polyprotein	spo:SPCC1020.14	GO:0004190 \\ GO:0003677 \\ GO:0003887 \\ GO:0004519 \\ GO:0046872 \\ GO:0003723 \\ GO:0003964 \\ GO:0015074 \\ GO:0006310 \\	DNA integration (GO:0015074);DNA recombination (GO:0006310);	aspartic-type endopeptidase activity (GO:0004190);DNA binding (GO:0003677);DNA-directed DNA polymerase activity (GO:0003887);endonuclease activity (GO:0004519);metal ion binding (GO:0046872);RNA binding (GO:0003723);RNA-directed DNA polymerase activity (GO:0003964);	No_GOCC	Aspartyl protease;Complete proteome;DNA integration;DNA recombination;DNA-binding;DNA-directed DNA polymerase;Endonuclease;Hydrolase;Magnesium;Metal-binding;Multifunctional enzyme;Nuclease;Nucleotidyltransferase;Protease;Reference proteome;RNA-binding;RNA-directed DNA polymerase;Transferase;Transposable element.;
isotig09947	Species_Effect	Common_to_both_analyzes	1350	gi|512902172|ref|XP_004925310.1|	PREDICTED: plasma kallikrein-like [Bombyx mori]	7.66418e-107	278	P26262	45.28	4e-19	KLKB1_MOUSE	Plasma kallikrein	mmu:16621	GO:0070062 \\ GO:0005615 \\ GO:0004252 \\ GO:0007596 \\ GO:0042730 \\ GO:0006954 \\ GO:0031639 \\ GO:0051919 \\	blood coagulation (GO:0007596);fibrinolysis (GO:0042730);inflammatory response (GO:0006954);plasminogen activation (GO:0031639);positive regulation of fibrinolysis (GO:0051919);	serine-type endopeptidase activity (GO:0004252);	extracellular exosome (GO:0070062);extracellular space (GO:0005615);	Blood coagulation;Complete proteome;Direct protein sequencing;Disulfide bond;Fibrinolysis;Glycoprotein;Hemostasis;Hydrolase;Inflammatory response;Protease;Reference proteome;Repeat;Secreted;Serine protease;Signal;Zymogen.;
isotig09977	Plants_Effect	uniq_with-All-replicate	1261	gi|357603697|gb|EHJ63886.1|	beta-fructofuranosidase 2 [Danaus plexippus]	6.38691e-121	278	P0DJA7	33.65	9e-47	SCR_ZYMMO	Sucrose-6-phosphate hydrolase	zmo:ZMO0942	GO:0005737 \\ GO:0004575 \\ GO:0005985 \\	sucrose metabolic process (GO:0005985);	sucrose alpha-glucosidase activity (GO:0004575);	cytoplasm (GO:0005737);	Carbohydrate metabolism;Complete proteome;Cytoplasm;Direct protein sequencing;Glycosidase;Hydrolase;Reference proteome.;
isotig09977	Species_Effect	uniq_with-All-replicate	1261	gi|357603697|gb|EHJ63886.1|	beta-fructofuranosidase 2 [Danaus plexippus]	6.38691e-121	278	P0DJA7	33.65	9e-47	SCR_ZYMMO	Sucrose-6-phosphate hydrolase	zmo:ZMO0942	GO:0005737 \\ GO:0004575 \\ GO:0005985 \\	sucrose metabolic process (GO:0005985);	sucrose alpha-glucosidase activity (GO:0004575);	cytoplasm (GO:0005737);	Carbohydrate metabolism;Complete proteome;Cytoplasm;Direct protein sequencing;Glycosidase;Hydrolase;Reference proteome.;
isotig10007	Plants_Effect	Common_to_both_analyzes	1203	gi|512914304|ref|XP_004928109.1|	PREDICTED: uncharacterized protein LOC101743506 [Bombyx mori]	1.11371e-87	242	P10023	32.79	1e-28	YGI2_BACTU	Uncharacterized 30.3 kDa protein	No_KEGG	No_GOcodes	No_GOBP	No_GOMF	No_GOCC	Plasmid.;
isotig10017	Species_Effect	Common_to_both_analyzes	1200	No_sig_nr_hit	No_sig_nr_hit	No_sig_nr_hit	No_sig_nr_hit	No_Uniprotmatch	No_%_identity	No_evalue	No_ID	No_Description	No_KEGG	No_GOcode	No_GOBP	No_GOMF	No_GOCC	No_keywords
isotig10052	Plants_Effect	Common_to_both_analyzes	1112	No_sig_nr_hit	No_sig_nr_hit	No_sig_nr_hit	No_sig_nr_hit	No_Uniprotmatch	No_%_identity	No_evalue	No_ID	No_Description	No_KEGG	No_GOcode	No_GOBP	No_GOMF	No_GOCC	No_keywords
isotig10052	Species_Effect	Common_to_both_analyzes	1112	No_sig_nr_hit	No_sig_nr_hit	No_sig_nr_hit	No_sig_nr_hit	No_Uniprotmatch	No_%_identity	No_evalue	No_ID	No_Description	No_KEGG	No_GOcode	No_GOBP	No_GOMF	No_GOCC	No_keywords
isotig10058	Plants_Effect	Common_to_both_analyzes	1107	gi|557355814|gb|AGZ92264.1|	REVIP [Spodoptera exigua]	8.4354e-22	181	U5YK60	32.60	6e-22	U5YK60_SPOEX	REVIP {ECO:0000313|EMBL:AGZ92264.1}	No_KEGG	No_GOcodes	No_GOBP	No_GOMF	No_GOCC	No_keywords
isotig10058	Species_Effect	uniq_without-ECBMug2	1107	gi|557355814|gb|AGZ92264.1|	REVIP [Spodoptera exigua]	8.4354e-22	181	U5YK60	32.60	6e-22	U5YK60_SPOEX	REVIP {ECO:0000313|EMBL:AGZ92264.1}	No_KEGG	No_GOcodes	No_GOBP	No_GOMF	No_GOCC	No_keywords
isotig10085	Species_Effect	Common_to_both_analyzes	1069	gi|768419431|ref|XP_011550435.1|	PREDICTED: arylsulfatase B-like [Plutella xylostella]	6.57798e-66	214	H9JSK1	34.44	3e-20	H9JSK1_BOMMO	Uncharacterized protein {ECO:0000313|EnsemblMetazoa:BGIBMGA012512-TA}	No_KEGG	GO:0008484 \\	No_GOBP	sulfuric ester hydrolase activity (GO:0008484);	No_GOCC	Complete proteome {ECO:0000313|Proteomes:UP000005204};Reference proteome {ECO:0000313|Proteomes:UP000005204}.;
isotig10115	Species_Effect	Common_to_both_analyzes	2000	gi|512903384|ref|XP_004925606.1|	PREDICTED: uncharacterized protein LOC101738207 [Bombyx mori]	2.19532e-149	434	H9JGF1	59.22	1e-149	H9JGF1_BOMMO	Uncharacterized protein {ECO:0000313|EnsemblMetazoa:BGIBMGA008598-TA}	bmor:101738207	No_GOcodes	No_GOBP	No_GOMF	No_GOCC	Complete proteome {ECO:0000313|Proteomes:UP000005204};Reference proteome {ECO:0000313|Proteomes:UP000005204}.;
isotig10132	interaction	Common_to_both_analyzes	977	gi|389608345|dbj|BAM17982.1|	cuticular protein PxutCPH14 [Papilio xuthus]	3.12043e-07	94	C0H6H1	54.02	4e-11	C0H6H1_BOMMO	Putative cuticle protein {ECO:0000313|EMBL:FAA00482.1}	bmor:100379481	No_GOcodes	No_GOBP	No_GOMF	No_GOCC	Complete proteome {ECO:0000313|Proteomes:UP000005204};Reference proteome {ECO:0000313|Proteomes:UP000005204}.;
isotig10132	Species_Effect	uniq_with-All-replicate	977	gi|389608345|dbj|BAM17982.1|	cuticular protein PxutCPH14 [Papilio xuthus]	3.12043e-07	94	C0H6H1	54.02	4e-11	C0H6H1_BOMMO	Putative cuticle protein {ECO:0000313|EMBL:FAA00482.1}	bmor:100379481	No_GOcodes	No_GOBP	No_GOMF	No_GOCC	Complete proteome {ECO:0000313|Proteomes:UP000005204};Reference proteome {ECO:0000313|Proteomes:UP000005204}.;
isotig10156	Species_Effect	Common_to_both_analyzes	1020	gi|7327646|gb|AAB31190.2|	lysozyme [Manduca sexta]	2.8273e-55	129	P50717	72.27	1e-54	LYS_HYPCU	Lysozyme	No_KEGG	GO:0003796 \\ GO:0019835 \\ GO:0042742 \\	cytolysis (GO:0019835);defense response to bacterium (GO:0042742);	lysozyme activity (GO:0003796);	No_GOCC	Antimicrobial;Bacteriolytic enzyme;Disulfide bond;Glycosidase;Hydrolase;Signal.;
isotig10186	Species_Effect	uniq_with-All-replicate	926	No_sig_nr_hit	No_sig_nr_hit	No_sig_nr_hit	No_sig_nr_hit	No_Uniprotmatch	No_%_identity	No_evalue	No_ID	No_Description	No_KEGG	No_GOcode	No_GOBP	No_GOMF	No_GOCC	No_keywords
isotig10203	Species_Effect	uniq_without-ECBMug2	848	No_sig_nr_hit	No_sig_nr_hit	No_sig_nr_hit	No_sig_nr_hit	J9LBS3	38.30	6e-10	J9LBS3_ACYPI	Uncharacterized protein {ECO:0000313|EnsemblMetazoa:ACYPI38779-PA}	No_KEGG	GO:0003677 \\	No_GOBP	DNA binding (GO:0003677);	No_GOCC	Complete proteome {ECO:0000313|Proteomes:UP000007819};Reference proteome {ECO:0000313|Proteomes:UP000007819}.;
isotig10225	Plants_Effect	uniq_with-All-replicate	758	No_sig_nr_hit	No_sig_nr_hit	No_sig_nr_hit	No_sig_nr_hit	No_Uniprotmatch	No_%_identity	No_evalue	No_ID	No_Description	No_KEGG	No_GOcode	No_GOBP	No_GOMF	No_GOCC	No_keywords
isotig10225	Species_Effect	Common_to_both_analyzes	758	No_sig_nr_hit	No_sig_nr_hit	No_sig_nr_hit	No_sig_nr_hit	No_Uniprotmatch	No_%_identity	No_evalue	No_ID	No_Description	No_KEGG	No_GOcode	No_GOBP	No_GOMF	No_GOCC	No_keywords
isotig10232	Species_Effect	Common_to_both_analyzes	846	No_sig_nr_hit	No_sig_nr_hit	No_sig_nr_hit	No_sig_nr_hit	No_Uniprotmatch	No_%_identity	No_evalue	No_ID	No_Description	No_KEGG	No_GOcode	No_GOBP	No_GOMF	No_GOCC	No_keywords
isotig10237	Plants_Effect	uniq_with-All-replicate	716	No_sig_nr_hit	No_sig_nr_hit	No_sig_nr_hit	No_sig_nr_hit	No_Uniprotmatch	No_%_identity	No_evalue	No_ID	No_Description	No_KEGG	No_GOcode	No_GOBP	No_GOMF	No_GOCC	No_keywords
isotig10237	Species_Effect	uniq_with-All-replicate	716	No_sig_nr_hit	No_sig_nr_hit	No_sig_nr_hit	No_sig_nr_hit	No_Uniprotmatch	No_%_identity	No_evalue	No_ID	No_Description	No_KEGG	No_GOcode	No_GOBP	No_GOMF	No_GOCC	No_keywords
isotig10239	Species_Effect	Common_to_both_analyzes	771	gi|9651925|gb|AAF91314.1|AF241775_1	P12 [Hyposoter didymator ichnovirus] >gi|673164320|gb|AIK25655.1| K-19 [Hyposoter didymator ichnovirus]	3.69119e-07	46	Q9IGW4	60.87	2e-07	Q9IGW4_9VIRU	K-19 {ECO:0000313|EMBL:AIK25655.1}	No_KEGG	No_GOcodes	No_GOBP	No_GOMF	No_GOCC	No_keywords
isotig10261	Plants_Effect	Common_to_both_analyzes	1171	gi|768411234|ref|XP_011562579.1|	PREDICTED: uncharacterized protein LOC105392622 [Plutella xylostella]	3.18268e-21	147	I4DML0	62.42	3e-23	I4DML0_PAPPL	Uncharacterized protein {ECO:0000313|EMBL:BAM19150.1}	No_KEGG	No_GOcodes	No_GOBP	No_GOMF	No_GOCC	No_keywords
isotig10261	Species_Effect	Common_to_both_analyzes	1171	gi|768411234|ref|XP_011562579.1|	PREDICTED: uncharacterized protein LOC105392622 [Plutella xylostella]	3.18268e-21	147	I4DML0	62.42	3e-23	I4DML0_PAPPL	Uncharacterized protein {ECO:0000313|EMBL:BAM19150.1}	No_KEGG	No_GOcodes	No_GOBP	No_GOMF	No_GOCC	No_keywords
isotig10269	Species_Effect	Common_to_both_analyzes	1141	No_sig_nr_hit	No_sig_nr_hit	No_sig_nr_hit	No_sig_nr_hit	No_Uniprotmatch	No_%_identity	No_evalue	No_ID	No_Description	No_KEGG	No_GOcode	No_GOBP	No_GOMF	No_GOCC	No_keywords
isotig10280	Species_Effect	uniq_without-ECBMug2	570	No_sig_nr_hit	No_sig_nr_hit	No_sig_nr_hit	No_sig_nr_hit	No_Uniprotmatch	No_%_identity	No_evalue	No_ID	No_Description	No_KEGG	No_GOcode	No_GOBP	No_GOMF	No_GOCC	No_keywords
isotig10314	Plants_Effect	Common_to_both_analyzes	492	No_sig_nr_hit	No_sig_nr_hit	No_sig_nr_hit	No_sig_nr_hit	No_Uniprotmatch	No_%_identity	No_evalue	No_ID	No_Description	No_KEGG	No_GOcode	No_GOBP	No_GOMF	No_GOCC	No_keywords
isotig10314	Species_Effect	Common_to_both_analyzes	492	No_sig_nr_hit	No_sig_nr_hit	No_sig_nr_hit	No_sig_nr_hit	No_Uniprotmatch	No_%_identity	No_evalue	No_ID	No_Description	No_KEGG	No_GOcode	No_GOBP	No_GOMF	No_GOCC	No_keywords
isotig10322	Species_Effect	uniq_with-All-replicate	811	gi|357604069|gb|EHJ64031.1|	allantoicase [Danaus plexippus]	4.82367e-15	52	G6DR50	69.23	3e-15	G6DR50_DANPL	Allantoicase {ECO:0000313|EMBL:EHJ64031.1}	No_KEGG	GO:0004037 \\ GO:0000256 \\	allantoin catabolic process (GO:0000256);	allantoicase activity (GO:0004037);	No_GOCC	Complete proteome {ECO:0000313|Proteomes:UP000007151};Reference proteome {ECO:0000313|Proteomes:UP000007151}.;
isotig10343	Species_Effect	Common_to_both_analyzes	500	No_sig_nr_hit	No_sig_nr_hit	No_sig_nr_hit	No_sig_nr_hit	No_Uniprotmatch	No_%_identity	No_evalue	No_ID	No_Description	No_KEGG	No_GOcode	No_GOBP	No_GOMF	No_GOCC	No_keywords
isotig10372	Species_Effect	Common_to_both_analyzes	6524	gi|780665970|ref|XP_011694053.1|	PREDICTED: uncharacterized protein LOC105453629 [Wasmannia auropunctata]	0	1811	D7GYL0	35.91	0.0	D7GYL0_TRICA	Putative uncharacterized protein {ECO:0000313|EMBL:EFA13455.1}	No_KEGG	GO:0003676 \\ GO:0008270 \\ GO:0015074 \\	DNA integration (GO:0015074);	nucleic acid binding (GO:0003676);zinc ion binding (GO:0008270);	No_GOCC	Complete proteome {ECO:0000313|Proteomes:UP000007266};Reference proteome {ECO:0000313|Proteomes:UP000007266}.;
isotig10376	Plants_Effect	Common_to_both_analyzes	6154	gi|768412919|ref|XP_011568558.1|	PREDICTED: uncharacterized protein LOC105398201 [Plutella xylostella]	0	671	Q5DC69	61.45	7e-23	CH10_SCHJA	10 kDa heat shock protein, mitochondrial {ECO:0000250|UniProtKB:P61604}	No_KEGG	GO:0005759 \\ GO:0005524 \\ GO:0006457 \\	protein folding (GO:0006457);	ATP binding (GO:0005524);	mitochondrial matrix (GO:0005759);	Chaperone;Mitochondrion.;
isotig10394	Species_Effect	uniq_without-ECBMug2	6900	gi|768425040|ref|XP_011553499.1|	PREDICTED: peroxidase [Plutella xylostella]	0	748	Q9VEG6	37.42	5e-108	PERC_DROME	Chorion peroxidase	dme:Dmel_CG7660	GO:0005615 \\ GO:0005875 \\ GO:0020037 \\ GO:0046872 \\ GO:0004601 \\ GO:0004666 \\ GO:0007304 \\ GO:0007306 \\ GO:0042744 \\ GO:0042743 \\ GO:0030707 \\ GO:0001516 \\ GO:0006979 \\	chorion-containing eggshell formation (GO:0007304);eggshell chorion assembly (GO:0007306);hydrogen peroxide catabolic process (GO:0042744);hydrogen peroxide metabolic process (GO:0042743);ovarian follicle cell development (GO:0030707);prostaglandin biosynthetic process (GO:0001516);response to oxidative stress (GO:0006979);	heme binding (GO:0020037);metal ion binding (GO:0046872);peroxidase activity (GO:0004601);prostaglandin-endoperoxide synthase activity (GO:0004666);	extracellular space (GO:0005615);microtubule associated complex (GO:0005875);	Acetylation;Complete proteome;Disulfide bond;Glycoprotein;Heme;Hydrogen peroxide;Iron;Metal-binding;Oxidoreductase;Peroxidase;Reference proteome;Secreted;Signal.;
isotig10398	interaction	Common_to_both_analyzes	6208	gi|768418510|ref|XP_011549944.1|	PREDICTED: uncharacterized protein LOC105381841 [Plutella xylostella]	0	713	Q99315	28.43	3e-95	YG31B_YEAST	Transposon Ty3-G Gag-Pol polyprotein	sce:YGR109W-B	GO:0005737 \\ GO:0005634 \\ GO:0000943 \\ GO:0004190 \\ GO:0005524 \\ GO:0003677 \\ GO:0003887 \\ GO:0008233 \\ GO:0004540 \\ GO:0003723 \\ GO:0003964 \\ GO:0004523 \\ GO:0008270 \\ GO:0071897 \\ GO:0015074 \\ GO:0006310 \\ GO:0090501 \\ GO:0006278 \\ GO:0032197 \\ GO:0019076 \\	DNA biosynthetic process (GO:0071897);DNA integration (GO:0015074);DNA recombination (GO:0006310);RNA phosphodiester bond hydrolysis (GO:0090501);RNA-dependent DNA replication (GO:0006278);transposition, RNA-mediated (GO:0032197);viral release from host cell (GO:0019076);	aspartic-type endopeptidase activity (GO:0004190);ATP binding (GO:0005524);DNA binding (GO:0003677);DNA-directed DNA polymerase activity (GO:0003887);peptidase activity (GO:0008233);ribonuclease activity (GO:0004540);RNA binding (GO:0003723);RNA-directed DNA polymerase activity (GO:0003964);RNA-DNA hybrid ribonuclease activity (GO:0004523);zinc ion binding (GO:0008270);	cytoplasm (GO:0005737);nucleus (GO:0005634);retrotransposon nucleocapsid (GO:0000943);	3D-structure;Acetylation;Aspartyl protease;ATP-binding;Complete proteome;Cytoplasm;DNA integration;DNA recombination;DNA-binding;DNA-directed DNA polymerase;Endonuclease;Hydrolase;Magnesium;Metal-binding;Multifunctional enzyme;Nuclease;Nucleotide-binding;Nucleotidyltransferase;Nucleus;Protease;Reference proteome;Ribosomal frameshifting;RNA-binding;RNA-directed DNA polymerase;Transferase;Transposa…
isotig10398	Species_Effect	Common_to_both_analyzes	6208	gi|768418510|ref|XP_011549944.1|	PREDICTED: uncharacterized protein LOC105381841 [Plutella xylostella]	0	713	Q99315	28.43	3e-95	YG31B_YEAST	Transposon Ty3-G Gag-Pol polyprotein	sce:YGR109W-B	GO:0005737 \\ GO:0005634 \\ GO:0000943 \\ GO:0004190 \\ GO:0005524 \\ GO:0003677 \\ GO:0003887 \\ GO:0008233 \\ GO:0004540 \\ GO:0003723 \\ GO:0003964 \\ GO:0004523 \\ GO:0008270 \\ GO:0071897 \\ GO:0015074 \\ GO:0006310 \\ GO:0090501 \\ GO:0006278 \\ GO:0032197 \\ GO:0019076 \\	DNA biosynthetic process (GO:0071897);DNA integration (GO:0015074);DNA recombination (GO:0006310);RNA phosphodiester bond hydrolysis (GO:0090501);RNA-dependent DNA replication (GO:0006278);transposition, RNA-mediated (GO:0032197);viral release from host cell (GO:0019076);	aspartic-type endopeptidase activity (GO:0004190);ATP binding (GO:0005524);DNA binding (GO:0003677);DNA-directed DNA polymerase activity (GO:0003887);peptidase activity (GO:0008233);ribonuclease activity (GO:0004540);RNA binding (GO:0003723);RNA-directed DNA polymerase activity (GO:0003964);RNA-DNA hybrid ribonuclease activity (GO:0004523);zinc ion binding (GO:0008270);	cytoplasm (GO:0005737);nucleus (GO:0005634);retrotransposon nucleocapsid (GO:0000943);	3D-structure;Acetylation;Aspartyl protease;ATP-binding;Complete proteome;Cytoplasm;DNA integration;DNA recombination;DNA-binding;DNA-directed DNA polymerase;Endonuclease;Hydrolase;Magnesium;Metal-binding;Multifunctional enzyme;Nuclease;Nucleotide-binding;Nucleotidyltransferase;Nucleus;Protease;Reference proteome;Ribosomal frameshifting;RNA-binding;RNA-directed DNA polymerase;Transferase;Transposa…
isotig10424	Species_Effect	Common_to_both_analyzes	5364	gi|89355887|gb|ABD72267.1|	pol polyprotein [Drosophila buzzatii]	0	802	P0CT40	31.53	2e-99	TF29_SCHPO	Transposon Tf2-9 polyprotein	spo:SPBC9B6.02c	GO:0005737 \\ GO:0004190 \\ GO:0003677 \\ GO:0003887 \\ GO:0004519 \\ GO:0046872 \\ GO:0003723 \\ GO:0003964 \\ GO:0015074 \\ GO:0006310 \\	DNA integration (GO:0015074);DNA recombination (GO:0006310);	aspartic-type endopeptidase activity (GO:0004190);DNA binding (GO:0003677);DNA-directed DNA polymerase activity (GO:0003887);endonuclease activity (GO:0004519);metal ion binding (GO:0046872);RNA binding (GO:0003723);RNA-directed DNA polymerase activity (GO:0003964);	cytoplasm (GO:0005737);	Aspartyl protease;Complete proteome;DNA integration;DNA recombination;DNA-binding;DNA-directed DNA polymerase;Endonuclease;Hydrolase;Magnesium;Metal-binding;Multifunctional enzyme;Nuclease;Nucleotidyltransferase;Protease;Reference proteome;RNA-binding;RNA-directed DNA polymerase;Transferase;Transposable element.;
isotig10446	Species_Effect	Common_to_both_analyzes	5123	gi|585695869|ref|XP_006822105.1|	PREDICTED: RNA-directed DNA polymerase from mobile element jockey-like, partial [Saccoglossus kowalevskii]	6.73307e-61	382	Q9NBX4	24.00	1e-33	RTXE_DROME	Probable RNA-directed DNA polymerase from transposon X-element	No_KEGG	GO:0003964 \\ GO:0006278 \\ GO:0006313 \\	RNA-dependent DNA replication (GO:0006278);transposition, DNA-mediated (GO:0006313);	RNA-directed DNA polymerase activity (GO:0003964);	No_GOCC	Nucleotidyltransferase;RNA-directed DNA polymerase;Transferase;Transposable element.;
isotig10482	Species_Effect	uniq_with-All-replicate	4867	gi|795016706|ref|XP_011858588.1|	PREDICTED: uncharacterized protein LOC105556126 [Vollenhovia emeryi]	0	583	P03554	27.98	4e-06	POL_CAMVS	Enzymatic polyprotein	vg:1489542	GO:0004190 \\ GO:0004519 \\ GO:0003964 \\	No_GOBP	aspartic-type endopeptidase activity (GO:0004190);endonuclease activity (GO:0004519);RNA-directed DNA polymerase activity (GO:0003964);	No_GOCC	Aspartyl protease;Complete proteome;Endonuclease;Hydrolase;Nuclease;Nucleotidyltransferase;Protease;Reference proteome;RNA-directed DNA polymerase;Transferase.;
isotig10492	Plants_Effect	uniq_with-All-replicate	7909	gi|768409687|ref|XP_011554202.1|	PREDICTED: titin [Plutella xylostella]	1.44313e-172	411	Q6REY9	29.66	6e-19	RHG20_RAT	Rho GTPase-activating protein 20	rno:367085	GO:0005096 \\ GO:0017048 \\ GO:0035023 \\ GO:0007165 \\	regulation of Rho protein signal transduction (GO:0035023);signal transduction (GO:0007165);	GTPase activator activity (GO:0005096);Rho GTPase binding (GO:0017048);	No_GOCC	Alternative splicing;Complete proteome;GTPase activation;Reference proteome.;
isotig10585	Species_Effect	Common_to_both_analyzes	4600	gi|512915562|ref|XP_004928419.1|	PREDICTED: uncharacterized protein LOC101746992 [Bombyx mori]	2.53497e-117	565	Q95SX7	30.07	5e-36	RTBS_DROME	Probable RNA-directed DNA polymerase from transposon BS	No_KEGG	GO:0003964 \\ GO:0006278 \\ GO:0006313 \\	RNA-dependent DNA replication (GO:0006278);transposition, DNA-mediated (GO:0006313);	RNA-directed DNA polymerase activity (GO:0003964);	No_GOCC	Nucleotidyltransferase;RNA-directed DNA polymerase;Transferase;Transposable element.;
isotig10631	Species_Effect	Common_to_both_analyzes	4900	gi|768418510|ref|XP_011549944.1|	PREDICTED: uncharacterized protein LOC105381841 [Plutella xylostella]	0	869	P0CT40	29.64	1e-113	TF29_SCHPO	Transposon Tf2-9 polyprotein	spo:SPBC9B6.02c	GO:0005737 \\ GO:0004190 \\ GO:0003677 \\ GO:0003887 \\ GO:0004519 \\ GO:0046872 \\ GO:0003723 \\ GO:0003964 \\ GO:0015074 \\ GO:0006310 \\	DNA integration (GO:0015074);DNA recombination (GO:0006310);	aspartic-type endopeptidase activity (GO:0004190);DNA binding (GO:0003677);DNA-directed DNA polymerase activity (GO:0003887);endonuclease activity (GO:0004519);metal ion binding (GO:0046872);RNA binding (GO:0003723);RNA-directed DNA polymerase activity (GO:0003964);	cytoplasm (GO:0005737);	Aspartyl protease;Complete proteome;DNA integration;DNA recombination;DNA-binding;DNA-directed DNA polymerase;Endonuclease;Hydrolase;Magnesium;Metal-binding;Multifunctional enzyme;Nuclease;Nucleotidyltransferase;Protease;Reference proteome;RNA-binding;RNA-directed DNA polymerase;Transferase;Transposable element.;
isotig10665	Species_Effect	Common_to_both_analyzes	4158	gi|130582|sp|P10978.1|POLX_TOBAC	RecName: Full=Retrovirus-related Pol polyprotein from transposon TNT 1-94; Includes: RecName: Full=Protease; Includes: RecName: Full=Reverse transcriptase; Includes: RecName: Full=Endonuclease [Nicotiana tabacum] >gi|20045|emb|CAA32025.1| unnamed protein product [Nicotiana tabacum]	0	1128	P10978	38.74	0.0	POLX_TOBAC	Retrovirus-related Pol polyprotein from transposon TNT 1-94	No_KEGG	GO:0004190 \\ GO:0004519 \\ GO:0003676 \\ GO:0003964 \\ GO:0008270 \\ GO:0015074 \\	DNA integration (GO:0015074);	aspartic-type endopeptidase activity (GO:0004190);endonuclease activity (GO:0004519);nucleic acid binding (GO:0003676);RNA-directed DNA polymerase activity (GO:0003964);zinc ion binding (GO:0008270);	No_GOCC	Aspartyl protease;Endonuclease;Hydrolase;Metal-binding;Nuclease;Nucleotidyltransferase;Protease;RNA-directed DNA polymerase;Transferase;Transposable element;Zinc;Zinc-finger.;
isotig10782	Plants_Effect	Common_to_both_analyzes	4701	gi|512917383|ref|XP_004928873.1|	PREDICTED: glucose dehydrogenase [acceptor]-like [Bombyx mori]	9.19212e-171	361	P18173	42.19	2e-77	DHGL_DROME	Glucose dehydrogenase [FAD, quinone]	dme:Dmel_CG1152	GO:0005576 \\ GO:0050660 \\ GO:0016614 \\ GO:0006006 \\ GO:0008364 \\ GO:0046693 \\	glucose metabolic process (GO:0006006);pupal chitin-based cuticle development (GO:0008364);sperm storage (GO:0046693);	flavin adenine dinucleotide binding (GO:0050660);oxidoreductase activity, acting on CH-OH group of donors (GO:0016614);	extracellular region (GO:0005576);	Complete proteome;FAD;Flavoprotein;Oxidoreductase;Reference proteome;Secreted;Selenocysteine;Signal.;
isotig10790	Species_Effect	Common_to_both_analyzes	3436	gi|339241765|ref|XP_003376808.1|	retrovirus-related Pol polyprotein from transposon TNT 1-94 [Trichinella spiralis] >gi|316974460|gb|EFV57947.1| retrovirus-related Pol polyprotein from transposon TNT 1-94 [Trichinella spiralis]	0	861	P10978	36.32	6e-173	POLX_TOBAC	Retrovirus-related Pol polyprotein from transposon TNT 1-94	No_KEGG	GO:0004190 \\ GO:0004519 \\ GO:0003676 \\ GO:0003964 \\ GO:0008270 \\ GO:0015074 \\	DNA integration (GO:0015074);	aspartic-type endopeptidase activity (GO:0004190);endonuclease activity (GO:0004519);nucleic acid binding (GO:0003676);RNA-directed DNA polymerase activity (GO:0003964);zinc ion binding (GO:0008270);	No_GOCC	Aspartyl protease;Endonuclease;Hydrolase;Metal-binding;Nuclease;Nucleotidyltransferase;Protease;RNA-directed DNA polymerase;Transferase;Transposable element;Zinc;Zinc-finger.;
isotig10832	Species_Effect	Common_to_both_analyzes	3500	gi|662215753|ref|XP_008481775.1|	PREDICTED: uncharacterized protein LOC103518486 [Diaphorina citri]	5.34439e-111	646	P10401	31.20	9e-28	POLY_DROME	Retrovirus-related Pol polyprotein from transposon gypsy	No_KEGG	GO:0004519 \\ GO:0003676 \\ GO:0003964 \\ GO:0015074 \\	DNA integration (GO:0015074);	endonuclease activity (GO:0004519);nucleic acid binding (GO:0003676);RNA-directed DNA polymerase activity (GO:0003964);	No_GOCC	Endonuclease;Hydrolase;Nuclease;Nucleotidyltransferase;RNA-directed DNA polymerase;Transferase;Transposable element.;
isotig10842	Species_Effect	Common_to_both_analyzes	3503	gi|339240821|ref|XP_003376336.1|	retrovirus-related Pol polyprotein from transposon TNT 1-94 [Trichinella spiralis] >gi|316974954|gb|EFV58419.1| retrovirus-related Pol polyprotein from transposon TNT 1-94 [Trichinella spiralis]	3.85879e-171	674	P10978	40.36	3e-151	POLX_TOBAC	Retrovirus-related Pol polyprotein from transposon TNT 1-94	No_KEGG	GO:0004190 \\ GO:0004519 \\ GO:0003676 \\ GO:0003964 \\ GO:0008270 \\ GO:0015074 \\	DNA integration (GO:0015074);	aspartic-type endopeptidase activity (GO:0004190);endonuclease activity (GO:0004519);nucleic acid binding (GO:0003676);RNA-directed DNA polymerase activity (GO:0003964);zinc ion binding (GO:0008270);	No_GOCC	Aspartyl protease;Endonuclease;Hydrolase;Metal-binding;Nuclease;Nucleotidyltransferase;Protease;RNA-directed DNA polymerase;Transferase;Transposable element;Zinc;Zinc-finger.;
isotig10916	Species_Effect	Common_to_both_analyzes	3085	gi|220966835|gb|ACL97385.1|	Gag-Pol polyprotein [Medicago truncatula]	2.91993e-170	848	P04146	34.31	3e-160	COPIA_DROME	Copia protein	No_KEGG	GO:0004190 \\ GO:0005524 \\ GO:0003676 \\ GO:0008270 \\ GO:0015074 \\	DNA integration (GO:0015074);	aspartic-type endopeptidase activity (GO:0004190);ATP binding (GO:0005524);nucleic acid binding (GO:0003676);zinc ion binding (GO:0008270);	No_GOCC	Alternative splicing;Aspartyl protease;ATP-binding;Direct protein sequencing;Hydrolase;Metal-binding;Nucleotide-binding;Polymorphism;Protease;Transposable element;Zinc;Zinc-finger.;
isotig10924	Species_Effect	uniq_without-ECBMug2	4085	gi|662219689|ref|XP_008483942.1|	PREDICTED: uncharacterized protein K02A2.6-like [Diaphorina citri]	0	751	Q09575	37.20	3e-55	YRD6_CAEEL	Uncharacterized protein K02A2.6	No_KEGG	GO:0003676 \\ GO:0008270 \\ GO:0015074 \\	DNA integration (GO:0015074);	nucleic acid binding (GO:0003676);zinc ion binding (GO:0008270);	No_GOCC	Complete proteome;Metal-binding;Reference proteome;Zinc;Zinc-finger.;
isotig11130	Species_Effect	Common_to_both_analyzes	4279	gi|298204367|gb|ADI61832.1|	endonuclease-reverse transcriptase [Bombyx mori]	0	1114	O00370	25.16	1e-33	LORF2_HUMAN	LINE-1 retrotransposable element ORF2 protein	No_KEGG	GO:0046872 \\ GO:0003964 \\ GO:0009036 \\ GO:0006310 \\ GO:0090305 \\ GO:0032199 \\ GO:0032197 \\	DNA recombination (GO:0006310);nucleic acid phosphodiester bond hydrolysis (GO:0090305);reverse transcription involved in RNA-mediated transposition (GO:0032199);transposition, RNA-mediated (GO:0032197);	metal ion binding (GO:0046872);RNA-directed DNA polymerase activity (GO:0003964);Type II site-specific deoxyribonuclease activity (GO:0009036);	No_GOCC	Complete proteome;DNA recombination;Endonuclease;Hydrolase;Magnesium;Metal-binding;Multifunctional enzyme;Nuclease;Nucleotidyltransferase;Reference proteome;RNA-directed DNA polymerase;Transferase.;
isotig11148	Plants_Effect	uniq_with-All-replicate	3100	gi|512887364|ref|XP_004921912.1|	PREDICTED: neural cell adhesion molecule 1-like [Bombyx mori]	0	796	P13590	25.33	4e-22	NCAM1_CHICK	Neural cell adhesion molecule 1	No_KEGG	GO:0016021 \\ GO:0005886 \\ GO:0007155 \\	cell adhesion (GO:0007155);	No_GOMF	integral component of membrane (GO:0016021);plasma membrane (GO:0005886);	3D-structure;Alternative splicing;Cell adhesion;Cell membrane;Complete proteome;Direct protein sequencing;Disulfide bond;Glycoprotein;Immunoglobulin domain;Membrane;Reference proteome;Repeat;Signal;Transmembrane;Transmembrane helix.;
isotig11219	Species_Effect	Common_to_both_analyzes	3534	gi|512921878|ref|XP_004929982.1|	PREDICTED: LOW QUALITY PROTEIN: potassium channel subfamily T member 2-like [Bombyx mori]	0	528	Q6UVM4	52.27	2e-143	KCNT2_RAT	Potassium channel subfamily T member 2	rno:304827	GO:0008076 \\ GO:0005524 \\ GO:0015269 \\ GO:0005228 \\ GO:0005249 \\	No_GOBP	ATP binding (GO:0005524);calcium-activated potassium channel activity (GO:0015269);intracellular sodium activated potassium channel activity (GO:0005228);voltage-gated potassium channel activity (GO:0005249);	voltage-gated potassium channel complex (GO:0008076);	ATP-binding;Cell membrane;Complete proteome;Glycoprotein;Ion channel;Ion transport;Membrane;Nucleotide-binding;Phosphoprotein;Potassium;Potassium channel;Potassium transport;Reference proteome;Transmembrane;Transmembrane helix;Transport.;
isotig11253	Plants_Effect	uniq_with-All-replicate	2600	gi|403180721|gb|AEW46891.2|	serine protease inhibitor 012 [Chilo suppressalis]	0	647	Q5MGH0	37.12	2e-72	SPI3_LONON	Serine protease inhibitor 3/4	No_KEGG	GO:0005615 \\ GO:0004867 \\	No_GOBP	serine-type endopeptidase inhibitor activity (GO:0004867);	extracellular space (GO:0005615);	Alternative splicing;Direct protein sequencing;Protease inhibitor;Serine protease inhibitor;Signal.;
isotig11273	Plants_Effect	uniq_with-All-replicate	2500	gi|389611101|dbj|BAM19161.1|	cuticular protein PpolCPG9 [Papilio polytes]	2.51348e-35	189	I4DMM1	66.67	2e-35	I4DMM1_PAPPL	Cuticular protein PpolCPG9 {ECO:0000313|EMBL:BAM19161.1}	No_KEGG	No_GOcodes	No_GOBP	No_GOMF	No_GOCC	No_keywords
isotig11273	Species_Effect	Common_to_both_analyzes	2500	gi|389611101|dbj|BAM19161.1|	cuticular protein PpolCPG9 [Papilio polytes]	2.51348e-35	189	I4DMM1	66.67	2e-35	I4DMM1_PAPPL	Cuticular protein PpolCPG9 {ECO:0000313|EMBL:BAM19161.1}	No_KEGG	No_GOcodes	No_GOBP	No_GOMF	No_GOCC	No_keywords
isotig11360	Plants_Effect	Common_to_both_analyzes	3604	gi|190702380|gb|ACE75273.1|	retroelement polyprotein [Glyptapanteles flavicoxis]	0	1128	P20825	34.19	3e-71	POL2_DROME	Retrovirus-related Pol polyprotein from transposon 297	No_KEGG	GO:0004190 \\ GO:0004519 \\ GO:0003676 \\ GO:0003964 \\ GO:0015074 \\	DNA integration (GO:0015074);	aspartic-type endopeptidase activity (GO:0004190);endonuclease activity (GO:0004519);nucleic acid binding (GO:0003676);RNA-directed DNA polymerase activity (GO:0003964);	No_GOCC	Aspartyl protease;Endonuclease;Hydrolase;Nuclease;Nucleotidyltransferase;Protease;RNA-directed DNA polymerase;Transferase;Transposable element.;
isotig11364	Species_Effect	Common_to_both_analyzes	4678	gi|512915562|ref|XP_004928419.1|	PREDICTED: uncharacterized protein LOC101746992 [Bombyx mori]	2.74969e-106	268	Q95SX7	30.23	5e-38	RTBS_DROME	Probable RNA-directed DNA polymerase from transposon BS	No_KEGG	GO:0003964 \\ GO:0006278 \\ GO:0006313 \\	RNA-dependent DNA replication (GO:0006278);transposition, DNA-mediated (GO:0006313);	RNA-directed DNA polymerase activity (GO:0003964);	No_GOCC	Nucleotidyltransferase;RNA-directed DNA polymerase;Transferase;Transposable element.;
isotig11370	Species_Effect	Common_to_both_analyzes	2803	gi|512919149|ref|XP_004929304.1|	PREDICTED: uncharacterized protein LOC101743693 isoform X1 [Bombyx mori]	1.24601e-26	177	H9J8T1	62.57	3e-25	H9J8T1_BOMMO	Uncharacterized protein {ECO:0000313|EnsemblMetazoa:BGIBMGA005923-TA}	bmor:101743693	No_GOcodes	No_GOBP	No_GOMF	No_GOCC	Complete proteome {ECO:0000313|Proteomes:UP000005204};Reference proteome {ECO:0000313|Proteomes:UP000005204}.;
isotig11386	interaction	uniq_without-ECBMug2	2400	gi|34392535|dbj|BAC82595.1|	reverse transcriptase [Anopheles gambiae]	0	813	P16423	22.56	4e-19	POLR_DROME	Retrovirus-related Pol polyprotein from type-2 retrotransposable element R2DM	No_KEGG	GO:0004190 \\ GO:0004519 \\ GO:0046872 \\ GO:0003964 \\	No_GOBP	aspartic-type endopeptidase activity (GO:0004190);endonuclease activity (GO:0004519);metal ion binding (GO:0046872);RNA-directed DNA polymerase activity (GO:0003964);	No_GOCC	Aspartyl protease;Endonuclease;Hydrolase;Metal-binding;Nuclease;Nucleotidyltransferase;Protease;RNA-directed DNA polymerase;Transferase;Transposable element;Zinc;Zinc-finger.;
isotig11419	interaction	Common_to_both_analyzes	2302	gi|768415183|ref|XP_011548130.1|	PREDICTED: aromatic-L-amino-acid decarboxylase-like [Plutella xylostella]	0	500	P18486	54.26	0.0	L2AM_DROME	Alpha-methyldopa hypersensitive protein	dme:Dmel_CG10501	GO:0016831 \\ GO:0019239 \\ GO:0030170 \\ GO:0042302 \\ GO:0006584 \\ GO:0006520 \\ GO:0040003 \\	catecholamine metabolic process (GO:0006584);cellular amino acid metabolic process (GO:0006520);chitin-based cuticle development (GO:0040003);	carboxy-lyase activity (GO:0016831);deaminase activity (GO:0019239);pyridoxal phosphate binding (GO:0030170);structural constituent of cuticle (GO:0042302);	No_GOCC	Catecholamine metabolism;Complete proteome;Cuticle;Decarboxylase;Lyase;Pyridoxal phosphate;Reference proteome.;
isotig11436	Plants_Effect	Common_to_both_analyzes	2335	gi|512917558|ref|XP_004928916.1|	PREDICTED: glucose dehydrogenase [acceptor]-like [Bombyx mori]	0	653	P18173	36.05	6e-100	DHGL_DROME	Glucose dehydrogenase [FAD, quinone]	dme:Dmel_CG1152	GO:0005576 \\ GO:0050660 \\ GO:0016614 \\ GO:0006006 \\ GO:0008364 \\ GO:0046693 \\	glucose metabolic process (GO:0006006);pupal chitin-based cuticle development (GO:0008364);sperm storage (GO:0046693);	flavin adenine dinucleotide binding (GO:0050660);oxidoreductase activity, acting on CH-OH group of donors (GO:0016614);	extracellular region (GO:0005576);	Complete proteome;FAD;Flavoprotein;Oxidoreductase;Reference proteome;Secreted;Selenocysteine;Signal.;
isotig11436	Species_Effect	Common_to_both_analyzes	2335	gi|512917558|ref|XP_004928916.1|	PREDICTED: glucose dehydrogenase [acceptor]-like [Bombyx mori]	0	653	P18173	36.05	6e-100	DHGL_DROME	Glucose dehydrogenase [FAD, quinone]	dme:Dmel_CG1152	GO:0005576 \\ GO:0050660 \\ GO:0016614 \\ GO:0006006 \\ GO:0008364 \\ GO:0046693 \\	glucose metabolic process (GO:0006006);pupal chitin-based cuticle development (GO:0008364);sperm storage (GO:0046693);	flavin adenine dinucleotide binding (GO:0050660);oxidoreductase activity, acting on CH-OH group of donors (GO:0016614);	extracellular region (GO:0005576);	Complete proteome;FAD;Flavoprotein;Oxidoreductase;Reference proteome;Secreted;Selenocysteine;Signal.;
isotig11443	Species_Effect	Common_to_both_analyzes	2334	gi|768436742|ref|XP_011559877.1|	PREDICTED: uncharacterized protein LOC105390299 [Plutella xylostella]	5.40857e-179	351	P35502	32.39	5e-48	ESTF_MYZPE	Esterase FE4	No_KEGG	GO:0052689 \\	No_GOBP	carboxylic ester hydrolase activity (GO:0052689);	No_GOCC	Direct protein sequencing;Disulfide bond;Glycoprotein;Hydrolase;Serine esterase;Signal.;
isotig11545	interaction	Common_to_both_analyzes	2510	gi|357471509|ref|XP_003606039.1|	Photosystem II CP43 chlorophyll apoprotein [Medicago truncatula]	0	336	Q06J66	90.21	0.0	PSBC_BIGNA	Photosystem II CP43 reaction center protein {ECO:0000255|HAMAP-Rule:MF_01496}	No_KEGG	GO:0009535 \\ GO:0016021 \\ GO:0009523 \\ GO:0016168 \\ GO:0045156 \\ GO:0046872 \\ GO:0009772 \\ GO:0018298 \\	photosynthetic electron transport in photosystem II (GO:0009772);protein-chromophore linkage (GO:0018298);	chlorophyll binding (GO:0016168);electron transporter, transferring electrons within the cyclic electron transport pathway of photosynthesis activity (GO:0045156);metal ion binding (GO:0046872);	chloroplast thylakoid membrane (GO:0009535);integral component of membrane (GO:0016021);photosystem II (GO:0009523);	Acetylation;Chlorophyll;Chloroplast;Chromophore;Manganese;Membrane;Metal-binding;Phosphoprotein;Photosynthesis;Photosystem II;Plastid;Thylakoid;Transmembrane;Transmembrane helix.;
isotig11545	Species_Effect	uniq_without-ECBMug2	2510	gi|357471509|ref|XP_003606039.1|	Photosystem II CP43 chlorophyll apoprotein [Medicago truncatula]	0	336	Q06J66	90.21	0.0	PSBC_BIGNA	Photosystem II CP43 reaction center protein {ECO:0000255|HAMAP-Rule:MF_01496}	No_KEGG	GO:0009535 \\ GO:0016021 \\ GO:0009523 \\ GO:0016168 \\ GO:0045156 \\ GO:0046872 \\ GO:0009772 \\ GO:0018298 \\	photosynthetic electron transport in photosystem II (GO:0009772);protein-chromophore linkage (GO:0018298);	chlorophyll binding (GO:0016168);electron transporter, transferring electrons within the cyclic electron transport pathway of photosynthesis activity (GO:0045156);metal ion binding (GO:0046872);	chloroplast thylakoid membrane (GO:0009535);integral component of membrane (GO:0016021);photosystem II (GO:0009523);	Acetylation;Chlorophyll;Chloroplast;Chromophore;Manganese;Membrane;Metal-binding;Phosphoprotein;Photosynthesis;Photosystem II;Plastid;Thylakoid;Transmembrane;Transmembrane helix.;
isotig11569	Species_Effect	Common_to_both_analyzes	2446	gi|768411067|ref|XP_011561719.1|	PREDICTED: uncharacterized protein LOC105391855 [Plutella xylostella]	0	697	H9JBF8	75.09	0.0	H9JBF8_BOMMO	Uncharacterized protein {ECO:0000313|EnsemblMetazoa:BGIBMGA006853-TA}	No_KEGG	No_GOcodes	No_GOBP	No_GOMF	No_GOCC	Complete proteome {ECO:0000313|Proteomes:UP000005204};Reference proteome {ECO:0000313|Proteomes:UP000005204}.;
isotig11575	Species_Effect	uniq_with-All-replicate	2320	gi|449681642|ref|XP_004209882.1|	PREDICTED: uncharacterized protein LOC101234332 [Hydra vulgaris]	1.40444e-63	363	S4PMR1	44.38	3e-145	S4PMR1_9NEOP	Uncharacterized protein {ECO:0000313|EMBL:JAA92514.1}	No_KEGG	GO:0003677 \\ GO:0003899 \\ GO:0006351 \\	transcription, DNA-templated (GO:0006351);	DNA binding (GO:0003677);DNA-directed RNA polymerase activity (GO:0003899);	No_GOCC	No_keywords
isotig11589	Plants_Effect	uniq_with-All-replicate	2287	gi|768428566|ref|XP_011555425.1|	PREDICTED: extensin-2-like [Plutella xylostella]	1.95788e-82	457	G6DCB4	44.87	7e-79	G6DCB4_DANPL	Uncharacterized protein {ECO:0000313|EMBL:EHJ68858.1}	No_KEGG	No_GOcodes	No_GOBP	No_GOMF	No_GOCC	Complete proteome {ECO:0000313|Proteomes:UP000007151};Reference proteome {ECO:0000313|Proteomes:UP000007151}.;
isotig11589	Species_Effect	Common_to_both_analyzes	2287	gi|768428566|ref|XP_011555425.1|	PREDICTED: extensin-2-like [Plutella xylostella]	1.95788e-82	457	G6DCB4	44.87	7e-79	G6DCB4_DANPL	Uncharacterized protein {ECO:0000313|EMBL:EHJ68858.1}	No_KEGG	No_GOcodes	No_GOBP	No_GOMF	No_GOCC	Complete proteome {ECO:0000313|Proteomes:UP000007151};Reference proteome {ECO:0000313|Proteomes:UP000007151}.;
isotig11657	Plants_Effect	uniq_with-All-replicate	2200	gi|57912007|ref|XP_553846.1|	AGAP009955-PA [Anopheles gambiae str. PEST] >gi|55236173|gb|EAL39238.1| AGAP009955-PA [Anopheles gambiae str. PEST]	1.67061e-20	57	G6D8N0	70.31	1e-23	G6D8N0_DANPL	Uncharacterized protein {ECO:0000313|EMBL:EHJ70145.1}	No_KEGG	No_GOcodes	No_GOBP	No_GOMF	No_GOCC	Complete proteome {ECO:0000313|Proteomes:UP000007151};Reference proteome {ECO:0000313|Proteomes:UP000007151}.;
isotig11657	Species_Effect	Common_to_both_analyzes	2200	gi|57912007|ref|XP_553846.1|	AGAP009955-PA [Anopheles gambiae str. PEST] >gi|55236173|gb|EAL39238.1| AGAP009955-PA [Anopheles gambiae str. PEST]	1.67061e-20	57	G6D8N0	70.31	1e-23	G6D8N0_DANPL	Uncharacterized protein {ECO:0000313|EMBL:EHJ70145.1}	No_KEGG	No_GOcodes	No_GOBP	No_GOMF	No_GOCC	Complete proteome {ECO:0000313|Proteomes:UP000007151};Reference proteome {ECO:0000313|Proteomes:UP000007151}.;
isotig11701	Species_Effect	Common_to_both_analyzes	3137	gi|512891780|ref|XP_004922767.1|	PREDICTED: uncharacterized protein LOC101735858 [Bombyx mori]	2.47494e-148	544	P21328	28.26	9e-23	RTJK_DROME	RNA-directed DNA polymerase from mobile element jockey	No_KEGG	GO:0003964 \\	No_GOBP	RNA-directed DNA polymerase activity (GO:0003964);	No_GOCC	Nucleotidyltransferase;RNA-directed DNA polymerase;Transferase;Transposable element.;
isotig11741	interaction	uniq_with-All-replicate	2100	gi|681869951|gb|AIM56832.1|	hexamerin [Leguminivora glycinivorella]	0	669	P14296	56.71	0.0	ARYA_MANSE	Arylphorin subunit alpha	No_KEGG	GO:0005615 \\ GO:0045735 \\	No_GOBP	nutrient reservoir activity (GO:0045735);	extracellular space (GO:0005615);	Glycoprotein;Secreted;Signal;Storage protein.;
isotig11741	Plants_Effect	uniq_with-All-replicate	2100	gi|681869951|gb|AIM56832.1|	hexamerin [Leguminivora glycinivorella]	0	669	P14296	56.71	0.0	ARYA_MANSE	Arylphorin subunit alpha	No_KEGG	GO:0005615 \\ GO:0045735 \\	No_GOBP	nutrient reservoir activity (GO:0045735);	extracellular space (GO:0005615);	Glycoprotein;Secreted;Signal;Storage protein.;
isotig11741	Species_Effect	uniq_with-All-replicate	2100	gi|681869951|gb|AIM56832.1|	hexamerin [Leguminivora glycinivorella]	0	669	P14296	56.71	0.0	ARYA_MANSE	Arylphorin subunit alpha	No_KEGG	GO:0005615 \\ GO:0045735 \\	No_GOBP	nutrient reservoir activity (GO:0045735);	extracellular space (GO:0005615);	Glycoprotein;Secreted;Signal;Storage protein.;
isotig11753	interaction	uniq_with-All-replicate	2200	gi|112984114|ref|NP_001037434.1|	yellow-y precursor [Bombyx mori] >gi|93211156|gb|ABC96700.2| yellow [Bombyx mori]	0	510	Q9BI23	58.92	0.0	YELL_DROER	Protein yellow	No_KEGG	GO:0005576 \\ GO:0060179 \\ GO:0042438 \\ GO:0007275 \\	male mating behavior (GO:0060179);melanin biosynthetic process (GO:0042438);multicellular organismal development (GO:0007275);	No_GOMF	extracellular region (GO:0005576);	Developmental protein;Glycoprotein;Secreted;Signal.;
isotig11753	Species_Effect	Common_to_both_analyzes	2200	gi|112984114|ref|NP_001037434.1|	yellow-y precursor [Bombyx mori] >gi|93211156|gb|ABC96700.2| yellow [Bombyx mori]	0	510	Q9BI23	58.92	0.0	YELL_DROER	Protein yellow	No_KEGG	GO:0005576 \\ GO:0060179 \\ GO:0042438 \\ GO:0007275 \\	male mating behavior (GO:0060179);melanin biosynthetic process (GO:0042438);multicellular organismal development (GO:0007275);	No_GOMF	extracellular region (GO:0005576);	Developmental protein;Glycoprotein;Secreted;Signal.;
isotig11799	Species_Effect	Common_to_both_analyzes	3500	gi|512911991|ref|XP_004927547.1|	PREDICTED: uncharacterized protein LOC101739407 [Bombyx mori]	0	1084	G6D8L7	44.38	0.0	G6D8L7_DANPL	Uncharacterized protein {ECO:0000313|EMBL:EHJ70163.1}	No_KEGG	No_GOcodes	No_GOBP	No_GOMF	No_GOCC	Complete proteome {ECO:0000313|Proteomes:UP000007151};Reference proteome {ECO:0000313|Proteomes:UP000007151}.;
isotig11808	Species_Effect	uniq_without-ECBMug2	2155	gi|768424929|ref|XP_011553438.1|	PREDICTED: uncharacterized protein LOC105384846 isoform X2 [Plutella xylostella]	1.41944e-81	399	J9KK38	27.18	5e-45	J9KK38_ACYPI	Uncharacterized protein {ECO:0000313|EnsemblMetazoa:ACYPI24566-PA}	No_KEGG	GO:0003676 \\ GO:0008270 \\	No_GOBP	nucleic acid binding (GO:0003676);zinc ion binding (GO:0008270);	No_GOCC	Complete proteome {ECO:0000313|Proteomes:UP000007819};Reference proteome {ECO:0000313|Proteomes:UP000007819}.;
isotig11834	interaction	Common_to_both_analyzes	2058	gi|768417997|ref|XP_011549665.1|	PREDICTED: MAGUK p55 subfamily member 7 isoform X2 [Plutella xylostella]	1.07846e-80	181	Q8BVD5	47.56	5e-27	MPP7_MOUSE	MAGUK p55 subfamily member 7	mmu:75739	GO:0005912 \\ GO:0005923 \\ GO:0030054 \\ GO:0005739 \\ GO:0097025 \\ GO:0032947 \\ GO:0019904 \\ GO:0046982 \\ GO:0070830 \\ GO:0031334 \\ GO:0071896 \\	bicellular tight junction assembly (GO:0070830);positive regulation of protein complex assembly (GO:0031334);protein localization to adherens junction (GO:0071896);	protein complex scaffold (GO:0032947);protein domain specific binding (GO:0019904);protein heterodimerization activity (GO:0046982);	adherens junction (GO:0005912);bicellular tight junction (GO:0005923);cell junction (GO:0030054);mitochondrion (GO:0005739);MPP7-DLG1-LIN7 complex (GO:0097025);	Alternative splicing;Cell junction;Complete proteome;Membrane;Phosphoprotein;Reference proteome;Repeat;SH3 domain;Tight junction.;
isotig11836	Species_Effect	Common_to_both_analyzes	3166	gi|768412919|ref|XP_011568558.1|	PREDICTED: uncharacterized protein LOC105398201 [Plutella xylostella]	0	853	D7GYL0	42.59	0.0	D7GYL0_TRICA	Putative uncharacterized protein {ECO:0000313|EMBL:EFA13455.1}	No_KEGG	GO:0003676 \\ GO:0008270 \\ GO:0015074 \\	DNA integration (GO:0015074);	nucleic acid binding (GO:0003676);zinc ion binding (GO:0008270);	No_GOCC	Complete proteome {ECO:0000313|Proteomes:UP000007266};Reference proteome {ECO:0000313|Proteomes:UP000007266}.;
isotig11838	Species_Effect	Common_to_both_analyzes	2400	gi|512929479|ref|XP_004931831.1|	PREDICTED: brefeldin A-inhibited guanine nucleotide-exchange protein 3-like [Bombyx mori]	0	800	Q5TH69	40.72	8e-32	BIG3_HUMAN	Brefeldin A-inhibited guanine nucleotide-exchange protein 3	hsa:57221	GO:0016021 \\ GO:0005802 \\ GO:0005086 \\ GO:0010923 \\ GO:0043547 \\ GO:0016192 \\	negative regulation of phosphatase activity (GO:0010923);positive regulation of GTPase activity (GO:0043547);vesicle-mediated transport (GO:0016192);	ARF guanyl-nucleotide exchange factor activity (GO:0005086);	integral component of membrane (GO:0016021);trans-Golgi network (GO:0005802);	Complete proteome;Guanine-nucleotide releasing factor;Membrane;Polymorphism;Reference proteome;Transmembrane;Transmembrane helix.;
isotig11861	Species_Effect	uniq_without-ECBMug2	2100	gi|512924528|ref|XP_004930617.1|	PREDICTED: facilitated trehalose transporter Tret1-1-like [Bombyx mori]	2.99243e-122	501	A9ZSY3	22.61	2e-22	TRET1_BOMMO	Facilitated trehalose transporter Tret1 {ECO:0000303|PubMed:20035867}	bmor:100141437	GO:0016021 \\ GO:0005886 \\ GO:0015574 \\ GO:0015771 \\	trehalose transport (GO:0015771);	trehalose transmembrane transporter activity (GO:0015574);	integral component of membrane (GO:0016021);plasma membrane (GO:0005886);	Cell membrane;Complete proteome;Glycoprotein;Membrane;Reference proteome;Sugar transport;Transmembrane;Transmembrane helix;Transport.;
isotig11890	interaction	Common_to_both_analyzes	2200	gi|585695869|ref|XP_006822105.1|	PREDICTED: RNA-directed DNA polymerase from mobile element jockey-like, partial [Saccoglossus kowalevskii]	1.26686e-63	341	Q95SX7	28.36	1e-33	RTBS_DROME	Probable RNA-directed DNA polymerase from transposon BS	No_KEGG	GO:0003964 \\ GO:0006278 \\ GO:0006313 \\	RNA-dependent DNA replication (GO:0006278);transposition, DNA-mediated (GO:0006313);	RNA-directed DNA polymerase activity (GO:0003964);	No_GOCC	Nucleotidyltransferase;RNA-directed DNA polymerase;Transferase;Transposable element.;
isotig11942	Species_Effect	uniq_without-ECBMug2	2014	gi|512902417|ref|XP_004925371.1|	PREDICTED: putative inorganic phosphate cotransporter-like [Bombyx mori]	0	490	O61369	38.91	1e-94	PICO_DROAN	Putative inorganic phosphate cotransporter	No_KEGG	GO:0016021 \\ GO:0015114 \\ GO:0015293 \\ GO:0006814 \\	sodium ion transport (GO:0006814);	phosphate ion transmembrane transporter activity (GO:0015114);symporter activity (GO:0015293);	integral component of membrane (GO:0016021);	Ion transport;Membrane;Sodium;Sodium transport;Symport;Transmembrane;Transmembrane helix;Transport.;
isotig12003	Species_Effect	Common_to_both_analyzes	2834	gi|512900248|ref|XP_004924845.1|	PREDICTED: hyccin-like [Bombyx mori]	0	501	Q6P9N1	36.69	1e-64	HYCCI_MOUSE	Hyccin	mmu:84652	GO:0005737 \\ GO:0005886 \\	No_GOBP	No_GOMF	cytoplasm (GO:0005737);plasma membrane (GO:0005886);	Complete proteome;Cytoplasm;Membrane;Phosphoprotein;Reference proteome.;
isotig12019	Plants_Effect	uniq_with-All-replicate	2116	gi|642939619|ref|XP_008199956.1|	PREDICTED: uncharacterized protein LOC103314804 [Tribolium castaneum]	3.10745e-62	365	D6W6M9	36.16	1e-59	D6W6M9_TRICA	Putative uncharacterized protein {ECO:0000313|EMBL:EFA10973.1}	No_KEGG	GO:0003676 \\ GO:0008270 \\	No_GOBP	nucleic acid binding (GO:0003676);zinc ion binding (GO:0008270);	No_GOCC	Complete proteome {ECO:0000313|Proteomes:UP000007266};Reference proteome {ECO:0000313|Proteomes:UP000007266}.;
isotig12019	Species_Effect	uniq_with-All-replicate	2116	gi|642939619|ref|XP_008199956.1|	PREDICTED: uncharacterized protein LOC103314804 [Tribolium castaneum]	3.10745e-62	365	D6W6M9	36.16	1e-59	D6W6M9_TRICA	Putative uncharacterized protein {ECO:0000313|EMBL:EFA10973.1}	No_KEGG	GO:0003676 \\ GO:0008270 \\	No_GOBP	nucleic acid binding (GO:0003676);zinc ion binding (GO:0008270);	No_GOCC	Complete proteome {ECO:0000313|Proteomes:UP000007266};Reference proteome {ECO:0000313|Proteomes:UP000007266}.;
isotig12041	Species_Effect	uniq_with-All-replicate	1998	gi|389610571|dbj|BAM18897.1|	osiris 9F [Papilio polytes]	3.2894e-41	134	I4DLV7	55.22	2e-41	I4DLV7_PAPPL	Osiris 9F {ECO:0000313|EMBL:BAM18897.1}	No_KEGG	No_GOcodes	No_GOBP	No_GOMF	No_GOCC	No_keywords
isotig12065	Species_Effect	Common_to_both_analyzes	2000	gi|512905367|ref|XP_004925926.1|	PREDICTED: peroxidase-like [Bombyx mori]	0	626	Q01603	28.48	7e-69	PERO_DROME	Peroxidase	dme:Dmel_CG3477	GO:0042600 \\ GO:0005576 \\ GO:0020037 \\ GO:0046872 \\ GO:0004601 \\ GO:0007306 \\ GO:0042744 \\ GO:0022008 \\ GO:0006909 \\ GO:0045471 \\ GO:0006979 \\	eggshell chorion assembly (GO:0007306);hydrogen peroxide catabolic process (GO:0042744);neurogenesis (GO:0022008);phagocytosis (GO:0006909);response to ethanol (GO:0045471);response to oxidative stress (GO:0006979);	heme binding (GO:0020037);metal ion binding (GO:0046872);peroxidase activity (GO:0004601);	chorion (GO:0042600);extracellular region (GO:0005576);	Complete proteome;Disulfide bond;Glycoprotein;Heme;Hydrogen peroxide;Iron;Metal-binding;Oxidoreductase;Peroxidase;Reference proteome;Secreted;Signal.;
isotig12116	Plants_Effect	uniq_with-All-replicate	1800	gi|389611375|dbj|BAM19299.1|	elongase [Papilio polytes]	8.56552e-172	295	A1L3X0	47.89	2e-69	ELOV7_HUMAN	Elongation of very long chain fatty acids protein 7 {ECO:0000305}	hsa:79993	GO:0005783 \\ GO:0005789 \\ GO:0016021 \\ GO:0016740 \\ GO:0044255 \\ GO:0034626 \\ GO:0019367 \\ GO:0035338 \\ GO:0044281 \\ GO:0019432 \\ GO:0042761 \\	cellular lipid metabolic process (GO:0044255);fatty acid elongation, polyunsaturated fatty acid (GO:0034626);fatty acid elongation, saturated fatty acid (GO:0019367);long-chain fatty-acyl-CoA biosynthetic process (GO:0035338);small molecule metabolic process (GO:0044281);triglyceride biosynthetic process (GO:0019432);very long-chain fatty acid biosynthetic process (GO:0042761);	transferase activity (GO:0016740);	endoplasmic reticulum (GO:0005783);endoplasmic reticulum membrane (GO:0005789);integral component of membrane (GO:0016021);	Complete proteome;Endoplasmic reticulum;Fatty acid biosynthesis;Fatty acid metabolism;Lipid biosynthesis;Lipid metabolism;Membrane;Reference proteome;Transferase;Transmembrane;Transmembrane helix.;
isotig12162	Species_Effect	Common_to_both_analyzes	2447	gi|512935027|ref|XP_004933174.1|	PREDICTED: uncharacterized protein LOC101736996 isoform X2 [Bombyx mori]	0	567	P06205	31.90	2e-12	CRP1_LIMPO	C-reactive protein 1.1	No_KEGG	GO:0005576 \\ GO:0046872 \\	No_GOBP	metal ion binding (GO:0046872);	extracellular region (GO:0005576);	3D-structure;Calcium;Direct protein sequencing;Disulfide bond;Glycoprotein;Metal-binding;Secreted;Signal.;
isotig12189	Plants_Effect	Common_to_both_analyzes	1822	gi|768430203|ref|XP_011556318.1|	PREDICTED: protein NDNF-like [Plutella xylostella]	1.7725e-157	270	G6DSQ4	64.67	3e-148	G6DSQ4_DANPL	Uncharacterized protein {ECO:0000313|EMBL:EHJ63479.1}	No_KEGG	No_GOcodes	No_GOBP	No_GOMF	No_GOCC	Complete proteome {ECO:0000313|Proteomes:UP000007151};Reference proteome {ECO:0000313|Proteomes:UP000007151}.;
isotig12202	interaction	Common_to_both_analyzes	1786	gi|512915562|ref|XP_004928419.1|	PREDICTED: uncharacterized protein LOC101746992 [Bombyx mori]	1.59406e-82	317	Q95SX7	26.96	4e-36	RTBS_DROME	Probable RNA-directed DNA polymerase from transposon BS	No_KEGG	GO:0003964 \\ GO:0006278 \\ GO:0006313 \\	RNA-dependent DNA replication (GO:0006278);transposition, DNA-mediated (GO:0006313);	RNA-directed DNA polymerase activity (GO:0003964);	No_GOCC	Nucleotidyltransferase;RNA-directed DNA polymerase;Transferase;Transposable element.;
isotig12217	Species_Effect	Common_to_both_analyzes	1758	gi|795017858|ref|XP_011859007.1|	PREDICTED: uncharacterized protein LOC105556520 [Vollenhovia emeryi]	4.06732e-91	559	P21328	26.15	9e-25	RTJK_DROME	RNA-directed DNA polymerase from mobile element jockey	No_KEGG	GO:0003964 \\	No_GOBP	RNA-directed DNA polymerase activity (GO:0003964);	No_GOCC	Nucleotidyltransferase;RNA-directed DNA polymerase;Transferase;Transposable element.;
isotig12239	interaction	Common_to_both_analyzes	1958	gi|608789013|gb|AHW57310.1|	CYP6CT1 [Chilo suppressalis]	0	506	Q9V4U7	35.67	4e-111	C6A14_DROME	Probable cytochrome P450 6a14	No_KEGG	GO:0005789 \\ GO:0020037 \\ GO:0005506 \\ GO:0004497 \\ GO:0016705 \\	No_GOBP	heme binding (GO:0020037);iron ion binding (GO:0005506);monooxygenase activity (GO:0004497);oxidoreductase activity, acting on paired donors, with incorporation or reduction of molecular oxygen (GO:0016705);	endoplasmic reticulum membrane (GO:0005789);	Complete proteome;Endoplasmic reticulum;Heme;Iron;Membrane;Metal-binding;Microsome;Monooxygenase;Oxidoreductase;Reference proteome.;
isotig12239	Species_Effect	Common_to_both_analyzes	1958	gi|608789013|gb|AHW57310.1|	CYP6CT1 [Chilo suppressalis]	0	506	Q9V4U7	35.67	4e-111	C6A14_DROME	Probable cytochrome P450 6a14	No_KEGG	GO:0005789 \\ GO:0020037 \\ GO:0005506 \\ GO:0004497 \\ GO:0016705 \\	No_GOBP	heme binding (GO:0020037);iron ion binding (GO:0005506);monooxygenase activity (GO:0004497);oxidoreductase activity, acting on paired donors, with incorporation or reduction of molecular oxygen (GO:0016705);	endoplasmic reticulum membrane (GO:0005789);	Complete proteome;Endoplasmic reticulum;Heme;Iron;Membrane;Metal-binding;Microsome;Monooxygenase;Oxidoreductase;Reference proteome.;
isotig12241	Species_Effect	Common_to_both_analyzes	1766	gi|512920626|ref|XP_004929679.1|	PREDICTED: tubulin polyglutamylase TTLL13-like [Bombyx mori]	0	377	A8CVX7	35.54	3e-59	TTLL6_DANRE	Tubulin polyglutamylase ttll6	dre:564075	GO:0036064 \\ GO:0005737 \\ GO:0016874 \\ GO:0015631 \\ GO:0030030 \\ GO:0018095 \\	cell projection organization (GO:0030030);protein polyglutamylation (GO:0018095);	ligase activity (GO:0016874);tubulin binding (GO:0015631);	ciliary basal body (GO:0036064);cytoplasm (GO:0005737);	Cell projection;Cilium;Cilium biogenesis/degradation;Complete proteome;Cytoplasm;Cytoskeleton;Ligase;Reference proteome.;
isotig12385	Plants_Effect	uniq_with-All-replicate	1786	gi|512895668|ref|XP_004923727.1|	PREDICTED: pro-resilin-like [Bombyx mori]	3.99243e-44	313	Q9V7U0	68.25	3e-17	RESIL_DROME	Pro-resilin	dme:Dmel_CG15920	GO:0031012 \\ GO:0005576 \\ GO:0032992 \\ GO:0008061 \\ GO:0030023 \\ GO:0008010 \\ GO:0042302 \\ GO:0040003 \\	chitin-based cuticle development (GO:0040003);	chitin binding (GO:0008061);extracellular matrix constituent conferring elasticity (GO:0030023);structural constituent of chitin-based larval cuticle (GO:0008010);structural constituent of cuticle (GO:0042302);	extracellular matrix (GO:0031012);extracellular region (GO:0005576);protein-carbohydrate complex (GO:0032992);	Alternative splicing;Complete proteome;Cuticle;Reference proteome;Repeat;Signal.;
isotig12391	Plants_Effect	Common_to_both_analyzes	1696	gi|768417520|ref|XP_011549400.1|	PREDICTED: uncharacterized protein LOC105381383 [Plutella xylostella]	2.27044e-50	278	P80682	74.07	3e-18	CUA2B_TENMO	Larval cuticle protein A2B	No_KEGG	GO:0042302 \\	No_GOBP	structural constituent of cuticle (GO:0042302);	No_GOCC	Cuticle;Direct protein sequencing;Repeat.;
isotig12391	Species_Effect	Common_to_both_analyzes	1696	gi|768417520|ref|XP_011549400.1|	PREDICTED: uncharacterized protein LOC105381383 [Plutella xylostella]	2.27044e-50	278	P80682	74.07	3e-18	CUA2B_TENMO	Larval cuticle protein A2B	No_KEGG	GO:0042302 \\	No_GOBP	structural constituent of cuticle (GO:0042302);	No_GOCC	Cuticle;Direct protein sequencing;Repeat.;
isotig12420	Plants_Effect	Common_to_both_analyzes	2000	No_sig_nr_hit	No_sig_nr_hit	No_sig_nr_hit	No_sig_nr_hit	No_Uniprotmatch	No_%_identity	No_evalue	No_ID	No_Description	No_KEGG	No_GOcode	No_GOBP	No_GOMF	No_GOCC	No_keywords
isotig12420	Species_Effect	Common_to_both_analyzes	2000	No_sig_nr_hit	No_sig_nr_hit	No_sig_nr_hit	No_sig_nr_hit	No_Uniprotmatch	No_%_identity	No_evalue	No_ID	No_Description	No_KEGG	No_GOcode	No_GOBP	No_GOMF	No_GOCC	No_keywords
isotig12422	Species_Effect	uniq_without-ECBMug2	1816	No_sig_nr_hit	No_sig_nr_hit	No_sig_nr_hit	No_sig_nr_hit	J9K732	79.41	9e-16	J9K732_ACYPI	Uncharacterized protein {ECO:0000313|EnsemblMetazoa:ACYPI008705-PA}	No_KEGG	No_GOcodes	No_GOBP	No_GOMF	No_GOCC	Complete proteome {ECO:0000313|Proteomes:UP000007819};Reference proteome {ECO:0000313|Proteomes:UP000007819}.;
isotig12451	Species_Effect	uniq_with-All-replicate	1704	gi|57506570|dbj|BAD86656.1|	reverse transcriptase [Bombyx mori]	5.34597e-76	284	Q5KTM1	43.66	4e-76	Q5KTM1_BOMMO	Reverse transcriptase {ECO:0000313|EMBL:BAD86656.1}	No_KEGG	GO:0003676 \\ GO:0003964 \\ GO:0008270 \\	No_GOBP	nucleic acid binding (GO:0003676);RNA-directed DNA polymerase activity (GO:0003964);zinc ion binding (GO:0008270);	No_GOCC	Nucleotidyltransferase {ECO:0000313|EMBL:BAD86656.1};RNA-directed DNA polymerase {ECO:0000313|EMBL:BAD86656.1};Transferase {ECO:0000313|EMBL:BAD86656.1}.;
isotig12475	Species_Effect	Common_to_both_analyzes	1800	gi|768437137|ref|XP_011560092.1|	PREDICTED: uncharacterized protein LOC105390480 [Plutella xylostella]	1.90966e-102	270	P00592	36.43	2e-14	PA21B_PIG	Phospholipase A2, major isoenzyme	ssc:445525	GO:0009986 \\ GO:0005576 \\ GO:0005622 \\ GO:0032052 \\ GO:0005509 \\ GO:0004623 \\ GO:0005102 \\ GO:0000187 \\ GO:0032869 \\ GO:0006633 \\ GO:0015758 \\ GO:0032637 \\ GO:0035556 \\ GO:0019370 \\ GO:0016042 \\ GO:0030593 \\ GO:0002446 \\ GO:0006644 \\ GO:0010524 \\ GO:0045740 \\ GO:0048146 \\ GO:0050778 \\ GO:0051092 \\ GO:0045944 \\	activation of MAPK activity (GO:0000187);cellular response to insulin stimulus (GO:0032869);fatty acid biosynthetic process (GO:0006633);glucose transport (GO:0015758);interleukin-8 production (GO:0032637);intracellular signal transduction (GO:0035556);leukotriene biosynthetic process (GO:0019370);lipid catabolic process (GO:0016042);neutrophil chemotaxis (GO:0030593);neutrophil mediated immunity…	bile acid binding (GO:0032052);calcium ion binding (GO:0005509);phospholipase A2 activity (GO:0004623);receptor binding (GO:0005102);	cell surface (GO:0009986);extracellular region (GO:0005576);intracellular (GO:0005622);	3D-structure;Autocatalytic cleavage;Calcium;Complete proteome;Direct protein sequencing;Disulfide bond;Hydrolase;Lipid degradation;Lipid metabolism;Lipoprotein;Metal-binding;Palmitate;Pyrrolidone carboxylic acid;Reference proteome;Secreted;Signal;Zymogen.;
isotig12516	Species_Effect	Common_to_both_analyzes	1700	gi|768409209|ref|XP_011551628.1|	PREDICTED: uncharacterized protein LOC105383289 [Plutella xylostella]	3.07618e-67	243	A0A087T1E7	39.87	6e-45	A0A087T1E7_9ARAC	Uncharacterized protein {ECO:0000313|EMBL:KFM58936.1}	No_KEGG	No_GOcodes	No_GOBP	No_GOMF	No_GOCC	No_keywords
isotig12546	Species_Effect	uniq_without-ECBMug2	1600	gi|512918526|ref|XP_004929155.1|	PREDICTED: inactive hydroxysteroid dehydrogenase-like protein 1-like [Bombyx mori]	9.31081e-153	294	Q3SXM5	47.91	3e-79	HSDL1_HUMAN	Inactive hydroxysteroid dehydrogenase-like protein 1	hsa:83693	GO:0005739 \\ GO:0016491 \\	No_GOBP	oxidoreductase activity (GO:0016491);	mitochondrion (GO:0005739);	Acetylation;Alternative splicing;Complete proteome;Direct protein sequencing;Mitochondrion;NADP;Polymorphism;Reference proteome.;
isotig12594	Species_Effect	Common_to_both_analyzes	1559	No_sig_nr_hit	No_sig_nr_hit	No_sig_nr_hit	No_sig_nr_hit	No_Uniprotmatch	No_%_identity	No_evalue	No_ID	No_Description	No_KEGG	No_GOcode	No_GOBP	No_GOMF	No_GOCC	No_keywords
isotig12629	Species_Effect	uniq_without-ECBMug2	1809	gi|768439189|ref|XP_011561213.1|	PREDICTED: uncharacterized protein LOC105391441 [Plutella xylostella]	5.26402e-143	387	S4P9C3	74.49	4e-160	S4P9C3_9NEOP	Uncharacterized protein {ECO:0000313|EMBL:JAA88751.1}	No_KEGG	No_GOcodes	No_GOBP	No_GOMF	No_GOCC	No_keywords
isotig12639	Species_Effect	Common_to_both_analyzes	1620	gi|512915562|ref|XP_004928419.1|	PREDICTED: uncharacterized protein LOC101746992 [Bombyx mori]	3.70889e-84	359	P21328	27.78	3e-41	RTJK_DROME	RNA-directed DNA polymerase from mobile element jockey	No_KEGG	GO:0003964 \\	No_GOBP	RNA-directed DNA polymerase activity (GO:0003964);	No_GOCC	Nucleotidyltransferase;RNA-directed DNA polymerase;Transferase;Transposable element.;
isotig12674	interaction	Common_to_both_analyzes	1699	gi|512898187|ref|XP_004924338.1|	PREDICTED: uncharacterized protein LOC101740361 [Bombyx mori]	1.25953e-61	233	P21902	25.70	3e-11	PCE_TACTR	Proclotting enzyme	No_KEGG	GO:0005576 \\ GO:0004252 \\ GO:0042381 \\	hemolymph coagulation (GO:0042381);	serine-type endopeptidase activity (GO:0004252);	extracellular region (GO:0005576);	Cleavage on pair of basic residues;Direct protein sequencing;Disulfide bond;Glycoprotein;Hemolymph clotting;Hydrolase;Protease;Pyrrolidone carboxylic acid;Secreted;Serine protease;Signal;Zymogen.;
isotig12676	Plants_Effect	Common_to_both_analyzes	1600	gi|357601811|gb|EHJ63159.1|	serine protease inhibitor 28 [Danaus plexippus]	9.16234e-63	310	P82176	47.10	9e-26	IMPI_GALME	Inducible metalloproteinase inhibitor protein	No_KEGG	GO:0005615 \\ GO:0008191 \\ GO:0009653 \\ GO:0030198 \\ GO:0010951 \\ GO:0042060 \\	anatomical structure morphogenesis (GO:0009653);extracellular matrix organization (GO:0030198);negative regulation of endopeptidase activity (GO:0010951);wound healing (GO:0042060);	metalloendopeptidase inhibitor activity (GO:0008191);	extracellular space (GO:0005615);	3D-structure;Direct protein sequencing;Disulfide bond;Glycoprotein;Metalloenzyme inhibitor;Metalloprotease inhibitor;Protease inhibitor;Signal.;
isotig12729	interaction	Common_to_both_analyzes	1600	gi|78057441|gb|ABB17222.1|	unknown [Operophtera brumata cypovirus 19]	4.6114e-59	487	Q30C68	28.95	3e-59	Q30C68_9REOV	Putative uncharacterized protein {ECO:0000313|EMBL:ABB17222.1}	No_KEGG	No_GOcodes	No_GOBP	No_GOMF	No_GOCC	No_keywords
isotig12729	Species_Effect	Common_to_both_analyzes	1600	gi|78057441|gb|ABB17222.1|	unknown [Operophtera brumata cypovirus 19]	4.6114e-59	487	Q30C68	28.95	3e-59	Q30C68_9REOV	Putative uncharacterized protein {ECO:0000313|EMBL:ABB17222.1}	No_KEGG	No_GOcodes	No_GOBP	No_GOMF	No_GOCC	No_keywords
isotig12757	Species_Effect	Common_to_both_analyzes	1811	gi|512906703|ref|XP_004926262.1|	PREDICTED: uncharacterized protein LOC101742783 [Bombyx mori]	1.34624e-27	79	I4DJN3	72.15	3e-30	I4DJN3_PAPXU	Uncharacterized protein {ECO:0000313|EMBL:BAM18123.1}	No_KEGG	No_GOcodes	No_GOBP	No_GOMF	No_GOCC	No_keywords
isotig12797	Plants_Effect	uniq_with-All-replicate	1556	No_sig_nr_hit	No_sig_nr_hit	No_sig_nr_hit	No_sig_nr_hit	No_Uniprotmatch	No_%_identity	No_evalue	No_ID	No_Description	No_KEGG	No_GOcode	No_GOBP	No_GOMF	No_GOCC	No_keywords
isotig12799	Plants_Effect	Common_to_both_analyzes	1476	gi|698347951|gb|AIT93507.1|	ribulose-1,5-bisphosphate carboxylase/oxygenase large subunit (chloroplast) [Prasiolopsis sp. SAG 84.81] >gi|756787203|gb|AJM90123.1| ribulose-1,5-bisphosphate carboxylase/oxygenase large subunit (chloroplast) [Prasiolopsis sp. SAG 84.81]	0	286	B2X1Y2	93.36	0.0	RBL_OEDCA	Ribulose bisphosphate carboxylase large chain {ECO:0000255|HAMAP-Rule:MF_01338}	No_KEGG	GO:0009507 \\ GO:0000287 \\ GO:0004497 \\ GO:0016984 \\ GO:0009853 \\ GO:0019253 \\	photorespiration (GO:0009853);reductive pentose-phosphate cycle (GO:0019253);	magnesium ion binding (GO:0000287);monooxygenase activity (GO:0004497);ribulose-bisphosphate carboxylase activity (GO:0016984);	chloroplast (GO:0009507);	Acetylation;Calvin cycle;Carbon dioxide fixation;Chloroplast;Disulfide bond;Lyase;Magnesium;Metal-binding;Methylation;Monooxygenase;Oxidoreductase;Photorespiration;Photosynthesis;Plastid.;
isotig12799	Species_Effect	Common_to_both_analyzes	1476	gi|698347951|gb|AIT93507.1|	ribulose-1,5-bisphosphate carboxylase/oxygenase large subunit (chloroplast) [Prasiolopsis sp. SAG 84.81] >gi|756787203|gb|AJM90123.1| ribulose-1,5-bisphosphate carboxylase/oxygenase large subunit (chloroplast) [Prasiolopsis sp. SAG 84.81]	0	286	B2X1Y2	93.36	0.0	RBL_OEDCA	Ribulose bisphosphate carboxylase large chain {ECO:0000255|HAMAP-Rule:MF_01338}	No_KEGG	GO:0009507 \\ GO:0000287 \\ GO:0004497 \\ GO:0016984 \\ GO:0009853 \\ GO:0019253 \\	photorespiration (GO:0009853);reductive pentose-phosphate cycle (GO:0019253);	magnesium ion binding (GO:0000287);monooxygenase activity (GO:0004497);ribulose-bisphosphate carboxylase activity (GO:0016984);	chloroplast (GO:0009507);	Acetylation;Calvin cycle;Carbon dioxide fixation;Chloroplast;Disulfide bond;Lyase;Magnesium;Metal-binding;Methylation;Monooxygenase;Oxidoreductase;Photorespiration;Photosynthesis;Plastid.;
isotig12831	Species_Effect	Common_to_both_analyzes	1500	gi|780642685|ref|XP_011688397.1|	PREDICTED: uncharacterized protein K02A2.6-like [Wasmannia auropunctata]	7.8056e-91	401	Q09575	27.65	1e-28	YRD6_CAEEL	Uncharacterized protein K02A2.6	No_KEGG	GO:0003676 \\ GO:0008270 \\ GO:0015074 \\	DNA integration (GO:0015074);	nucleic acid binding (GO:0003676);zinc ion binding (GO:0008270);	No_GOCC	Complete proteome;Metal-binding;Reference proteome;Zinc;Zinc-finger.;
isotig12833	Species_Effect	Common_to_both_analyzes	1700	gi|768421877|ref|XP_011551767.1|	PREDICTED: uncharacterized protein LOC105383419 [Plutella xylostella]	3.52394e-76	202	H9J7H5	33.91	9e-51	H9J7H5_BOMMO	Uncharacterized protein {ECO:0000313|EnsemblMetazoa:BGIBMGA005467-TA}	No_KEGG	GO:0008270 \\	No_GOBP	zinc ion binding (GO:0008270);	No_GOCC	Complete proteome {ECO:0000313|Proteomes:UP000005204};Metal-binding {ECO:0000256|SAAS:SAAS00061712};Reference proteome {ECO:0000313|Proteomes:UP000005204};Zinc {ECO:0000256|SAAS:SAAS00061712};Zinc-finger {ECO:0000256|SAAS:SAAS00061712}.;
isotig12852	interaction	Common_to_both_analyzes	1823	gi|357615253|gb|EHJ69557.1|	hypothetical protein KGM_05398 [Danaus plexippus]	3.70318e-17	136	G6DAC1	44.12	2e-17	G6DAC1_DANPL	Uncharacterized protein {ECO:0000313|EMBL:EHJ69557.1}	No_KEGG	No_GOcodes	No_GOBP	No_GOMF	No_GOCC	Complete proteome {ECO:0000313|Proteomes:UP000007151};Reference proteome {ECO:0000313|Proteomes:UP000007151}.;
isotig12852	Plants_Effect	uniq_without-ECBMug2	1823	gi|357615253|gb|EHJ69557.1|	hypothetical protein KGM_05398 [Danaus plexippus]	3.70318e-17	136	G6DAC1	44.12	2e-17	G6DAC1_DANPL	Uncharacterized protein {ECO:0000313|EMBL:EHJ69557.1}	No_KEGG	No_GOcodes	No_GOBP	No_GOMF	No_GOCC	Complete proteome {ECO:0000313|Proteomes:UP000007151};Reference proteome {ECO:0000313|Proteomes:UP000007151}.;
isotig12852	Species_Effect	Common_to_both_analyzes	1823	gi|357615253|gb|EHJ69557.1|	hypothetical protein KGM_05398 [Danaus plexippus]	3.70318e-17	136	G6DAC1	44.12	2e-17	G6DAC1_DANPL	Uncharacterized protein {ECO:0000313|EMBL:EHJ69557.1}	No_KEGG	No_GOcodes	No_GOBP	No_GOMF	No_GOCC	Complete proteome {ECO:0000313|Proteomes:UP000007151};Reference proteome {ECO:0000313|Proteomes:UP000007151}.;
isotig12854	Species_Effect	Common_to_both_analyzes	2775	gi|768420693|ref|XP_011551121.1|	PREDICTED: uncharacterized protein LOC105382851 [Plutella xylostella]	3.84446e-127	464	H9JM99	49.78	5e-111	H9JM99_BOMMO	Uncharacterized protein {ECO:0000313|EnsemblMetazoa:BGIBMGA010652-TA}	No_KEGG	No_GOcodes	No_GOBP	No_GOMF	No_GOCC	Complete proteome {ECO:0000313|Proteomes:UP000005204};Reference proteome {ECO:0000313|Proteomes:UP000005204}.;
isotig12890	interaction	Common_to_both_analyzes	1600	gi|357608756|gb|EHJ66137.1|	cuticular protein RR-2 motif 127 [Danaus plexippus]	8.12187e-46	174	P45583	70.15	3e-22	CU19_LOCMI	Cuticle protein 19	No_KEGG	GO:0042302 \\	No_GOBP	structural constituent of cuticle (GO:0042302);	No_GOCC	Cuticle;Direct protein sequencing;Repeat.;
isotig12960	Species_Effect	Common_to_both_analyzes	1500	gi|768441014|ref|XP_011562208.1|	PREDICTED: hemicentin-1-like [Plutella xylostella]	4.03794e-57	145	V5GZC2	48.12	7e-35	V5GZC2_ANOGL	Uncharacterized protein {ECO:0000313|EMBL:JAB67267.1}	No_KEGG	No_GOcodes	No_GOBP	No_GOMF	No_GOCC	No_keywords
isotig13015	Species_Effect	Common_to_both_analyzes	1467	gi|357627614|gb|EHJ77258.1|	hypothetical protein KGM_04390 [Danaus plexippus]	4.67563e-36	266	G6CNC2	37.59	3e-36	G6CNC2_DANPL	Uncharacterized protein {ECO:0000313|EMBL:EHJ77258.1}	No_KEGG	No_GOcodes	No_GOBP	No_GOMF	No_GOCC	Complete proteome {ECO:0000313|Proteomes:UP000007151};Reference proteome {ECO:0000313|Proteomes:UP000007151}.;
isotig13040	Species_Effect	Common_to_both_analyzes	2249	gi|512915562|ref|XP_004928419.1|	PREDICTED: uncharacterized protein LOC101746992 [Bombyx mori]	3.26061e-132	470	P21328	27.31	4e-35	RTJK_DROME	RNA-directed DNA polymerase from mobile element jockey	No_KEGG	GO:0003964 \\	No_GOBP	RNA-directed DNA polymerase activity (GO:0003964);	No_GOCC	Nucleotidyltransferase;RNA-directed DNA polymerase;Transferase;Transposable element.;
isotig13044	Species_Effect	Common_to_both_analyzes	2032	gi|357625218|gb|EHJ75729.1|	putative oxidase/peroxidase [Danaus plexippus]	0	318	Q9VEG6	42.03	4e-67	PERC_DROME	Chorion peroxidase	dme:Dmel_CG7660	GO:0005615 \\ GO:0005875 \\ GO:0020037 \\ GO:0046872 \\ GO:0004601 \\ GO:0004666 \\ GO:0007304 \\ GO:0007306 \\ GO:0042744 \\ GO:0042743 \\ GO:0030707 \\ GO:0001516 \\ GO:0006979 \\	chorion-containing eggshell formation (GO:0007304);eggshell chorion assembly (GO:0007306);hydrogen peroxide catabolic process (GO:0042744);hydrogen peroxide metabolic process (GO:0042743);ovarian follicle cell development (GO:0030707);prostaglandin biosynthetic process (GO:0001516);response to oxidative stress (GO:0006979);	heme binding (GO:0020037);metal ion binding (GO:0046872);peroxidase activity (GO:0004601);prostaglandin-endoperoxide synthase activity (GO:0004666);	extracellular space (GO:0005615);microtubule associated complex (GO:0005875);	Acetylation;Complete proteome;Disulfide bond;Glycoprotein;Heme;Hydrogen peroxide;Iron;Metal-binding;Oxidoreductase;Peroxidase;Reference proteome;Secreted;Signal.;
isotig13062	Species_Effect	Common_to_both_analyzes	1933	No_sig_nr_hit	No_sig_nr_hit	No_sig_nr_hit	No_sig_nr_hit	No_Uniprotmatch	No_%_identity	No_evalue	No_ID	No_Description	No_KEGG	No_GOcode	No_GOBP	No_GOMF	No_GOCC	No_keywords
isotig13064	Species_Effect	Common_to_both_analyzes	1397	No_sig_nr_hit	No_sig_nr_hit	No_sig_nr_hit	No_sig_nr_hit	No_Uniprotmatch	No_%_identity	No_evalue	No_ID	No_Description	No_KEGG	No_GOcode	No_GOBP	No_GOMF	No_GOCC	No_keywords
isotig13072	Species_Effect	Common_to_both_analyzes	1624	gi|512926631|ref|XP_004931134.1|	PREDICTED: uncharacterized protein LOC101743373 [Bombyx mori]	1.86896e-49	109	H9IYZ2	78.90	8e-50	H9IYZ2_BOMMO	Uncharacterized protein {ECO:0000313|EnsemblMetazoa:BGIBMGA002477-TA}	No_KEGG	No_GOcodes	No_GOBP	No_GOMF	No_GOCC	Complete proteome {ECO:0000313|Proteomes:UP000005204};Reference proteome {ECO:0000313|Proteomes:UP000005204}.;
isotig13095	interaction	Common_to_both_analyzes	1303	gi|383865821|ref|XP_003708371.1|	PREDICTED: uncharacterized protein K02A2.6-like [Megachile rotundata]	1.48892e-18	92	X1XTW6	44.57	4e-18	X1XTW6_ACYPI	Uncharacterized protein {ECO:0000313|EnsemblMetazoa:ACYPI56739-PA}	No_KEGG	GO:0004190 \\ GO:0003676 \\ GO:0008270 \\ GO:0015074 \\	DNA integration (GO:0015074);	aspartic-type endopeptidase activity (GO:0004190);nucleic acid binding (GO:0003676);zinc ion binding (GO:0008270);	No_GOCC	Complete proteome {ECO:0000313|Proteomes:UP000007819};Reference proteome {ECO:0000313|Proteomes:UP000007819}.;
isotig13111	Plants_Effect	Common_to_both_analyzes	2100	gi|768421339|ref|XP_011551476.1|	PREDICTED: glucose dehydrogenase [FAD, quinone]-like [Plutella xylostella]	0	617	P18172	37.20	8e-101	DHGL_DROPS	Glucose dehydrogenase [FAD, quinone]	dpo:Dpse_GA11047	GO:0005576 \\ GO:0050660 \\ GO:0016614 \\	No_GOBP	flavin adenine dinucleotide binding (GO:0050660);oxidoreductase activity, acting on CH-OH group of donors (GO:0016614);	extracellular region (GO:0005576);	Complete proteome;FAD;Flavoprotein;Oxidoreductase;Reference proteome;Secreted;Selenocysteine;Signal.;
isotig13125	Plants_Effect	Common_to_both_analyzes	1300	No_sig_nr_hit	No_sig_nr_hit	No_sig_nr_hit	No_sig_nr_hit	No_Uniprotmatch	No_%_identity	No_evalue	No_ID	No_Description	No_KEGG	No_GOcode	No_GOBP	No_GOMF	No_GOCC	No_keywords
isotig13125	Species_Effect	Common_to_both_analyzes	1300	No_sig_nr_hit	No_sig_nr_hit	No_sig_nr_hit	No_sig_nr_hit	No_Uniprotmatch	No_%_identity	No_evalue	No_ID	No_Description	No_KEGG	No_GOcode	No_GOBP	No_GOMF	No_GOCC	No_keywords
isotig13129	Species_Effect	Common_to_both_analyzes	1300	No_sig_nr_hit	No_sig_nr_hit	No_sig_nr_hit	No_sig_nr_hit	No_Uniprotmatch	No_%_identity	No_evalue	No_ID	No_Description	No_KEGG	No_GOcode	No_GOBP	No_GOMF	No_GOCC	No_keywords
isotig13153	Species_Effect	uniq_with-All-replicate	1300	No_sig_nr_hit	No_sig_nr_hit	No_sig_nr_hit	No_sig_nr_hit	No_Uniprotmatch	No_%_identity	No_evalue	No_ID	No_Description	No_KEGG	No_GOcode	No_GOBP	No_GOMF	No_GOCC	No_keywords
isotig13183	Species_Effect	Common_to_both_analyzes	1847	No_sig_nr_hit	No_sig_nr_hit	No_sig_nr_hit	No_sig_nr_hit	No_Uniprotmatch	No_%_identity	No_evalue	No_ID	No_Description	No_KEGG	No_GOcode	No_GOBP	No_GOMF	No_GOCC	No_keywords
isotig13223	Species_Effect	Common_to_both_analyzes	1665	gi|768410110|ref|XP_011556465.1|	PREDICTED: RNA-directed DNA polymerase from mobile element jockey-like [Plutella xylostella]	0	413	P21328	32.33	1e-32	RTJK_DROME	RNA-directed DNA polymerase from mobile element jockey	No_KEGG	GO:0003964 \\	No_GOBP	RNA-directed DNA polymerase activity (GO:0003964);	No_GOCC	Nucleotidyltransferase;RNA-directed DNA polymerase;Transferase;Transposable element.;
isotig13260	Species_Effect	Common_to_both_analyzes	1400	gi|768445165|ref|XP_011564468.1|	PREDICTED: uncharacterized protein LOC105394286, partial [Plutella xylostella]	1.22476e-37	207	K7JDC3	36.84	9e-26	K7JDC3_NASVI	Uncharacterized protein {ECO:0000313|EnsemblMetazoa:NV20169-PA}	nvi:103316712	No_GOcodes	No_GOBP	No_GOMF	No_GOCC	Complete proteome {ECO:0000313|Proteomes:UP000002358};Reference proteome {ECO:0000313|Proteomes:UP000002358}.;
isotig13315	Species_Effect	uniq_with-All-replicate	1664	gi|187884604|gb|ACD37363.1|	pancreatic lipase 1 [Mamestra configurata]	1.20377e-79	277	P81139	31.20	2e-29	LIPR2_CAVPO	Pancreatic lipase-related protein 2	No_KEGG	GO:0005615 \\ GO:0047372 \\ GO:0005509 \\ GO:0047714 \\ GO:0004620 \\ GO:0004806 \\ GO:0019376 \\ GO:0006629 \\ GO:0009395 \\	galactolipid catabolic process (GO:0019376);lipid metabolic process (GO:0006629);phospholipid catabolic process (GO:0009395);	acylglycerol lipase activity (GO:0047372);calcium ion binding (GO:0005509);galactolipase activity (GO:0047714);phospholipase activity (GO:0004620);triglyceride lipase activity (GO:0004806);	extracellular space (GO:0005615);	3D-structure;Calcium;Complete proteome;Direct protein sequencing;Disulfide bond;Glycoprotein;Hydrolase;Lipid degradation;Lipid metabolism;Metal-binding;Reference proteome;Secreted.;
isotig13338	interaction	Common_to_both_analyzes	1392	gi|512907623|ref|XP_004926489.1|	PREDICTED: serine hydrolase-like protein-like [Bombyx mori]	5.65752e-89	293	A2BGU9	27.12	5e-26	SERHL_DANRE	Serine hydrolase-like protein	dre:322648	GO:0016787 \\	No_GOBP	hydrolase activity (GO:0016787);	No_GOCC	Complete proteome;Hydrolase;Reference proteome.;
isotig13338	Plants_Effect	Common_to_both_analyzes	1392	gi|512907623|ref|XP_004926489.1|	PREDICTED: serine hydrolase-like protein-like [Bombyx mori]	5.65752e-89	293	A2BGU9	27.12	5e-26	SERHL_DANRE	Serine hydrolase-like protein	dre:322648	GO:0016787 \\	No_GOBP	hydrolase activity (GO:0016787);	No_GOCC	Complete proteome;Hydrolase;Reference proteome.;
isotig13338	Species_Effect	Common_to_both_analyzes	1392	gi|512907623|ref|XP_004926489.1|	PREDICTED: serine hydrolase-like protein-like [Bombyx mori]	5.65752e-89	293	A2BGU9	27.12	5e-26	SERHL_DANRE	Serine hydrolase-like protein	dre:322648	GO:0016787 \\	No_GOBP	hydrolase activity (GO:0016787);	No_GOCC	Complete proteome;Hydrolase;Reference proteome.;
isotig13390	interaction	Common_to_both_analyzes	1692	gi|9622208|gb|AAF89672.1|AF169311_1	diapause-associated protein [Ostrinia furnacalis]	0	293	P31420	35.63	2e-36	OMBP_MANSE	Ommochrome-binding protein	No_KEGG	No_GOcodes	No_GOBP	No_GOMF	No_GOCC	Direct protein sequencing;Glycoprotein;Signal.;
isotig13411	Species_Effect	Common_to_both_analyzes	1324	No_sig_nr_hit	No_sig_nr_hit	No_sig_nr_hit	No_sig_nr_hit	No_Uniprotmatch	No_%_identity	No_evalue	No_ID	No_Description	No_KEGG	No_GOcode	No_GOBP	No_GOMF	No_GOCC	No_keywords
isotig13434	interaction	Common_to_both_analyzes	1196	gi|512895911|ref|XP_004923786.1|	PREDICTED: probable serine/threonine-protein kinase kinX-like [Bombyx mori]	4.89141e-17	161	G6DNI7	37.70	3e-12	G6DNI7_DANPL	Uncharacterized protein {ECO:0000313|EMBL:EHJ64948.1}	No_KEGG	No_GOcodes	No_GOBP	No_GOMF	No_GOCC	Complete proteome {ECO:0000313|Proteomes:UP000007151};Reference proteome {ECO:0000313|Proteomes:UP000007151}.;
isotig13434	Species_Effect	Common_to_both_analyzes	1196	gi|512895911|ref|XP_004923786.1|	PREDICTED: probable serine/threonine-protein kinase kinX-like [Bombyx mori]	4.89141e-17	161	G6DNI7	37.70	3e-12	G6DNI7_DANPL	Uncharacterized protein {ECO:0000313|EMBL:EHJ64948.1}	No_KEGG	No_GOcodes	No_GOBP	No_GOMF	No_GOCC	Complete proteome {ECO:0000313|Proteomes:UP000007151};Reference proteome {ECO:0000313|Proteomes:UP000007151}.;
isotig13457	Species_Effect	Common_to_both_analyzes	2295	gi|512905494|ref|XP_004925958.1|	PREDICTED: glutenin, high molecular weight subunit DX5-like [Bombyx mori]	1.83424e-51	375	H9JFF6	48.89	2e-54	H9JFF6_BOMMO	Uncharacterized protein {ECO:0000313|EnsemblMetazoa:BGIBMGA008253-TA}	No_KEGG	No_GOcodes	No_GOBP	No_GOMF	No_GOCC	Complete proteome {ECO:0000313|Proteomes:UP000005204};Reference proteome {ECO:0000313|Proteomes:UP000005204}.;
isotig13492	Species_Effect	Common_to_both_analyzes	1500	gi|290560610|ref|NP_001166637.1|	cuticular protein RR-2 motif 133 precursor [Bombyx mori] >gi|223671368|tpd|FAA00636.1| TPA: putative cuticle protein [Bombyx mori]	4.85394e-47	165	P45583	66.67	4e-20	CU19_LOCMI	Cuticle protein 19	No_KEGG	GO:0042302 \\	No_GOBP	structural constituent of cuticle (GO:0042302);	No_GOCC	Cuticle;Direct protein sequencing;Repeat.;
isotig13504	Plants_Effect	Common_to_both_analyzes	1587	gi|512919772|ref|XP_004929466.1|	PREDICTED: uncharacterized protein LOC101739417 [Bombyx mori]	3.17904e-18	92	G6CJL0	62.37	1e-13	G6CJL0_DANPL	Uncharacterized protein {ECO:0000313|EMBL:EHJ78571.1}	No_KEGG	No_GOcodes	No_GOBP	No_GOMF	No_GOCC	Complete proteome {ECO:0000313|Proteomes:UP000007151};Reference proteome {ECO:0000313|Proteomes:UP000007151}.;
isotig13540	Plants_Effect	uniq_with-All-replicate	1161	gi|768429872|ref|XP_011556135.1|	PREDICTED: uncharacterized protein LOC105387148 [Plutella xylostella]	5.71725e-76	266	P09352	20.93	1e-12	SR2A_PHYPO	Spherulin-2A	No_KEGG	No_GOcodes	No_GOBP	No_GOMF	No_GOCC	No_keywords
isotig13544	interaction	Common_to_both_analyzes	1594	gi|512929416|ref|XP_004931815.1|	PREDICTED: uncharacterized protein LOC101743559 [Bombyx mori]	0	427	G6CRV6	73.66	0.0	G6CRV6_DANPL	Uncharacterized protein {ECO:0000313|EMBL:EHJ76024.1}	No_KEGG	No_GOcodes	No_GOBP	No_GOMF	No_GOCC	Complete proteome {ECO:0000313|Proteomes:UP000007151};Reference proteome {ECO:0000313|Proteomes:UP000007151}.;
isotig13552	interaction	Common_to_both_analyzes	1818	gi|762144570|ref|XP_011455553.1|	PREDICTED: uncharacterized protein LOC105347980 [Crassostrea gigas]	1.58283e-40	333	J9L2G1	32.59	5e-50	J9L2G1_ACYPI	Uncharacterized protein {ECO:0000313|EnsemblMetazoa:ACYPI33783-PA}	No_KEGG	No_GOcodes	No_GOBP	No_GOMF	No_GOCC	Complete proteome {ECO:0000313|Proteomes:UP000007819};Reference proteome {ECO:0000313|Proteomes:UP000007819}.;
isotig13552	Plants_Effect	uniq_with-All-replicate	1818	gi|762144570|ref|XP_011455553.1|	PREDICTED: uncharacterized protein LOC105347980 [Crassostrea gigas]	1.58283e-40	333	J9L2G1	32.59	5e-50	J9L2G1_ACYPI	Uncharacterized protein {ECO:0000313|EnsemblMetazoa:ACYPI33783-PA}	No_KEGG	No_GOcodes	No_GOBP	No_GOMF	No_GOCC	Complete proteome {ECO:0000313|Proteomes:UP000007819};Reference proteome {ECO:0000313|Proteomes:UP000007819}.;
isotig13552	Species_Effect	Common_to_both_analyzes	1818	gi|762144570|ref|XP_011455553.1|	PREDICTED: uncharacterized protein LOC105347980 [Crassostrea gigas]	1.58283e-40	333	J9L2G1	32.59	5e-50	J9L2G1_ACYPI	Uncharacterized protein {ECO:0000313|EnsemblMetazoa:ACYPI33783-PA}	No_KEGG	No_GOcodes	No_GOBP	No_GOMF	No_GOCC	Complete proteome {ECO:0000313|Proteomes:UP000007819};Reference proteome {ECO:0000313|Proteomes:UP000007819}.;
isotig13554	interaction	Common_to_both_analyzes	1310	No_sig_nr_hit	No_sig_nr_hit	No_sig_nr_hit	No_sig_nr_hit	No_Uniprotmatch	No_%_identity	No_evalue	No_ID	No_Description	No_KEGG	No_GOcode	No_GOBP	No_GOMF	No_GOCC	No_keywords
isotig13554	Plants_Effect	Common_to_both_analyzes	1310	No_sig_nr_hit	No_sig_nr_hit	No_sig_nr_hit	No_sig_nr_hit	No_Uniprotmatch	No_%_identity	No_evalue	No_ID	No_Description	No_KEGG	No_GOcode	No_GOBP	No_GOMF	No_GOCC	No_keywords
isotig13554	Species_Effect	Common_to_both_analyzes	1310	No_sig_nr_hit	No_sig_nr_hit	No_sig_nr_hit	No_sig_nr_hit	No_Uniprotmatch	No_%_identity	No_evalue	No_ID	No_Description	No_KEGG	No_GOcode	No_GOBP	No_GOMF	No_GOCC	No_keywords
isotig13578	Species_Effect	Common_to_both_analyzes	1184	gi|768423702|ref|XP_011552769.1|	PREDICTED: IQ domain-containing protein G [Plutella xylostella]	4.58967e-75	300	G6DCR6	47.47	1e-67	G6DCR6_DANPL	Uncharacterized protein {ECO:0000313|EMBL:EHJ68717.1}	No_KEGG	No_GOcodes	No_GOBP	No_GOMF	No_GOCC	Complete proteome {ECO:0000313|Proteomes:UP000007151};Reference proteome {ECO:0000313|Proteomes:UP000007151}.;
isotig13586	Species_Effect	Common_to_both_analyzes	1299	gi|389608833|dbj|BAM18028.1|	takeout/JHBP like protein [Papilio xuthus]	7.31814e-116	219	Q9VBV3	33.50	2e-31	TAKT_DROME	Protein takeout	dme:Dmel_CG11853	GO:0005576 \\ GO:0005615 \\ GO:0008343 \\ GO:0042595 \\ GO:0007623 \\ GO:0007631 \\ GO:0008049 \\ GO:0007617 \\ GO:0042594 \\ GO:0007622 \\	adult feeding behavior (GO:0008343);behavioral response to starvation (GO:0042595);circadian rhythm (GO:0007623);feeding behavior (GO:0007631);male courtship behavior (GO:0008049);mating behavior (GO:0007617);response to starvation (GO:0042594);rhythmic behavior (GO:0007622);	No_GOMF	extracellular region (GO:0005576);extracellular space (GO:0005615);	Behavior;Biological rhythms;Complete proteome;Reference proteome;Secreted;Signal.;
isotig13590	Species_Effect	Common_to_both_analyzes	1403	gi|290560881|ref|NP_001166646.1|	cuticular protein RR-2 motif 123 precursor [Bombyx mori] >gi|223671348|tpd|FAA00626.1| TPA: putative cuticle protein [Bombyx mori]	5.03611e-44	294	P11733	75.00	2e-16	CU07_LOCMI	Cuticle protein 7	No_KEGG	GO:0042302 \\	No_GOBP	structural constituent of cuticle (GO:0042302);	No_GOCC	Cuticle;Direct protein sequencing;Repeat.;
isotig13602	Species_Effect	Common_to_both_analyzes	1406	No_sig_nr_hit	No_sig_nr_hit	No_sig_nr_hit	No_sig_nr_hit	No_Uniprotmatch	No_%_identity	No_evalue	No_ID	No_Description	No_KEGG	No_GOcode	No_GOBP	No_GOMF	No_GOCC	No_keywords
isotig13647	Species_Effect	Common_to_both_analyzes	2114	gi|217416227|tpg|DAA06395.1|	TPA_inf: gustatory receptor 63 [Bombyx mori]	2.11655e-30	140	B7FF48	53.57	1e-30	B7FF48_BOMMO	Gustatory receptor 63 {ECO:0000313|EMBL:DAA06395.1}	No_KEGG	GO:0016021 \\ GO:0005886 \\ GO:0050909 \\	sensory perception of taste (GO:0050909);	No_GOMF	integral component of membrane (GO:0016021);plasma membrane (GO:0005886);	Cell membrane {ECO:0000256|SAAS:SAAS00048221};Membrane {ECO:0000256|SAAS:SAAS00048221,;ECO:0000256|SAAS:SAAS00048223};Receptor {ECO:0000313|EMBL:DAA06395.1};Transmembrane {ECO:0000256|SAAS:SAAS00048223};Transmembrane helix {ECO:0000256|SAAS:SAAS00048223}.;
isotig13650	Species_Effect	uniq_without-ECBMug2	1300	gi|768417376|ref|XP_011549319.1|	PREDICTED: uncharacterized protein LOC105381319 [Plutella xylostella]	2.50676e-118	462	G6D8E0	52.59	7e-105	G6D8E0_DANPL	Serine protease {ECO:0000313|EMBL:EHJ70244.1}	No_KEGG	GO:0008233 \\	No_GOBP	peptidase activity (GO:0008233);	No_GOCC	Complete proteome {ECO:0000313|Proteomes:UP000007151};Hydrolase {ECO:0000313|EMBL:EHJ70244.1};Protease {ECO:0000313|EMBL:EHJ70244.1};Reference proteome {ECO:0000313|Proteomes:UP000007151}.;
isotig13697	Species_Effect	uniq_with-All-replicate	1254	gi|662220638|ref|XP_008484465.1|	PREDICTED: RNA-directed DNA polymerase from mobile element jockey-like, partial [Diaphorina citri]	1.9528e-16	222	A0A023EXD6	32.80	1e-20	A0A023EXD6_TRIIF	Putative rna-directed dna polymerase from transposon x-element {ECO:0000313|EMBL:JAC13908.1}	No_KEGG	GO:0003676 \\ GO:0003964 \\ GO:0004523 \\	No_GOBP	nucleic acid binding (GO:0003676);RNA-directed DNA polymerase activity (GO:0003964);RNA-DNA hybrid ribonuclease activity (GO:0004523);	No_GOCC	Nucleotidyltransferase {ECO:0000313|EMBL:JAC13908.1};RNA-directed DNA polymerase {ECO:0000313|EMBL:JAC13908.1};Transferase {ECO:0000313|EMBL:JAC13908.1}.;
isotig13712	Species_Effect	uniq_with-All-replicate	1100	gi|768410110|ref|XP_011556465.1|	PREDICTED: RNA-directed DNA polymerase from mobile element jockey-like [Plutella xylostella]	3.78674e-87	293	P21329	28.73	3e-19	RTJK_DROFU	RNA-directed DNA polymerase from mobile element jockey	No_KEGG	GO:0003964 \\	No_GOBP	RNA-directed DNA polymerase activity (GO:0003964);	No_GOCC	Nucleotidyltransferase;RNA-directed DNA polymerase;Transferase;Transposable element.;
isotig13717	interaction	Common_to_both_analyzes	2102	gi|768411843|ref|XP_011565977.1|	PREDICTED: protein yellow [Plutella xylostella]	0	418	O02437	30.83	2e-44	YELL_DROSU	Protein yellow	No_KEGG	GO:0005576 \\ GO:0060179 \\ GO:0042438 \\ GO:0007275 \\	male mating behavior (GO:0060179);melanin biosynthetic process (GO:0042438);multicellular organismal development (GO:0007275);	No_GOMF	extracellular region (GO:0005576);	Developmental protein;Glycoprotein;Secreted;Signal.;
isotig13722	Species_Effect	Common_to_both_analyzes	1536	gi|357629701|gb|EHJ78319.1|	putative glutamate dehydrogenase [Danaus plexippus]	2.82574e-176	168	P54385	66.07	7e-133	DHE3_DROME	Glutamate dehydrogenase, mitochondrial	dme:Dmel_CG5320	GO:0005737 \\ GO:0005829 \\ GO:0005759 \\ GO:0005739 \\ GO:0005524 \\ GO:0004352 \\ GO:0004353 \\ GO:0005525 \\ GO:0042802 \\ GO:0006536 \\ GO:0006116 \\	glutamate metabolic process (GO:0006536);NADH oxidation (GO:0006116);	ATP binding (GO:0005524);glutamate dehydrogenase (NAD+) activity (GO:0004352);glutamate dehydrogenase [NAD(P)+] activity (GO:0004353);GTP binding (GO:0005525);identical protein binding (GO:0042802);	cytoplasm (GO:0005737);cytosol (GO:0005829);mitochondrial matrix (GO:0005759);mitochondrion (GO:0005739);	Alternative splicing;ATP-binding;Complete proteome;GTP-binding;Mitochondrion;NAD;Nucleotide-binding;Oxidoreductase;Reference proteome;Transit peptide.;
isotig13730	Plants_Effect	Common_to_both_analyzes	1107	gi|357620522|gb|EHJ72680.1|	putative serine-type enodpeptidase [Danaus plexippus]	2.29275e-77	172	P00768	51.46	1e-49	CTR2_VESOR	Chymotrypsin-2	No_KEGG	GO:0005615 \\ GO:0004252 \\	No_GOBP	serine-type endopeptidase activity (GO:0004252);	extracellular space (GO:0005615);	Direct protein sequencing;Disulfide bond;Hydrolase;Protease;Secreted;Serine protease.;
isotig13730	Species_Effect	Common_to_both_analyzes	1107	gi|357620522|gb|EHJ72680.1|	putative serine-type enodpeptidase [Danaus plexippus]	2.29275e-77	172	P00768	51.46	1e-49	CTR2_VESOR	Chymotrypsin-2	No_KEGG	GO:0005615 \\ GO:0004252 \\	No_GOBP	serine-type endopeptidase activity (GO:0004252);	extracellular space (GO:0005615);	Direct protein sequencing;Disulfide bond;Hydrolase;Protease;Secreted;Serine protease.;
isotig13736	Species_Effect	Common_to_both_analyzes	1113	No_sig_nr_hit	No_sig_nr_hit	No_sig_nr_hit	No_sig_nr_hit	No_Uniprotmatch	No_%_identity	No_evalue	No_ID	No_Description	No_KEGG	No_GOcode	No_GOBP	No_GOMF	No_GOCC	No_keywords
isotig13798	Species_Effect	Common_to_both_analyzes	1070	No_sig_nr_hit	No_sig_nr_hit	No_sig_nr_hit	No_sig_nr_hit	No_Uniprotmatch	No_%_identity	No_evalue	No_ID	No_Description	No_KEGG	No_GOcode	No_GOBP	No_GOMF	No_GOCC	No_keywords
isotig13831	interaction	uniq_with-All-replicate	1100	gi|389611119|dbj|BAM19170.1|	takeout/JHBP like protein [Papilio polytes]	2.80819e-159	260	Q9VBV3	25.00	7e-12	TAKT_DROME	Protein takeout	dme:Dmel_CG11853	GO:0005576 \\ GO:0005615 \\ GO:0008343 \\ GO:0042595 \\ GO:0007623 \\ GO:0007631 \\ GO:0008049 \\ GO:0007617 \\ GO:0042594 \\ GO:0007622 \\	adult feeding behavior (GO:0008343);behavioral response to starvation (GO:0042595);circadian rhythm (GO:0007623);feeding behavior (GO:0007631);male courtship behavior (GO:0008049);mating behavior (GO:0007617);response to starvation (GO:0042594);rhythmic behavior (GO:0007622);	No_GOMF	extracellular region (GO:0005576);extracellular space (GO:0005615);	Behavior;Biological rhythms;Complete proteome;Reference proteome;Secreted;Signal.;
isotig13831	Species_Effect	Common_to_both_analyzes	1100	gi|389611119|dbj|BAM19170.1|	takeout/JHBP like protein [Papilio polytes]	2.80819e-159	260	Q9VBV3	25.00	7e-12	TAKT_DROME	Protein takeout	dme:Dmel_CG11853	GO:0005576 \\ GO:0005615 \\ GO:0008343 \\ GO:0042595 \\ GO:0007623 \\ GO:0007631 \\ GO:0008049 \\ GO:0007617 \\ GO:0042594 \\ GO:0007622 \\	adult feeding behavior (GO:0008343);behavioral response to starvation (GO:0042595);circadian rhythm (GO:0007623);feeding behavior (GO:0007631);male courtship behavior (GO:0008049);mating behavior (GO:0007617);response to starvation (GO:0042594);rhythmic behavior (GO:0007622);	No_GOMF	extracellular region (GO:0005576);extracellular space (GO:0005615);	Behavior;Biological rhythms;Complete proteome;Reference proteome;Secreted;Signal.;
isotig13871	Species_Effect	Common_to_both_analyzes	1628	gi|795013975|ref|XP_011883719.1|	PREDICTED: uncharacterized protein LOC105570877 [Vollenhovia emeryi]	2.45934e-108	342	D2CG43	51.64	2e-110	D2CG43_TRICA	Putative uncharacterized protein GLEAN_10690 {ECO:0000313|EMBL:EFA12667.1}	No_KEGG	GO:0003677 \\ GO:0015074 \\ GO:0006310 \\	DNA integration (GO:0015074);DNA recombination (GO:0006310);	DNA binding (GO:0003677);	No_GOCC	Complete proteome {ECO:0000313|Proteomes:UP000007266};Reference proteome {ECO:0000313|Proteomes:UP000007266}.;
isotig13878	Species_Effect	uniq_with-All-replicate	1999	gi|134001323|gb|ABO45239.1|	reverse transcriptase [Ostrinia nubilalis]	1.84303e-20	59	A4KWG0	61.02	1e-20	A4KWG0_OSTNU	Reverse transcriptase {ECO:0000313|EMBL:ABO45239.1}	No_KEGG	GO:0003964 \\	No_GOBP	RNA-directed DNA polymerase activity (GO:0003964);	No_GOCC	Nucleotidyltransferase {ECO:0000313|EMBL:ABO45239.1};RNA-directed DNA polymerase {ECO:0000313|EMBL:ABO45239.1};Transferase {ECO:0000313|EMBL:ABO45239.1}.;
isotig13889	Plants_Effect	Common_to_both_analyzes	1016	gi|290563225|ref|NP_001166689.1|	cuticular protein RR-2 motif 70 precursor [Bombyx mori] >gi|223671242|tpd|FAA00573.1| TPA: putative cuticle protein [Bombyx mori]	4.64775e-38	72	P80682	74.29	1e-28	CUA2B_TENMO	Larval cuticle protein A2B	No_KEGG	GO:0042302 \\	No_GOBP	structural constituent of cuticle (GO:0042302);	No_GOCC	Cuticle;Direct protein sequencing;Repeat.;
isotig13889	Species_Effect	Common_to_both_analyzes	1016	gi|290563225|ref|NP_001166689.1|	cuticular protein RR-2 motif 70 precursor [Bombyx mori] >gi|223671242|tpd|FAA00573.1| TPA: putative cuticle protein [Bombyx mori]	4.64775e-38	72	P80682	74.29	1e-28	CUA2B_TENMO	Larval cuticle protein A2B	No_KEGG	GO:0042302 \\	No_GOBP	structural constituent of cuticle (GO:0042302);	No_GOCC	Cuticle;Direct protein sequencing;Repeat.;
isotig13893	Plants_Effect	Common_to_both_analyzes	1217	gi|768416895|ref|XP_011549055.1|	PREDICTED: protein takeout [Plutella xylostella]	1.90125e-145	247	O76879	26.55	5e-16	CCCP_DROME	Circadian clock-controlled protein	dme:Dmel_CG2650	GO:0005615 \\ GO:0007623 \\	circadian rhythm (GO:0007623);	No_GOMF	extracellular space (GO:0005615);	Biological rhythms;Complete proteome;Polymorphism;Reference proteome;Signal.;
isotig13899	Species_Effect	Common_to_both_analyzes	1200	gi|389612106|dbj|BAM19576.1|	unknown protein, partial [Papilio xuthus]	1.81728e-07	41	I4DNT6	58.54	1e-07	I4DNT6_PAPXU	Uncharacterized protein {ECO:0000313|EMBL:BAM19576.1}	No_KEGG	No_GOcodes	No_GOBP	No_GOMF	No_GOCC	No_keywords
isotig13907	Species_Effect	Common_to_both_analyzes	1001	gi|512905572|ref|XP_004925978.1|	PREDICTED: uncharacterized protein LOC101742014 [Bombyx mori]	1.56111e-77	180	I4DJ31	72.07	2e-82	I4DJ31_PAPXU	Uncharacterized protein {ECO:0000313|EMBL:BAM17921.1}	No_KEGG	No_GOcodes	No_GOBP	No_GOMF	No_GOCC	No_keywords
isotig13909	Species_Effect	Common_to_both_analyzes	1100	gi|768408995|ref|XP_011550474.1|	PREDICTED: uncharacterized protein LOC105382316 isoform X1 [Plutella xylostella] >gi|768436966|ref|XP_011559999.1| PREDICTED: uncharacterized protein LOC105390397 isoform X1 [Plutella xylostella]	3.75122e-104	185	S4PTQ2	94.08	9e-97	S4PTQ2_9NEOP	Uncharacterized protein {ECO:0000313|EMBL:JAA80917.1}	No_KEGG	No_GOcodes	No_GOBP	No_GOMF	No_GOCC	No_keywords
isotig13911	Species_Effect	Common_to_both_analyzes	1100	gi|512906111|ref|XP_004926115.1|	PREDICTED: uncharacterized protein LOC101741151 [Bombyx mori]	1.80146e-77	199	G6CQ15	76.38	1e-75	G6CQ15_DANPL	Osiris 9 {ECO:0000313|EMBL:EHJ76665.1}	No_KEGG	No_GOcodes	No_GOBP	No_GOMF	No_GOCC	Complete proteome {ECO:0000313|Proteomes:UP000007151};Reference proteome {ECO:0000313|Proteomes:UP000007151}.;
isotig13966	Plants_Effect	Common_to_both_analyzes	1199	gi|512912172|ref|XP_004927591.1|	PREDICTED: cysteine dioxygenase type 1-like [Bombyx mori]	5.69811e-134	286	Q5RBQ7	42.79	2e-49	CDO1_PONAB	Cysteine dioxygenase type 1	pon:100174398	GO:0005829 \\ GO:0017172 \\ GO:0005506 \\ GO:0046439 \\ GO:0042412 \\	L-cysteine metabolic process (GO:0046439);taurine biosynthetic process (GO:0042412);	cysteine dioxygenase activity (GO:0017172);iron ion binding (GO:0005506);	cytosol (GO:0005829);	Complete proteome;Dioxygenase;Iron;Metal-binding;Oxidoreductase;Reference proteome;Thioether bond.;
isotig13968	Species_Effect	Common_to_both_analyzes	1476	No_sig_nr_hit	No_sig_nr_hit	No_sig_nr_hit	No_sig_nr_hit	No_Uniprotmatch	No_%_identity	No_evalue	No_ID	No_Description	No_KEGG	No_GOcode	No_GOBP	No_GOMF	No_GOCC	No_keywords
isotig13990	Species_Effect	Common_to_both_analyzes	1204	gi|768418087|ref|XP_011549714.1|	PREDICTED: Down syndrome cell adhesion molecule-like protein Dscam2 [Plutella xylostella]	3.59577e-161	285	Q9VS29	25.32	4e-13	DSCL_DROME	Down syndrome cell adhesion molecule-like protein Dscam2	dme:Dmel_CG42256	GO:0005887 \\ GO:0042802 \\ GO:0007156 \\ GO:0048812 \\	homophilic cell adhesion via plasma membrane adhesion molecules (GO:0007156);neuron projection morphogenesis (GO:0048812);	identical protein binding (GO:0042802);	integral component of plasma membrane (GO:0005887);	Alternative splicing;Cell adhesion;Complete proteome;Disulfide bond;Immunoglobulin domain;Membrane;Reference proteome;Repeat;Signal;Transmembrane;Transmembrane helix.;
isotig14020	Species_Effect	Common_to_both_analyzes	1844	gi|768421630|ref|XP_011551634.1|	PREDICTED: proline-rich protein 4-like [Plutella xylostella]	5.23036e-06	99	G6D477	85.86	3e-07	G6D477_DANPL	Uncharacterized protein {ECO:0000313|EMBL:EHJ71704.1}	No_KEGG	No_GOcodes	No_GOBP	No_GOMF	No_GOCC	Complete proteome {ECO:0000313|Proteomes:UP000007151};Reference proteome {ECO:0000313|Proteomes:UP000007151}.;
isotig14067	interaction	Common_to_both_analyzes	1200	No_sig_nr_hit	No_sig_nr_hit	No_sig_nr_hit	No_sig_nr_hit	No_Uniprotmatch	No_%_identity	No_evalue	No_ID	No_Description	No_KEGG	No_GOcode	No_GOBP	No_GOMF	No_GOCC	No_keywords
isotig14074	Species_Effect	uniq_without-ECBMug2	1001	gi|357627051|gb|EHJ76888.1|	hypothetical protein KGM_20847 [Danaus plexippus]	2.94169e-06	66	G6CPF0	54.55	2e-06	G6CPF0_DANPL	Uncharacterized protein {ECO:0000313|EMBL:EHJ76888.1}	No_KEGG	No_GOcodes	No_GOBP	No_GOMF	No_GOCC	Complete proteome {ECO:0000313|Proteomes:UP000007151};Reference proteome {ECO:0000313|Proteomes:UP000007151}.;
isotig14094	Species_Effect	Common_to_both_analyzes	1815	gi|63103159|gb|AAY33485.1|	farnesyl diphosphate synthase-like protein [Choristoneura fumiferana]	4.45567e-58	333	P08836	26.54	4e-30	FPPS_CHICK	Farnesyl pyrophosphate synthase	No_KEGG	GO:0005737 \\ GO:0004161 \\ GO:0004337 \\ GO:0046872 \\ GO:0006695 \\ GO:0045337 \\ GO:0033384 \\	cholesterol biosynthetic process (GO:0006695);farnesyl diphosphate biosynthetic process (GO:0045337);geranyl diphosphate biosynthetic process (GO:0033384);	dimethylallyltranstransferase activity (GO:0004161);geranyltranstransferase activity (GO:0004337);metal ion binding (GO:0046872);	cytoplasm (GO:0005737);	3D-structure;Cholesterol biosynthesis;Cholesterol metabolism;Complete proteome;Cytoplasm;Direct protein sequencing;Isoprene biosynthesis;Lipid biosynthesis;Lipid metabolism;Magnesium;Metal-binding;Reference proteome;Steroid biosynthesis;Steroid metabolism;Sterol biosynthesis;Sterol metabolism;Transferase.;
isotig14098	Species_Effect	Common_to_both_analyzes	971	gi|290560907|ref|NP_001166670.1|	cuticular protein RR-2 motif 94 precursor [Bombyx mori] >gi|223671290|tpd|FAA00597.1| TPA: putative cuticle protein [Bombyx mori]	4.51289e-46	154	P11733	69.49	5e-20	CU07_LOCMI	Cuticle protein 7	No_KEGG	GO:0042302 \\	No_GOBP	structural constituent of cuticle (GO:0042302);	No_GOCC	Cuticle;Direct protein sequencing;Repeat.;
isotig14150	Species_Effect	Common_to_both_analyzes	1055	gi|512901551|ref|XP_004925162.1|	PREDICTED: protein MAATS1-like [Bombyx mori]	2.65516e-119	287	Q8BRC6	40.17	2e-26	MAAT1_MOUSE	Protein MAATS1	mmu:320214	GO:0005739 \\	No_GOBP	No_GOMF	mitochondrion (GO:0005739);	Alternative splicing;Coiled coil;Complete proteome;Cytoplasm;Mitochondrion;Reference proteome.;
isotig14152	Species_Effect	uniq_with-All-replicate	1805	gi|512924528|ref|XP_004930617.1|	PREDICTED: facilitated trehalose transporter Tret1-1-like [Bombyx mori]	1.65163e-104	454	B4HNS1	24.79	7e-30	TRE12_DROSE	Facilitated trehalose transporter Tret1-2 homolog {ECO:0000250|UniProtKB:Q8MKK4}	dse:Dsec_GM21299	GO:0016021 \\ GO:0005886 \\ GO:0022891 \\	No_GOBP	substrate-specific transmembrane transporter activity (GO:0022891);	integral component of membrane (GO:0016021);plasma membrane (GO:0005886);	Cell membrane;Complete proteome;Glycoprotein;Membrane;Reference proteome;Transmembrane;Transmembrane helix.;
isotig14153	Species_Effect	Common_to_both_analyzes	927	gi|392514708|gb|AFM77759.1|	putative trypsin 11 [Ostrinia nubilalis]	0	262	P35047	42.39	3e-55	TRYC_MANSE	Trypsin, alkaline C	No_KEGG	GO:0005615 \\ GO:0004252 \\	No_GOBP	serine-type endopeptidase activity (GO:0004252);	extracellular space (GO:0005615);	Disulfide bond;Hydrolase;Protease;Secreted;Serine protease;Signal;Zymogen.;
isotig14157	interaction	Common_to_both_analyzes	1060	gi|295030031|emb|CBL49510.1|	conserved protein [Lactobacillus crispatus ST1] >gi|295030410|emb|CBL49889.1| conserved protein [Lactobacillus crispatus ST1] >gi|295030423|emb|CBL49902.1| conserved protein [Lactobacillus crispatus ST1] >gi|295031618|emb|CBL51097.1| conserved protein [Lactobacillus crispatus ST1]	2.67381e-22	121	E6PDN8	61.04	4e-24	E6PDN8_9ZZZZ	Uncharacterized protein {ECO:0000313|EMBL:CBH74573.1}	No_KEGG	No_GOcodes	No_GOBP	No_GOMF	No_GOCC	No_keywords
isotig14157	Species_Effect	Common_to_both_analyzes	1060	gi|295030031|emb|CBL49510.1|	conserved protein [Lactobacillus crispatus ST1] >gi|295030410|emb|CBL49889.1| conserved protein [Lactobacillus crispatus ST1] >gi|295030423|emb|CBL49902.1| conserved protein [Lactobacillus crispatus ST1] >gi|295031618|emb|CBL51097.1| conserved protein [Lactobacillus crispatus ST1]	2.67381e-22	121	E6PDN8	61.04	4e-24	E6PDN8_9ZZZZ	Uncharacterized protein {ECO:0000313|EMBL:CBH74573.1}	No_KEGG	No_GOcodes	No_GOBP	No_GOMF	No_GOCC	No_keywords
isotig14169	Species_Effect	Common_to_both_analyzes	980	gi|768422849|ref|XP_011552301.1|	PREDICTED: uncharacterized protein LOC105383865, partial [Plutella xylostella]	2.50607e-93	254	G6CSK5	58.04	5e-92	G6CSK5_DANPL	Uncharacterized protein {ECO:0000313|EMBL:EHJ75768.1}	No_KEGG	GO:0033180 \\ GO:0046933 \\ GO:0046961 \\ GO:0015991 \\	ATP hydrolysis coupled proton transport (GO:0015991);	proton-transporting ATP synthase activity, rotational mechanism (GO:0046933);proton-transporting ATPase activity, rotational mechanism (GO:0046961);	proton-transporting V-type ATPase, V1 domain (GO:0033180);	Complete proteome {ECO:0000313|Proteomes:UP000007151};Reference proteome {ECO:0000313|Proteomes:UP000007151}.;
isotig14195	Plants_Effect	uniq_with-All-replicate	900	gi|156968289|gb|ABU98616.1|	chitin binding PM protein [Helicoverpa armigera]	5.29727e-118	242	B1NLD6	64.88	4e-118	B1NLD6_HELAM	Chitin binding PM protein {ECO:0000313|EMBL:ABU98616.1}	No_KEGG	GO:0016810 \\ GO:0005975 \\	carbohydrate metabolic process (GO:0005975);	hydrolase activity, acting on carbon-nitrogen (but not peptide) bonds (GO:0016810);	No_GOCC	No_keywords
isotig14195	Species_Effect	uniq_with-All-replicate	900	gi|156968289|gb|ABU98616.1|	chitin binding PM protein [Helicoverpa armigera]	5.29727e-118	242	B1NLD6	64.88	4e-118	B1NLD6_HELAM	Chitin binding PM protein {ECO:0000313|EMBL:ABU98616.1}	No_KEGG	GO:0016810 \\ GO:0005975 \\	carbohydrate metabolic process (GO:0005975);	hydrolase activity, acting on carbon-nitrogen (but not peptide) bonds (GO:0016810);	No_GOCC	No_keywords
isotig14205	Plants_Effect	uniq_with-All-replicate	900	No_sig_nr_hit	No_sig_nr_hit	No_sig_nr_hit	No_sig_nr_hit	No_Uniprotmatch	No_%_identity	No_evalue	No_ID	No_Description	No_KEGG	No_GOcode	No_GOBP	No_GOMF	No_GOCC	No_keywords
isotig14205	Species_Effect	Common_to_both_analyzes	900	No_sig_nr_hit	No_sig_nr_hit	No_sig_nr_hit	No_sig_nr_hit	No_Uniprotmatch	No_%_identity	No_evalue	No_ID	No_Description	No_KEGG	No_GOcode	No_GOBP	No_GOMF	No_GOCC	No_keywords
isotig14242	Species_Effect	Common_to_both_analyzes	900	gi|768427813|ref|XP_011555016.1|	PREDICTED: dehydrogenase/reductase SDR family member 11-like [Plutella xylostella] >gi|768427815|ref|XP_011555017.1| PREDICTED: dehydrogenase/reductase SDR family member 11-like [Plutella xylostella]	1.02344e-53	225	D2WKD9	48.89	1e-30	SDR1_AEDAE	Farnesol dehydrogenase {ECO:0000305}	No_KEGG	GO:0047886 \\ GO:0006718 \\	juvenile hormone biosynthetic process (GO:0006718);	farnesol dehydrogenase activity (GO:0047886);	No_GOCC	Complete proteome;NAD;NADP;Oxidoreductase;Reference proteome.;
isotig14244	interaction	Common_to_both_analyzes	915	gi|512928864|ref|XP_004931684.1|	PREDICTED: elongation of very long chain fatty acids protein 7-like [Bombyx mori]	1.04575e-78	251	Q3S8M4	38.11	1e-40	ELOV4_MACMU	Elongation of very long chain fatty acids protein 4 {ECO:0000305}	mcc:692070	GO:0005783 \\ GO:0030176 \\ GO:0016740 \\ GO:0019367 \\ GO:0042761 \\	fatty acid elongation, saturated fatty acid (GO:0019367);very long-chain fatty acid biosynthetic process (GO:0042761);	transferase activity (GO:0016740);	endoplasmic reticulum (GO:0005783);integral component of endoplasmic reticulum membrane (GO:0030176);	Complete proteome;Endoplasmic reticulum;Fatty acid biosynthesis;Fatty acid metabolism;Glycoprotein;Lipid biosynthesis;Lipid metabolism;Membrane;Reference proteome;Transferase;Transmembrane;Transmembrane helix.;
isotig14274	Species_Effect	uniq_without-ECBMug2	979	No_sig_nr_hit	No_sig_nr_hit	No_sig_nr_hit	No_sig_nr_hit	No_Uniprotmatch	No_%_identity	No_evalue	No_ID	No_Description	No_KEGG	No_GOcode	No_GOBP	No_GOMF	No_GOCC	No_keywords
isotig14292	interaction	uniq_with-All-replicate	900	gi|512922730|ref|XP_004930188.1|	PREDICTED: uncharacterized protein LOC101746304 [Bombyx mori]	1.37274e-52	211	H9J1U5	58.77	9e-53	H9J1U5_BOMMO	Uncharacterized protein {ECO:0000313|EnsemblMetazoa:BGIBMGA003482-TA}	bmor:101746304	No_GOcodes	No_GOBP	No_GOMF	No_GOCC	Complete proteome {ECO:0000313|Proteomes:UP000005204};Reference proteome {ECO:0000313|Proteomes:UP000005204}.;
isotig14292	Species_Effect	Common_to_both_analyzes	900	gi|512922730|ref|XP_004930188.1|	PREDICTED: uncharacterized protein LOC101746304 [Bombyx mori]	1.37274e-52	211	H9J1U5	58.77	9e-53	H9J1U5_BOMMO	Uncharacterized protein {ECO:0000313|EnsemblMetazoa:BGIBMGA003482-TA}	bmor:101746304	No_GOcodes	No_GOBP	No_GOMF	No_GOCC	Complete proteome {ECO:0000313|Proteomes:UP000005204};Reference proteome {ECO:0000313|Proteomes:UP000005204}.;
isotig14312	interaction	Common_to_both_analyzes	943	gi|512895761|ref|XP_004923749.1|	PREDICTED: pro-resilin-like isoform X1 [Bombyx mori] >gi|223671390|tpd|FAA00647.1| TPA: putative cuticle protein [Bombyx mori]	2.3664e-45	169	Q9V7U0	51.47	4e-14	RESIL_DROME	Pro-resilin	dme:Dmel_CG15920	GO:0031012 \\ GO:0005576 \\ GO:0032992 \\ GO:0008061 \\ GO:0030023 \\ GO:0008010 \\ GO:0042302 \\ GO:0040003 \\	chitin-based cuticle development (GO:0040003);	chitin binding (GO:0008061);extracellular matrix constituent conferring elasticity (GO:0030023);structural constituent of chitin-based larval cuticle (GO:0008010);structural constituent of cuticle (GO:0042302);	extracellular matrix (GO:0031012);extracellular region (GO:0005576);protein-carbohydrate complex (GO:0032992);	Alternative splicing;Complete proteome;Cuticle;Reference proteome;Repeat;Signal.;
isotig14318	Species_Effect	Common_to_both_analyzes	901	No_sig_nr_hit	No_sig_nr_hit	No_sig_nr_hit	No_sig_nr_hit	No_Uniprotmatch	No_%_identity	No_evalue	No_ID	No_Description	No_KEGG	No_GOcode	No_GOBP	No_GOMF	No_GOCC	No_keywords
isotig14325	Plants_Effect	Common_to_both_analyzes	1004	gi|803377947|dbj|BAR43454.1|	putative olfactory receptor 12 [Ostrinia furnacalis]	1.67016e-75	122	Q8WTE6	28.87	8e-07	OR2_ANOGA	Odorant receptor Or2	aga:AgaP_AGAP009519	GO:0016021 \\ GO:0005886 \\ GO:0005549 \\ GO:0004984 \\ GO:0050911 \\ GO:0042048 \\ GO:0007608 \\	detection of chemical stimulus involved in sensory perception of smell (GO:0050911);olfactory behavior (GO:0042048);sensory perception of smell (GO:0007608);	odorant binding (GO:0005549);olfactory receptor activity (GO:0004984);	integral component of membrane (GO:0016021);plasma membrane (GO:0005886);	Cell membrane;Complete proteome;Glycoprotein;Membrane;Olfaction;Receptor;Reference proteome;Sensory transduction;Transducer;Transmembrane;Transmembrane helix.;
isotig14338	Species_Effect	uniq_with-All-replicate	1058	gi|768424917|ref|XP_011553432.1|	PREDICTED: uncharacterized protein LOC105384844 isoform X1 [Plutella xylostella]	4.60005e-55	323	G6CV31	49.67	2e-36	G6CV31_DANPL	Uncharacterized protein {ECO:0000313|EMBL:EHJ74898.1}	No_KEGG	No_GOcodes	No_GOBP	No_GOMF	No_GOCC	Complete proteome {ECO:0000313|Proteomes:UP000007151};Reference proteome {ECO:0000313|Proteomes:UP000007151}.;
isotig14393	Species_Effect	Common_to_both_analyzes	1676	gi|512932539|ref|XP_004932570.1|	PREDICTED: uncharacterized protein LOC101738864 [Bombyx mori]	2.56773e-176	449	H9JBT8	65.21	2e-164	H9JBT8_BOMMO	Uncharacterized protein {ECO:0000313|EnsemblMetazoa:BGIBMGA006983-TA}	No_KEGG	No_GOcodes	No_GOBP	No_GOMF	No_GOCC	Complete proteome {ECO:0000313|Proteomes:UP000005204};Reference proteome {ECO:0000313|Proteomes:UP000005204}.;
isotig14394	interaction	Common_to_both_analyzes	1660	gi|768421613|ref|XP_011551624.1|	PREDICTED: LOW QUALITY PROTEIN: spondin-2-like, partial [Plutella xylostella]	0	503	Q9W770	32.07	1e-51	SPON1_CHICK	Spondin-1	gga:395657	GO:0005578 \\ GO:0007155 \\	cell adhesion (GO:0007155);	No_GOMF	proteinaceous extracellular matrix (GO:0005578);	Cell adhesion;Complete proteome;Disulfide bond;Extracellular matrix;Glycoprotein;Reference proteome;Repeat;Secreted;Signal.;
isotig14394	Species_Effect	uniq_without-ECBMug2	1660	gi|768421613|ref|XP_011551624.1|	PREDICTED: LOW QUALITY PROTEIN: spondin-2-like, partial [Plutella xylostella]	0	503	Q9W770	32.07	1e-51	SPON1_CHICK	Spondin-1	gga:395657	GO:0005578 \\ GO:0007155 \\	cell adhesion (GO:0007155);	No_GOMF	proteinaceous extracellular matrix (GO:0005578);	Cell adhesion;Complete proteome;Disulfide bond;Extracellular matrix;Glycoprotein;Reference proteome;Repeat;Secreted;Signal.;
isotig14397	Species_Effect	Common_to_both_analyzes	1669	No_sig_nr_hit	No_sig_nr_hit	No_sig_nr_hit	No_sig_nr_hit	No_Uniprotmatch	No_%_identity	No_evalue	No_ID	No_Description	No_KEGG	No_GOcode	No_GOBP	No_GOMF	No_GOCC	No_keywords
isotig14410	Species_Effect	Common_to_both_analyzes	986	gi|768449099|ref|XP_011566618.1|	PREDICTED: uncharacterized protein LOC105396321 [Plutella xylostella]	3.59796e-11	102	No_Uniprotmatch	No_%_identity	No_evalue	No_ID	No_Description	No_KEGG	No_GOcode	No_GOBP	No_GOMF	No_GOCC	No_keywords
isotig14419	Plants_Effect	uniq_with-All-replicate	871	No_sig_nr_hit	No_sig_nr_hit	No_sig_nr_hit	No_sig_nr_hit	No_Uniprotmatch	No_%_identity	No_evalue	No_ID	No_Description	No_KEGG	No_GOcode	No_GOBP	No_GOMF	No_GOCC	No_keywords
isotig14419	Species_Effect	Common_to_both_analyzes	871	No_sig_nr_hit	No_sig_nr_hit	No_sig_nr_hit	No_sig_nr_hit	No_Uniprotmatch	No_%_identity	No_evalue	No_ID	No_Description	No_KEGG	No_GOcode	No_GOBP	No_GOMF	No_GOCC	No_keywords
isotig14507	Species_Effect	Common_to_both_analyzes	1213	gi|768429721|ref|XP_011556051.1|	PREDICTED: RNA-directed DNA polymerase from mobile element jockey-like [Plutella xylostella]	2.69009e-64	341	Q95SX7	30.65	9e-18	RTBS_DROME	Probable RNA-directed DNA polymerase from transposon BS	No_KEGG	GO:0003964 \\ GO:0006278 \\ GO:0006313 \\	RNA-dependent DNA replication (GO:0006278);transposition, DNA-mediated (GO:0006313);	RNA-directed DNA polymerase activity (GO:0003964);	No_GOCC	Nucleotidyltransferase;RNA-directed DNA polymerase;Transferase;Transposable element.;
isotig14515	interaction	Common_to_both_analyzes	900	gi|768414944|ref|XP_011547999.1|	PREDICTED: cuticle protein 3-like [Plutella xylostella]	1.19889e-64	182	P85197	47.92	6e-24	CU03_LONON	Cuticle protein 3 {ECO:0000303|PubMed:18342903}	No_KEGG	GO:0042302 \\	No_GOBP	structural constituent of cuticle (GO:0042302);	No_GOCC	Cuticle;Direct protein sequencing;Signal.;
isotig14520	Species_Effect	Common_to_both_analyzes	944	gi|512910548|ref|XP_004927199.1|	PREDICTED: uncharacterized protein LOC101738304 [Bombyx mori]	2.14658e-06	70	H9JUX0	61.43	2e-06	H9JUX0_BOMMO	Uncharacterized protein {ECO:0000313|EnsemblMetazoa:BGIBMGA013333-TA}	No_KEGG	GO:0003676 \\	No_GOBP	nucleic acid binding (GO:0003676);	No_GOCC	Complete proteome {ECO:0000313|Proteomes:UP000005204};Reference proteome {ECO:0000313|Proteomes:UP000005204}.;
isotig14531	Species_Effect	Common_to_both_analyzes	1000	gi|209571458|ref|NP_001129362.1|	osiris 19 precursor [Bombyx mori] >gi|207339258|gb|ACI23618.1| osiris 19 [Bombyx mori]	5.6236e-138	230	H9JMG3	89.57	9e-143	H9JMG3_BOMMO	Uncharacterized protein {ECO:0000313|EnsemblMetazoa:BGIBMGA010716-TA}	No_KEGG	No_GOcodes	No_GOBP	No_GOMF	No_GOCC	Complete proteome {ECO:0000313|Proteomes:UP000005204};Reference proteome {ECO:0000313|Proteomes:UP000005204}.;
isotig14537	Plants_Effect	uniq_with-All-replicate	800	gi|158121987|gb|ABW17155.1|	serine protease inhibitor 1a [Choristoneura fumiferana]	2.9161e-93	243	Q5MGH0	63.49	2e-79	SPI3_LONON	Serine protease inhibitor 3/4	No_KEGG	GO:0005615 \\ GO:0004867 \\	No_GOBP	serine-type endopeptidase inhibitor activity (GO:0004867);	extracellular space (GO:0005615);	Alternative splicing;Direct protein sequencing;Protease inhibitor;Serine protease inhibitor;Signal.;
isotig14537	Species_Effect	uniq_with-All-replicate	800	gi|158121987|gb|ABW17155.1|	serine protease inhibitor 1a [Choristoneura fumiferana]	2.9161e-93	243	Q5MGH0	63.49	2e-79	SPI3_LONON	Serine protease inhibitor 3/4	No_KEGG	GO:0005615 \\ GO:0004867 \\	No_GOBP	serine-type endopeptidase inhibitor activity (GO:0004867);	extracellular space (GO:0005615);	Alternative splicing;Direct protein sequencing;Protease inhibitor;Serine protease inhibitor;Signal.;
isotig14556	Species_Effect	uniq_without-ECBMug2	1100	No_sig_nr_hit	No_sig_nr_hit	No_sig_nr_hit	No_sig_nr_hit	No_Uniprotmatch	No_%_identity	No_evalue	No_ID	No_Description	No_KEGG	No_GOcode	No_GOBP	No_GOMF	No_GOCC	No_keywords
isotig14558	interaction	Common_to_both_analyzes	800	gi|112983152|ref|NP_001037038.1|	heat shock protein 20.4 [Bombyx mori] >gi|49036077|gb|AAG30945.2|AF315318_1 heat shock protein hsp20.4 [Bombyx mori]	1.04957e-92	181	P82147	48.86	2e-36	L2EFL_DROME	Protein lethal(2)essential for life	dme:Dmel_CG4533	GO:0007275 \\ GO:0010998 \\	multicellular organismal development (GO:0007275);regulation of translational initiation by eIF2 alpha phosphorylation (GO:0010998);	No_GOMF	No_GOCC	Alternative splicing;Complete proteome;Developmental protein;Reference proteome;Stress response.;
isotig14574	Plants_Effect	uniq_without-ECBMug2	1034	gi|472271930|gb|AGI37365.1|	chemosensory protein 3 [Cnaphalocrocis medinalis]	2.69904e-49	100	Q9W1C9	44.05	6e-21	PEB3_DROME	Ejaculatory bulb-specific protein 3	dme:Dmel_CG11390	GO:0005576 \\ GO:0007552 \\ GO:0045297 \\ GO:0009615 \\	metamorphosis (GO:0007552);post-mating behavior (GO:0045297);response to virus (GO:0009615);	No_GOMF	extracellular region (GO:0005576);	Behavior;Complete proteome;Reference proteome;Secreted;Signal.;
isotig14574	Species_Effect	Common_to_both_analyzes	1034	gi|472271930|gb|AGI37365.1|	chemosensory protein 3 [Cnaphalocrocis medinalis]	2.69904e-49	100	Q9W1C9	44.05	6e-21	PEB3_DROME	Ejaculatory bulb-specific protein 3	dme:Dmel_CG11390	GO:0005576 \\ GO:0007552 \\ GO:0045297 \\ GO:0009615 \\	metamorphosis (GO:0007552);post-mating behavior (GO:0045297);response to virus (GO:0009615);	No_GOMF	extracellular region (GO:0005576);	Behavior;Complete proteome;Reference proteome;Secreted;Signal.;
isotig14605	Species_Effect	Common_to_both_analyzes	1100	No_sig_nr_hit	No_sig_nr_hit	No_sig_nr_hit	No_sig_nr_hit	H9ISN7	38.20	2e-15	H9ISN7_BOMMO	Uncharacterized protein {ECO:0000313|EnsemblMetazoa:BGIBMGA000264-TA}	No_KEGG	GO:0042302 \\	No_GOBP	structural constituent of cuticle (GO:0042302);	No_GOCC	Complete proteome {ECO:0000313|Proteomes:UP000005204};Reference proteome {ECO:0000313|Proteomes:UP000005204}.;
isotig14612	Species_Effect	uniq_without-ECBMug2	800	gi|768426333|ref|XP_011554207.1|	PREDICTED: uncharacterized protein LOC105385514 [Plutella xylostella] >gi|768436012|ref|XP_011559468.1| PREDICTED: uncharacterized protein LOC105389956 [Plutella xylostella]	3.37295e-37	108	I4DNL4	71.08	4e-34	I4DNL4_PAPXU	Uncharacterized protein {ECO:0000313|EMBL:BAM19504.1}	No_KEGG	No_GOcodes	No_GOBP	No_GOMF	No_GOCC	No_keywords
isotig14639	Species_Effect	uniq_with-All-replicate	976	No_sig_nr_hit	No_sig_nr_hit	No_sig_nr_hit	No_sig_nr_hit	No_Uniprotmatch	No_%_identity	No_evalue	No_ID	No_Description	No_KEGG	No_GOcode	No_GOBP	No_GOMF	No_GOCC	No_keywords
isotig14641	Plants_Effect	uniq_with-All-replicate	800	gi|512900875|ref|XP_004924998.1|	PREDICTED: uncharacterized protein LOC101740538 [Bombyx mori]	1.65496e-83	274	H9J183	52.92	1e-83	H9J183_BOMMO	Uncharacterized protein {ECO:0000313|EnsemblMetazoa:BGIBMGA003270-TA}	bmor:101740538	GO:0005576 \\ GO:0008061 \\ GO:0006030 \\	chitin metabolic process (GO:0006030);	chitin binding (GO:0008061);	extracellular region (GO:0005576);	Complete proteome {ECO:0000313|Proteomes:UP000005204};Reference proteome {ECO:0000313|Proteomes:UP000005204}.;
isotig14641	Species_Effect	uniq_with-All-replicate	800	gi|512900875|ref|XP_004924998.1|	PREDICTED: uncharacterized protein LOC101740538 [Bombyx mori]	1.65496e-83	274	H9J183	52.92	1e-83	H9J183_BOMMO	Uncharacterized protein {ECO:0000313|EnsemblMetazoa:BGIBMGA003270-TA}	bmor:101740538	GO:0005576 \\ GO:0008061 \\ GO:0006030 \\	chitin metabolic process (GO:0006030);	chitin binding (GO:0008061);	extracellular region (GO:0005576);	Complete proteome {ECO:0000313|Proteomes:UP000005204};Reference proteome {ECO:0000313|Proteomes:UP000005204}.;
isotig14674	Plants_Effect	Common_to_both_analyzes	934	No_sig_nr_hit	No_sig_nr_hit	No_sig_nr_hit	No_sig_nr_hit	No_Uniprotmatch	No_%_identity	No_evalue	No_ID	No_Description	No_KEGG	No_GOcode	No_GOBP	No_GOMF	No_GOCC	No_keywords
isotig14674	Species_Effect	Common_to_both_analyzes	934	No_sig_nr_hit	No_sig_nr_hit	No_sig_nr_hit	No_sig_nr_hit	No_Uniprotmatch	No_%_identity	No_evalue	No_ID	No_Description	No_KEGG	No_GOcode	No_GOBP	No_GOMF	No_GOCC	No_keywords
isotig14678	Species_Effect	Common_to_both_analyzes	843	No_sig_nr_hit	No_sig_nr_hit	No_sig_nr_hit	No_sig_nr_hit	No_Uniprotmatch	No_%_identity	No_evalue	No_ID	No_Description	No_KEGG	No_GOcode	No_GOBP	No_GOMF	No_GOCC	No_keywords
isotig14688	Species_Effect	Common_to_both_analyzes	1479	gi|512930858|ref|XP_004932164.1|	PREDICTED: lysophospholipid acyltransferase 7-like [Bombyx mori]	5.66102e-176	456	Q7SZQ0	23.17	5e-21	MBOA7_DANRE	Lysophospholipid acyltransferase 7	dre:393509	GO:0016021 \\ GO:0016746 \\ GO:0008654 \\	phospholipid biosynthetic process (GO:0008654);	transferase activity, transferring acyl groups (GO:0016746);	integral component of membrane (GO:0016021);	Acyltransferase;Complete proteome;Glycoprotein;Lipid biosynthesis;Lipid metabolism;Membrane;Phospholipid biosynthesis;Phospholipid metabolism;Reference proteome;Transferase;Transmembrane;Transmembrane helix.;
isotig14697	Species_Effect	Common_to_both_analyzes	829	gi|389608865|dbj|BAM18044.1|	cuticular protein PxutCPR30 [Papilio xuthus]	4.04144e-40	98	Q94984	60.56	4e-21	CU15_MANSE	Cuticle protein CP14.6	No_KEGG	GO:0042302 \\	No_GOBP	structural constituent of cuticle (GO:0042302);	No_GOCC	Cuticle;Signal.;
isotig14703	Species_Effect	uniq_without-ECBMug2	924	gi|512934629|ref|XP_004933078.1|	PREDICTED: uncharacterized protein LOC101744244 [Bombyx mori]	9.11747e-74	163	A0A067QLI2	43.56	1e-41	A0A067QLI2_ZOONE	Uncharacterized protein {ECO:0000313|EMBL:KDR08934.1}	No_KEGG	No_GOcodes	No_GOBP	No_GOMF	No_GOCC	Complete proteome {ECO:0000313|Proteomes:UP000027135};Reference proteome {ECO:0000313|Proteomes:UP000027135}.;
isotig14743	Species_Effect	Common_to_both_analyzes	1100	gi|389615598|dbj|BAM20756.1|	short-chain dehydrogenase, partial [Papilio polytes]	1.30139e-75	250	Q9X248	37.94	3e-28	FABG_THEMA	3-oxoacyl-[acyl-carrier-protein] reductase FabG	tmm:Tmari_1732	GO:0004316 \\ GO:0051287 \\ GO:0050661 \\ GO:0030497 \\	fatty acid elongation (GO:0030497);	3-oxoacyl-[acyl-carrier-protein] reductase (NADPH) activity (GO:0004316);NAD binding (GO:0051287);NADP binding (GO:0050661);	No_GOCC	Complete proteome;Fatty acid biosynthesis;Fatty acid metabolism;Lipid biosynthesis;Lipid metabolism;NADP;Oxidoreductase;Reference proteome.;
isotig14755	Plants_Effect	uniq_with-All-replicate	900	No_sig_nr_hit	No_sig_nr_hit	No_sig_nr_hit	No_sig_nr_hit	No_Uniprotmatch	No_%_identity	No_evalue	No_ID	No_Description	No_KEGG	No_GOcode	No_GOBP	No_GOMF	No_GOCC	No_keywords
isotig14755	Species_Effect	uniq_with-All-replicate	900	No_sig_nr_hit	No_sig_nr_hit	No_sig_nr_hit	No_sig_nr_hit	No_Uniprotmatch	No_%_identity	No_evalue	No_ID	No_Description	No_KEGG	No_GOcode	No_GOBP	No_GOMF	No_GOCC	No_keywords
isotig14761	Plants_Effect	uniq_with-All-replicate	1000	No_sig_nr_hit	No_sig_nr_hit	No_sig_nr_hit	No_sig_nr_hit	No_Uniprotmatch	No_%_identity	No_evalue	No_ID	No_Description	No_KEGG	No_GOcode	No_GOBP	No_GOMF	No_GOCC	No_keywords
isotig14761	Species_Effect	Common_to_both_analyzes	1000	No_sig_nr_hit	No_sig_nr_hit	No_sig_nr_hit	No_sig_nr_hit	No_Uniprotmatch	No_%_identity	No_evalue	No_ID	No_Description	No_KEGG	No_GOcode	No_GOBP	No_GOMF	No_GOCC	No_keywords
isotig14779	Species_Effect	Common_to_both_analyzes	766	No_sig_nr_hit	No_sig_nr_hit	No_sig_nr_hit	No_sig_nr_hit	No_Uniprotmatch	No_%_identity	No_evalue	No_ID	No_Description	No_KEGG	No_GOcode	No_GOBP	No_GOMF	No_GOCC	No_keywords
isotig14806	Species_Effect	Common_to_both_analyzes	751	No_sig_nr_hit	No_sig_nr_hit	No_sig_nr_hit	No_sig_nr_hit	No_Uniprotmatch	No_%_identity	No_evalue	No_ID	No_Description	No_KEGG	No_GOcode	No_GOBP	No_GOMF	No_GOCC	No_keywords
isotig14809	Species_Effect	uniq_with-All-replicate	897	No_sig_nr_hit	No_sig_nr_hit	No_sig_nr_hit	No_sig_nr_hit	No_Uniprotmatch	No_%_identity	No_evalue	No_ID	No_Description	No_KEGG	No_GOcode	No_GOBP	No_GOMF	No_GOCC	No_keywords
isotig14811	Species_Effect	Common_to_both_analyzes	778	gi|768417599|ref|XP_011549443.1|	PREDICTED: formin-like protein 2 isoform X2 [Plutella xylostella]	2.30063e-45	141	E9I9E7	36.21	4e-11	E9I9E7_SOLIN	Putative uncharacterized protein {ECO:0000313|EMBL:EFZ22807.1}	No_KEGG	No_GOcodes	No_GOBP	No_GOMF	No_GOCC	Complete proteome {ECO:0000313|Proteomes:UP000006539};Reference proteome {ECO:0000313|Proteomes:UP000006539}.;
isotig14824	Plants_Effect	Common_to_both_analyzes	749	No_sig_nr_hit	No_sig_nr_hit	No_sig_nr_hit	No_sig_nr_hit	No_Uniprotmatch	No_%_identity	No_evalue	No_ID	No_Description	No_KEGG	No_GOcode	No_GOBP	No_GOMF	No_GOCC	No_keywords
isotig14836	interaction	uniq_without-ECBMug2	1037	gi|768412401|ref|XP_011568277.1|	PREDICTED: uncharacterized protein LOC105397947 [Plutella xylostella]	1.05018e-74	152	B5KF96	51.56	7e-14	VKT2_RHING	Kunitz-type serine protease inhibitor nigrescinin-2	No_KEGG	GO:0005576 \\ GO:0004867 \\	No_GOBP	serine-type endopeptidase inhibitor activity (GO:0004867);	extracellular region (GO:0005576);	Disulfide bond;Protease inhibitor;Secreted;Serine protease inhibitor;Signal.;
isotig14836	Plants_Effect	Common_to_both_analyzes	1037	gi|768412401|ref|XP_011568277.1|	PREDICTED: uncharacterized protein LOC105397947 [Plutella xylostella]	1.05018e-74	152	B5KF96	51.56	7e-14	VKT2_RHING	Kunitz-type serine protease inhibitor nigrescinin-2	No_KEGG	GO:0005576 \\ GO:0004867 \\	No_GOBP	serine-type endopeptidase inhibitor activity (GO:0004867);	extracellular region (GO:0005576);	Disulfide bond;Protease inhibitor;Secreted;Serine protease inhibitor;Signal.;
isotig14874	interaction	Common_to_both_analyzes	786	gi|183979243|dbj|BAG30783.1|	putative cuticular protein [Papilio xuthus]	1.83481e-27	97	C0H6G7	66.97	5e-30	C0H6G7_BOMMO	Putative cuticle protein {ECO:0000313|EMBL:FAA00478.1}	bmor:100379485	No_GOcodes	No_GOBP	No_GOMF	No_GOCC	Complete proteome {ECO:0000313|Proteomes:UP000005204};Reference proteome {ECO:0000313|Proteomes:UP000005204}.;
isotig14890	Species_Effect	Common_to_both_analyzes	1367	No_sig_nr_hit	No_sig_nr_hit	No_sig_nr_hit	No_sig_nr_hit	No_Uniprotmatch	No_%_identity	No_evalue	No_ID	No_Description	No_KEGG	No_GOcode	No_GOBP	No_GOMF	No_GOCC	No_keywords
isotig14910	Plants_Effect	uniq_with-All-replicate	781	No_sig_nr_hit	No_sig_nr_hit	No_sig_nr_hit	No_sig_nr_hit	No_Uniprotmatch	No_%_identity	No_evalue	No_ID	No_Description	No_KEGG	No_GOcode	No_GOBP	No_GOMF	No_GOCC	No_keywords
isotig14910	Species_Effect	uniq_with-All-replicate	781	No_sig_nr_hit	No_sig_nr_hit	No_sig_nr_hit	No_sig_nr_hit	No_Uniprotmatch	No_%_identity	No_evalue	No_ID	No_Description	No_KEGG	No_GOcode	No_GOBP	No_GOMF	No_GOCC	No_keywords
isotig14943	Plants_Effect	Common_to_both_analyzes	750	No_sig_nr_hit	No_sig_nr_hit	No_sig_nr_hit	No_sig_nr_hit	No_Uniprotmatch	No_%_identity	No_evalue	No_ID	No_Description	No_KEGG	No_GOcode	No_GOBP	No_GOMF	No_GOCC	No_keywords
isotig15033	Species_Effect	Common_to_both_analyzes	795	No_sig_nr_hit	No_sig_nr_hit	No_sig_nr_hit	No_sig_nr_hit	No_Uniprotmatch	No_%_identity	No_evalue	No_ID	No_Description	No_KEGG	No_GOcode	No_GOBP	No_GOMF	No_GOCC	No_keywords
isotig15035	Plants_Effect	uniq_with-All-replicate	700	No_sig_nr_hit	No_sig_nr_hit	No_sig_nr_hit	No_sig_nr_hit	No_Uniprotmatch	No_%_identity	No_evalue	No_ID	No_Description	No_KEGG	No_GOcode	No_GOBP	No_GOMF	No_GOCC	No_keywords
isotig15035	Species_Effect	Common_to_both_analyzes	700	No_sig_nr_hit	No_sig_nr_hit	No_sig_nr_hit	No_sig_nr_hit	No_Uniprotmatch	No_%_identity	No_evalue	No_ID	No_Description	No_KEGG	No_GOcode	No_GOBP	No_GOMF	No_GOCC	No_keywords
isotig15065	Species_Effect	Common_to_both_analyzes	1057	No_sig_nr_hit	No_sig_nr_hit	No_sig_nr_hit	No_sig_nr_hit	No_Uniprotmatch	No_%_identity	No_evalue	No_ID	No_Description	No_KEGG	No_GOcode	No_GOBP	No_GOMF	No_GOCC	No_keywords
isotig15079	Species_Effect	Common_to_both_analyzes	730	No_sig_nr_hit	No_sig_nr_hit	No_sig_nr_hit	No_sig_nr_hit	No_Uniprotmatch	No_%_identity	No_evalue	No_ID	No_Description	No_KEGG	No_GOcode	No_GOBP	No_GOMF	No_GOCC	No_keywords
isotig15108	Species_Effect	Common_to_both_analyzes	933	No_sig_nr_hit	No_sig_nr_hit	No_sig_nr_hit	No_sig_nr_hit	No_Uniprotmatch	No_%_identity	No_evalue	No_ID	No_Description	No_KEGG	No_GOcode	No_GOBP	No_GOMF	No_GOCC	No_keywords
isotig15134	interaction	uniq_without-ECBMug2	721	gi|187423907|ref|NP_001119729.1|	pupal cuticle protein precursor [Bombyx mori] >gi|1169137|sp|P42852.1|CUPP_BOMMO RecName: Full=Pupal cuticle protein; Flags: Precursor [Bombyx mori] >gi|829163|emb|CAA48756.1| pupal cuticle protein [Bombyx mori] >gi|223671095|tpd|FAA00499.1| TPA: putative cuticle protein [Bombyx mori] >gi|227891|prf||1713293A pupal cuticle protein	2.63366e-32	90	P42852	87.78	2e-34	CUPP_BOMMO	Pupal cuticle protein	bmor:100146103	GO:0042302 \\	No_GOBP	structural constituent of cuticle (GO:0042302);	No_GOCC	Complete proteome;Cuticle;Reference proteome;Repeat;Signal.;
isotig15160	Plants_Effect	Common_to_both_analyzes	698	No_sig_nr_hit	No_sig_nr_hit	No_sig_nr_hit	No_sig_nr_hit	No_Uniprotmatch	No_%_identity	No_evalue	No_ID	No_Description	No_KEGG	No_GOcode	No_GOBP	No_GOMF	No_GOCC	No_keywords
isotig15160	Species_Effect	Common_to_both_analyzes	698	No_sig_nr_hit	No_sig_nr_hit	No_sig_nr_hit	No_sig_nr_hit	No_Uniprotmatch	No_%_identity	No_evalue	No_ID	No_Description	No_KEGG	No_GOcode	No_GOBP	No_GOMF	No_GOCC	No_keywords
isotig15194	Species_Effect	Common_to_both_analyzes	900	No_sig_nr_hit	No_sig_nr_hit	No_sig_nr_hit	No_sig_nr_hit	No_Uniprotmatch	No_%_identity	No_evalue	No_ID	No_Description	No_KEGG	No_GOcode	No_GOBP	No_GOMF	No_GOCC	No_keywords
isotig15196	Species_Effect	uniq_without-ECBMug2	700	No_sig_nr_hit	No_sig_nr_hit	No_sig_nr_hit	No_sig_nr_hit	No_Uniprotmatch	No_%_identity	No_evalue	No_ID	No_Description	No_KEGG	No_GOcode	No_GOBP	No_GOMF	No_GOCC	No_keywords
isotig15207	Plants_Effect	uniq_with-All-replicate	720	gi|389609295|dbj|BAM18259.1|	exonuclease [Papilio xuthus]	5.54738e-44	157	Q7S9B7	46.10	9e-35	REXO4_NEUCR	RNA exonuclease 4	ncr:NCU05217	GO:0005730 \\ GO:0004527 \\ GO:0003676 \\ GO:0000027 \\ GO:0006364 \\	ribosomal large subunit assembly (GO:0000027);rRNA processing (GO:0006364);	exonuclease activity (GO:0004527);nucleic acid binding (GO:0003676);	nucleolus (GO:0005730);	Complete proteome;Exonuclease;Hydrolase;Nuclease;Nucleus;Reference proteome;rRNA processing.;
isotig15209	interaction	uniq_without-ECBMug2	800	gi|512891154|ref|XP_004922635.1|	PREDICTED: fibrohexamerin-like [Bombyx mori]	2.3599e-17	208	No_Uniprotmatch	No_%_identity	No_evalue	No_ID	No_Description	No_KEGG	No_GOcode	No_GOBP	No_GOMF	No_GOCC	No_keywords
isotig15211	Species_Effect	uniq_with-All-replicate	997	gi|357625475|gb|EHJ75908.1|	putative forkhead box protein [Danaus plexippus]	3.96347e-101	199	P35583	36.75	2e-13	FOXA2_MOUSE	Hepatocyte nuclear factor 3-beta	mmu:15376	GO:0005737 \\ GO:0005634 \\ GO:0003677 \\ GO:0000978 \\ GO:0003705 \\ GO:0001205 \\ GO:0001228 \\ GO:0043565 \\ GO:0003700 \\ GO:0044212 \\ GO:0008344 \\ GO:0048646 \\ GO:0009653 \\ GO:0009952 \\ GO:0048468 \\ GO:0021533 \\ GO:0001708 \\ GO:0016568 \\ GO:0061448 \\ GO:0071542 \\ GO:0021904 \\ GO:0009953 \\ GO:0001705 \\ GO:0031018 \\ GO:0060441 \\ GO:0001701 \\ GO:0030324 \\ GO:0060487 \\ GO:2000…	adult locomotory behavior (GO:0008344);anatomical structure formation involved in morphogenesis (GO:0048646);anatomical structure morphogenesis (GO:0009653);anterior/posterior pattern specification (GO:0009952);cell development (GO:0048468);cell differentiation in hindbrain (GO:0021533);cell fate specification (GO:0001708);chromatin modification (GO:0016568);connective tissue development (GO:0061…	DNA binding (GO:0003677);RNA polymerase II core promoter proximal region sequence-specific DNA binding (GO:0000978);RNA polymerase II distal enhancer sequence-specific DNA binding transcription factor activity (GO:0003705);RNA polymerase II distal enhancer sequence-specific DNA binding transcription factor activity involved in positive regulation of transcription (GO:0001205);RNA polymerase II tr…	cytoplasm (GO:0005737);nucleus (GO:0005634);	Activator;Chromatin regulator;Complete proteome;Cytoplasm;Developmental protein;DNA-binding;Nucleus;Phosphoprotein;Reference proteome;Transcription;Transcription regulation.;
isotig15223	Plants_Effect	uniq_with-All-replicate	1220	No_sig_nr_hit	No_sig_nr_hit	No_sig_nr_hit	No_sig_nr_hit	No_Uniprotmatch	No_%_identity	No_evalue	No_ID	No_Description	No_KEGG	No_GOcode	No_GOBP	No_GOMF	No_GOCC	No_keywords
isotig15223	Species_Effect	uniq_with-All-replicate	1220	No_sig_nr_hit	No_sig_nr_hit	No_sig_nr_hit	No_sig_nr_hit	No_Uniprotmatch	No_%_identity	No_evalue	No_ID	No_Description	No_KEGG	No_GOcode	No_GOBP	No_GOMF	No_GOCC	No_keywords
isotig15224	interaction	Common_to_both_analyzes	701	No_sig_nr_hit	No_sig_nr_hit	No_sig_nr_hit	No_sig_nr_hit	No_Uniprotmatch	No_%_identity	No_evalue	No_ID	No_Description	No_KEGG	No_GOcode	No_GOBP	No_GOMF	No_GOCC	No_keywords
isotig15313	Plants_Effect	uniq_without-ECBMug2	624	gi|357620790|gb|EHJ72843.1|	putative ecdysone oxidase [Danaus plexippus]	3.35611e-50	216	P18173	26.34	6e-10	DHGL_DROME	Glucose dehydrogenase [FAD, quinone]	dme:Dmel_CG1152	GO:0005576 \\ GO:0050660 \\ GO:0016614 \\ GO:0006006 \\ GO:0008364 \\ GO:0046693 \\	glucose metabolic process (GO:0006006);pupal chitin-based cuticle development (GO:0008364);sperm storage (GO:0046693);	flavin adenine dinucleotide binding (GO:0050660);oxidoreductase activity, acting on CH-OH group of donors (GO:0016614);	extracellular region (GO:0005576);	Complete proteome;FAD;Flavoprotein;Oxidoreductase;Reference proteome;Secreted;Selenocysteine;Signal.;
isotig15337	Species_Effect	Common_to_both_analyzes	746	No_sig_nr_hit	No_sig_nr_hit	No_sig_nr_hit	No_sig_nr_hit	No_Uniprotmatch	No_%_identity	No_evalue	No_ID	No_Description	No_KEGG	No_GOcode	No_GOBP	No_GOMF	No_GOCC	No_keywords
isotig15384	Species_Effect	Common_to_both_analyzes	698	gi|56462128|gb|AAV91347.1|	cuticle protein 2 [Lonomia obliqua]	5.24253e-08	50	Q5MGQ3	50.00	4e-08	Q5MGQ3_LONON	Cuticle protein 2 {ECO:0000313|EMBL:AAV91347.1}	No_KEGG	GO:0042302 \\	No_GOBP	structural constituent of cuticle (GO:0042302);	No_GOCC	No_keywords
isotig15402	Species_Effect	Common_to_both_analyzes	600	No_sig_nr_hit	No_sig_nr_hit	No_sig_nr_hit	No_sig_nr_hit	No_Uniprotmatch	No_%_identity	No_evalue	No_ID	No_Description	No_KEGG	No_GOcode	No_GOBP	No_GOMF	No_GOCC	No_keywords
isotig15406	Species_Effect	Common_to_both_analyzes	701	No_sig_nr_hit	No_sig_nr_hit	No_sig_nr_hit	No_sig_nr_hit	No_Uniprotmatch	No_%_identity	No_evalue	No_ID	No_Description	No_KEGG	No_GOcode	No_GOBP	No_GOMF	No_GOCC	No_keywords
isotig15412	Plants_Effect	uniq_with-All-replicate	700	gi|768426359|ref|XP_011554222.1|	PREDICTED: structural maintenance of chromosomes protein 5-like [Plutella xylostella]	4.23472e-19	57	Q9LFS8	69.05	4e-11	SMC5_ARATH	Structural maintenance of chromosomes protein 5	ath:AT5G15920	GO:0005634 \\ GO:0009506 \\ GO:0030915 \\ GO:0005524 \\ GO:0000724 \\ GO:0007062 \\	double-strand break repair via homologous recombination (GO:0000724);sister chromatid cohesion (GO:0007062);	ATP binding (GO:0005524);	nucleus (GO:0005634);plasmodesma (GO:0009506);Smc5-Smc6 complex (GO:0030915);	ATP-binding;Chromosome;Coiled coil;Complete proteome;DNA damage;DNA recombination;DNA repair;Nucleotide-binding;Nucleus;Reference proteome.;
isotig15434	Species_Effect	Common_to_both_analyzes	1151	gi|512898211|ref|XP_004924344.1|	PREDICTED: TATA-binding protein-associated factor 2N-like [Bombyx mori]	4.90191e-25	116	H9JWB4	95.69	4e-25	H9JWB4_BOMMO	Uncharacterized protein {ECO:0000313|EnsemblMetazoa:BGIBMGA013828-TA}	No_KEGG	No_GOcodes	No_GOBP	No_GOMF	No_GOCC	Complete proteome {ECO:0000313|Proteomes:UP000005204};Reference proteome {ECO:0000313|Proteomes:UP000005204}.;
isotig15451	Species_Effect	Common_to_both_analyzes	600	gi|512898390|ref|XP_004924388.1|	PREDICTED: hyaluronidase-like [Bombyx mori]	1.82084e-63	126	Q08169	55.80	3e-47	HUGA_APIME	Hyaluronidase	ame:406146	GO:0005576 \\ GO:0004415 \\ GO:0005975 \\ GO:0006952 \\	carbohydrate metabolic process (GO:0005975);defense response (GO:0006952);	hyalurononglucosaminidase activity (GO:0004415);	extracellular region (GO:0005576);	3D-structure;Allergen;Complete proteome;Direct protein sequencing;Disulfide bond;Glycoprotein;Glycosidase;Hydrolase;Reference proteome;Secreted;Signal;Zymogen.;
isotig15471	Plants_Effect	Common_to_both_analyzes	675	gi|768408829|ref|XP_011549458.1|	PREDICTED: endocuticle structural glycoprotein SgAbd-8-like [Plutella xylostella]	3.53941e-35	77	O02387	53.42	4e-20	CU17_BOMMO	Larval cuticle protein LCP-17	bmor:692362	GO:0042302 \\	No_GOBP	structural constituent of cuticle (GO:0042302);	No_GOCC	Complete proteome;Cuticle;Reference proteome;Signal.;
isotig15471	Species_Effect	Common_to_both_analyzes	675	gi|768408829|ref|XP_011549458.1|	PREDICTED: endocuticle structural glycoprotein SgAbd-8-like [Plutella xylostella]	3.53941e-35	77	O02387	53.42	4e-20	CU17_BOMMO	Larval cuticle protein LCP-17	bmor:692362	GO:0042302 \\	No_GOBP	structural constituent of cuticle (GO:0042302);	No_GOCC	Complete proteome;Cuticle;Reference proteome;Signal.;
isotig15502	Species_Effect	Common_to_both_analyzes	848	gi|768427066|ref|XP_011554604.1|	PREDICTED: LOW QUALITY PROTEIN: dynein heavy chain 1, axonemal-like [Plutella xylostella]	1.21427e-13	39	Q9P2D7	74.36	4e-12	DYH1_HUMAN	Dynein heavy chain 1, axonemal	hsa:25981	GO:0005858 \\ GO:0030286 \\ GO:0005874 \\ GO:0036126 \\ GO:0005524 \\ GO:0016887 \\ GO:0003777 \\ GO:0003341 \\ GO:0001539 \\ GO:0008152 \\ GO:0009612 \\	cilium movement (GO:0003341);cilium or flagellum-dependent cell motility (GO:0001539);metabolic process (GO:0008152);response to mechanical stimulus (GO:0009612);	ATP binding (GO:0005524);ATPase activity (GO:0016887);microtubule motor activity (GO:0003777);	axonemal dynein complex (GO:0005858);dynein complex (GO:0030286);microtubule (GO:0005874);sperm flagellum (GO:0036126);	Alternative splicing;ATP-binding;Cell projection;Cilium;Coiled coil;Complete proteome;Cytoplasm;Cytoskeleton;Dynein;Microtubule;Motor protein;Nucleotide-binding;Polymorphism;Reference proteome.;
isotig15504	Species_Effect	uniq_without-ECBMug2	640	gi|315507097|gb|ADU33184.1|	peptidoglycan recognition protein A [Ostrinia nubilalis]	1.97257e-135	187	Q9VYX7	39.46	1e-42	PGPSA_DROME	Peptidoglycan-recognition protein SA	dme:Dmel_CG11709	GO:0005576 \\ GO:0032500 \\ GO:0008233 \\ GO:0042834 \\ GO:0016019 \\ GO:0008329 \\ GO:0008270 \\ GO:0050830 \\ GO:0006955 \\ GO:0045087 \\ GO:0002221 \\ GO:0009253 \\ GO:0006965 \\ GO:0008592 \\ GO:0032494 \\ GO:0008063 \\	defense response to Gram-positive bacterium (GO:0050830);immune response (GO:0006955);innate immune response (GO:0045087);pattern recognition receptor signaling pathway (GO:0002221);peptidoglycan catabolic process (GO:0009253);positive regulation of biosynthetic process of antibacterial peptides active against Gram-positive bacteria (GO:0006965);regulation of Toll signaling pathway (GO:0008592);r…	muramyl dipeptide binding (GO:0032500);peptidase activity (GO:0008233);peptidoglycan binding (GO:0042834);peptidoglycan receptor activity (GO:0016019);signaling pattern recognition receptor activity (GO:0008329);zinc ion binding (GO:0008270);	extracellular region (GO:0005576);	3D-structure;Complete proteome;Direct protein sequencing;Disulfide bond;Hydrolase;Immunity;Innate immunity;Protease;Reference proteome;Secreted;Signal.;
isotig15538	Species_Effect	uniq_with-All-replicate	641	No_sig_nr_hit	No_sig_nr_hit	No_sig_nr_hit	No_sig_nr_hit	No_Uniprotmatch	No_%_identity	No_evalue	No_ID	No_Description	No_KEGG	No_GOcode	No_GOBP	No_GOMF	No_GOCC	No_keywords
isotig15552	Species_Effect	Common_to_both_analyzes	630	gi|357611860|gb|EHJ67685.1|	reverse transcriptase [Danaus plexippus]	5.32736e-12	86	G6DFP7	44.19	4e-12	G6DFP7_DANPL	Reverse transcriptase {ECO:0000313|EMBL:EHJ67685.1}	No_KEGG	GO:0003676 \\ GO:0003964 \\ GO:0008270 \\	No_GOBP	nucleic acid binding (GO:0003676);RNA-directed DNA polymerase activity (GO:0003964);zinc ion binding (GO:0008270);	No_GOCC	Complete proteome {ECO:0000313|Proteomes:UP000007151};Metal-binding {ECO:0000256|RuleBase:RU000338};Nucleotidyltransferase {ECO:0000313|EMBL:EHJ67685.1};Reference proteome {ECO:0000313|Proteomes:UP000007151};RNA-directed DNA polymerase {ECO:0000313|EMBL:EHJ67685.1};Transferase {ECO:0000313|EMBL:EHJ67685.1};Zinc {ECO:0000256|RuleBase:RU000338};Zinc-finger {ECO:0000256|RuleBase:RU000338}.;
isotig15558	Species_Effect	Common_to_both_analyzes	600	No_sig_nr_hit	No_sig_nr_hit	No_sig_nr_hit	No_sig_nr_hit	No_Uniprotmatch	No_%_identity	No_evalue	No_ID	No_Description	No_KEGG	No_GOcode	No_GOBP	No_GOMF	No_GOCC	No_keywords
isotig15572	interaction	Common_to_both_analyzes	767	No_sig_nr_hit	No_sig_nr_hit	No_sig_nr_hit	No_sig_nr_hit	No_Uniprotmatch	No_%_identity	No_evalue	No_ID	No_Description	No_KEGG	No_GOcode	No_GOBP	No_GOMF	No_GOCC	No_keywords
isotig15572	Plants_Effect	uniq_without-ECBMug2	767	No_sig_nr_hit	No_sig_nr_hit	No_sig_nr_hit	No_sig_nr_hit	No_Uniprotmatch	No_%_identity	No_evalue	No_ID	No_Description	No_KEGG	No_GOcode	No_GOBP	No_GOMF	No_GOCC	No_keywords
isotig15572	Species_Effect	Common_to_both_analyzes	767	No_sig_nr_hit	No_sig_nr_hit	No_sig_nr_hit	No_sig_nr_hit	No_Uniprotmatch	No_%_identity	No_evalue	No_ID	No_Description	No_KEGG	No_GOcode	No_GOBP	No_GOMF	No_GOCC	No_keywords
isotig15578	Plants_Effect	Common_to_both_analyzes	1021	No_sig_nr_hit	No_sig_nr_hit	No_sig_nr_hit	No_sig_nr_hit	No_Uniprotmatch	No_%_identity	No_evalue	No_ID	No_Description	No_KEGG	No_GOcode	No_GOBP	No_GOMF	No_GOCC	No_keywords
isotig15578	Species_Effect	Common_to_both_analyzes	1021	No_sig_nr_hit	No_sig_nr_hit	No_sig_nr_hit	No_sig_nr_hit	No_Uniprotmatch	No_%_identity	No_evalue	No_ID	No_Description	No_KEGG	No_GOcode	No_GOBP	No_GOMF	No_GOCC	No_keywords
isotig15585	interaction	Common_to_both_analyzes	1073	gi|290560924|ref|NP_001166688.1|	cuticular protein RR-2 motif 72 [Bombyx mori] >gi|223671246|tpd|FAA00575.1| TPA: putative cuticle protein [Bombyx mori]	1.502e-37	181	Q17015	69.01	1e-22	CU01_ANOGA	Cuticle protein	aga:AgaP_AGAP001666	GO:0042302 \\	No_GOBP	structural constituent of cuticle (GO:0042302);	No_GOCC	Complete proteome;Cuticle;Reference proteome;Repeat.;
isotig15601	Species_Effect	uniq_without-ECBMug2	702	No_sig_nr_hit	No_sig_nr_hit	No_sig_nr_hit	No_sig_nr_hit	No_Uniprotmatch	No_%_identity	No_evalue	No_ID	No_Description	No_KEGG	No_GOcode	No_GOBP	No_GOMF	No_GOCC	No_keywords
isotig15603	Species_Effect	Common_to_both_analyzes	700	No_sig_nr_hit	No_sig_nr_hit	No_sig_nr_hit	No_sig_nr_hit	No_Uniprotmatch	No_%_identity	No_evalue	No_ID	No_Description	No_KEGG	No_GOcode	No_GOBP	No_GOMF	No_GOCC	No_keywords
isotig15610	Plants_Effect	uniq_with-All-replicate	600	No_sig_nr_hit	No_sig_nr_hit	No_sig_nr_hit	No_sig_nr_hit	No_Uniprotmatch	No_%_identity	No_evalue	No_ID	No_Description	No_KEGG	No_GOcode	No_GOBP	No_GOMF	No_GOCC	No_keywords
isotig15621	Species_Effect	Common_to_both_analyzes	700	No_sig_nr_hit	No_sig_nr_hit	No_sig_nr_hit	No_sig_nr_hit	No_Uniprotmatch	No_%_identity	No_evalue	No_ID	No_Description	No_KEGG	No_GOcode	No_GOBP	No_GOMF	No_GOCC	No_keywords
isotig15647	interaction	Common_to_both_analyzes	693	No_sig_nr_hit	No_sig_nr_hit	No_sig_nr_hit	No_sig_nr_hit	No_Uniprotmatch	No_%_identity	No_evalue	No_ID	No_Description	No_KEGG	No_GOcode	No_GOBP	No_GOMF	No_GOCC	No_keywords
isotig15647	Species_Effect	Common_to_both_analyzes	693	No_sig_nr_hit	No_sig_nr_hit	No_sig_nr_hit	No_sig_nr_hit	No_Uniprotmatch	No_%_identity	No_evalue	No_ID	No_Description	No_KEGG	No_GOcode	No_GOBP	No_GOMF	No_GOCC	No_keywords
isotig15658	Species_Effect	Common_to_both_analyzes	582	No_sig_nr_hit	No_sig_nr_hit	No_sig_nr_hit	No_sig_nr_hit	No_Uniprotmatch	No_%_identity	No_evalue	No_ID	No_Description	No_KEGG	No_GOcode	No_GOBP	No_GOMF	No_GOCC	No_keywords
isotig15698	Species_Effect	Common_to_both_analyzes	570	No_sig_nr_hit	No_sig_nr_hit	No_sig_nr_hit	No_sig_nr_hit	No_Uniprotmatch	No_%_identity	No_evalue	No_ID	No_Description	No_KEGG	No_GOcode	No_GOBP	No_GOMF	No_GOCC	No_keywords
isotig15707	Species_Effect	uniq_with-All-replicate	560	No_sig_nr_hit	No_sig_nr_hit	No_sig_nr_hit	No_sig_nr_hit	No_Uniprotmatch	No_%_identity	No_evalue	No_ID	No_Description	No_KEGG	No_GOcode	No_GOBP	No_GOMF	No_GOCC	No_keywords
isotig15727	Species_Effect	Common_to_both_analyzes	642	No_sig_nr_hit	No_sig_nr_hit	No_sig_nr_hit	No_sig_nr_hit	No_Uniprotmatch	No_%_identity	No_evalue	No_ID	No_Description	No_KEGG	No_GOcode	No_GOBP	No_GOMF	No_GOCC	No_keywords
isotig15729	Species_Effect	Common_to_both_analyzes	994	gi|512926065|ref|XP_004930992.1|	PREDICTED: WW domain-containing oxidoreductase-like [Bombyx mori]	3.54957e-95	207	Q9VLU5	43.13	3e-47	WWOX_DROME	WW domain-containing oxidoreductase	dme:Dmel_CG7221	GO:0005737 \\ GO:0016491 \\ GO:0006915 \\ GO:0050829 \\ GO:2000377 \\ GO:0010212 \\ GO:0016055 \\	apoptotic process (GO:0006915);defense response to Gram-negative bacterium (GO:0050829);regulation of reactive oxygen species metabolic process (GO:2000377);response to ionizing radiation (GO:0010212);Wnt signaling pathway (GO:0016055);	oxidoreductase activity (GO:0016491);	cytoplasm (GO:0005737);	Apoptosis;Complete proteome;Cytoplasm;NADP;Oxidoreductase;Phosphoprotein;Reference proteome;Repeat;Wnt signaling pathway.;
isotig15733	Species_Effect	uniq_with-All-replicate	545	No_sig_nr_hit	No_sig_nr_hit	No_sig_nr_hit	No_sig_nr_hit	No_Uniprotmatch	No_%_identity	No_evalue	No_ID	No_Description	No_KEGG	No_GOcode	No_GOBP	No_GOMF	No_GOCC	No_keywords
isotig15741	Species_Effect	uniq_without-ECBMug2	961	gi|357627289|gb|EHJ77025.1|	hypothetical protein KGM_21509 [Danaus plexippus]	1.07048e-06	190	G6CNW7	35.79	7e-07	G6CNW7_DANPL	Uncharacterized protein {ECO:0000313|EMBL:EHJ77025.1}	No_KEGG	No_GOcodes	No_GOBP	No_GOMF	No_GOCC	Complete proteome {ECO:0000313|Proteomes:UP000007151};Reference proteome {ECO:0000313|Proteomes:UP000007151}.;
isotig15750	Species_Effect	Common_to_both_analyzes	610	No_sig_nr_hit	No_sig_nr_hit	No_sig_nr_hit	No_sig_nr_hit	No_Uniprotmatch	No_%_identity	No_evalue	No_ID	No_Description	No_KEGG	No_GOcode	No_GOBP	No_GOMF	No_GOCC	No_keywords
isotig15760	Species_Effect	Common_to_both_analyzes	627	gi|108705748|gb|ABF93543.1|	retrotransposon protein, putative, unclassified [Oryza sativa Japonica Group]	1.74679e-14	64	P04146	47.62	8e-12	COPIA_DROME	Copia protein	No_KEGG	GO:0004190 \\ GO:0005524 \\ GO:0003676 \\ GO:0008270 \\ GO:0015074 \\	DNA integration (GO:0015074);	aspartic-type endopeptidase activity (GO:0004190);ATP binding (GO:0005524);nucleic acid binding (GO:0003676);zinc ion binding (GO:0008270);	No_GOCC	Alternative splicing;Aspartyl protease;ATP-binding;Direct protein sequencing;Hydrolase;Metal-binding;Nucleotide-binding;Polymorphism;Protease;Transposable element;Zinc;Zinc-finger.;
isotig15762	Species_Effect	uniq_with-All-replicate	515	gi|768423836|ref|XP_011552842.1|	PREDICTED: uncharacterized protein LOC105384324 [Plutella xylostella]	3.59083e-25	144	H9JX26	47.79	8e-21	H9JX26_BOMMO	Uncharacterized protein {ECO:0000313|EnsemblMetazoa:BGIBMGA014091-TA}	No_KEGG	No_GOcodes	No_GOBP	No_GOMF	No_GOCC	Complete proteome {ECO:0000313|Proteomes:UP000005204};Reference proteome {ECO:0000313|Proteomes:UP000005204}.;
isotig15764	interaction	Common_to_both_analyzes	648	No_sig_nr_hit	No_sig_nr_hit	No_sig_nr_hit	No_sig_nr_hit	No_Uniprotmatch	No_%_identity	No_evalue	No_ID	No_Description	No_KEGG	No_GOcode	No_GOBP	No_GOMF	No_GOCC	No_keywords
isotig15790	interaction	Common_to_both_analyzes	505	No_sig_nr_hit	No_sig_nr_hit	No_sig_nr_hit	No_sig_nr_hit	No_Uniprotmatch	No_%_identity	No_evalue	No_ID	No_Description	No_KEGG	No_GOcode	No_GOBP	No_GOMF	No_GOCC	No_keywords
isotig15790	Species_Effect	Common_to_both_analyzes	505	No_sig_nr_hit	No_sig_nr_hit	No_sig_nr_hit	No_sig_nr_hit	No_Uniprotmatch	No_%_identity	No_evalue	No_ID	No_Description	No_KEGG	No_GOcode	No_GOBP	No_GOMF	No_GOCC	No_keywords
isotig15798	Species_Effect	Common_to_both_analyzes	705	gi|768425114|ref|XP_011553541.1|	PREDICTED: endocuticle structural glycoprotein SgAbd-5-like [Plutella xylostella]	5.91986e-07	146	No_Uniprotmatch	No_%_identity	No_evalue	No_ID	No_Description	No_KEGG	No_GOcode	No_GOBP	No_GOMF	No_GOCC	No_keywords
isotig15802	interaction	uniq_without-ECBMug2	500	No_sig_nr_hit	No_sig_nr_hit	No_sig_nr_hit	No_sig_nr_hit	No_Uniprotmatch	No_%_identity	No_evalue	No_ID	No_Description	No_KEGG	No_GOcode	No_GOBP	No_GOMF	No_GOCC	No_keywords
isotig15802	Species_Effect	uniq_with-All-replicate	500	No_sig_nr_hit	No_sig_nr_hit	No_sig_nr_hit	No_sig_nr_hit	No_Uniprotmatch	No_%_identity	No_evalue	No_ID	No_Description	No_KEGG	No_GOcode	No_GOBP	No_GOMF	No_GOCC	No_keywords
isotig15807	Species_Effect	uniq_with-All-replicate	600	No_sig_nr_hit	No_sig_nr_hit	No_sig_nr_hit	No_sig_nr_hit	No_Uniprotmatch	No_%_identity	No_evalue	No_ID	No_Description	No_KEGG	No_GOcode	No_GOBP	No_GOMF	No_GOCC	No_keywords
isotig15823	Species_Effect	Common_to_both_analyzes	600	No_sig_nr_hit	No_sig_nr_hit	No_sig_nr_hit	No_sig_nr_hit	No_Uniprotmatch	No_%_identity	No_evalue	No_ID	No_Description	No_KEGG	No_GOcode	No_GOBP	No_GOMF	No_GOCC	No_keywords
isotig15833	interaction	Common_to_both_analyzes	600	No_sig_nr_hit	No_sig_nr_hit	No_sig_nr_hit	No_sig_nr_hit	No_Uniprotmatch	No_%_identity	No_evalue	No_ID	No_Description	No_KEGG	No_GOcode	No_GOBP	No_GOMF	No_GOCC	No_keywords
isotig15833	Species_Effect	uniq_without-ECBMug2	600	No_sig_nr_hit	No_sig_nr_hit	No_sig_nr_hit	No_sig_nr_hit	No_Uniprotmatch	No_%_identity	No_evalue	No_ID	No_Description	No_KEGG	No_GOcode	No_GOBP	No_GOMF	No_GOCC	No_keywords
isotig15841	Plants_Effect	Common_to_both_analyzes	600	gi|290563416|ref|NP_001166659.1|	cuticular protein RR-2 motif 109 precursor [Bombyx mori] >gi|223671320|tpd|FAA00612.1| TPA: putative cuticle protein [Bombyx mori]	1.98975e-30	71	P11733	64.06	2e-19	CU07_LOCMI	Cuticle protein 7	No_KEGG	GO:0042302 \\	No_GOBP	structural constituent of cuticle (GO:0042302);	No_GOCC	Cuticle;Direct protein sequencing;Repeat.;
isotig15841	Species_Effect	Common_to_both_analyzes	600	gi|290563416|ref|NP_001166659.1|	cuticular protein RR-2 motif 109 precursor [Bombyx mori] >gi|223671320|tpd|FAA00612.1| TPA: putative cuticle protein [Bombyx mori]	1.98975e-30	71	P11733	64.06	2e-19	CU07_LOCMI	Cuticle protein 7	No_KEGG	GO:0042302 \\	No_GOBP	structural constituent of cuticle (GO:0042302);	No_GOCC	Cuticle;Direct protein sequencing;Repeat.;
isotig15843	interaction	uniq_with-All-replicate	500	gi|290560630|ref|NP_001166671.1|	cuticular protein RR-2 motif 91 precursor [Bombyx mori] >gi|223671284|tpd|FAA00594.1| TPA: putative cuticle protein [Bombyx mori]	1.53561e-49	86	P45583	71.64	4e-26	CU19_LOCMI	Cuticle protein 19	No_KEGG	GO:0042302 \\	No_GOBP	structural constituent of cuticle (GO:0042302);	No_GOCC	Cuticle;Direct protein sequencing;Repeat.;
isotig15843	Plants_Effect	uniq_with-All-replicate	500	gi|290560630|ref|NP_001166671.1|	cuticular protein RR-2 motif 91 precursor [Bombyx mori] >gi|223671284|tpd|FAA00594.1| TPA: putative cuticle protein [Bombyx mori]	1.53561e-49	86	P45583	71.64	4e-26	CU19_LOCMI	Cuticle protein 19	No_KEGG	GO:0042302 \\	No_GOBP	structural constituent of cuticle (GO:0042302);	No_GOCC	Cuticle;Direct protein sequencing;Repeat.;
isotig15843	Species_Effect	Common_to_both_analyzes	500	gi|290560630|ref|NP_001166671.1|	cuticular protein RR-2 motif 91 precursor [Bombyx mori] >gi|223671284|tpd|FAA00594.1| TPA: putative cuticle protein [Bombyx mori]	1.53561e-49	86	P45583	71.64	4e-26	CU19_LOCMI	Cuticle protein 19	No_KEGG	GO:0042302 \\	No_GOBP	structural constituent of cuticle (GO:0042302);	No_GOCC	Cuticle;Direct protein sequencing;Repeat.;
isotig15847	Species_Effect	Common_to_both_analyzes	500	No_sig_nr_hit	No_sig_nr_hit	No_sig_nr_hit	No_sig_nr_hit	No_Uniprotmatch	No_%_identity	No_evalue	No_ID	No_Description	No_KEGG	No_GOcode	No_GOBP	No_GOMF	No_GOCC	No_keywords
isotig15854	Plants_Effect	uniq_with-All-replicate	500	No_sig_nr_hit	No_sig_nr_hit	No_sig_nr_hit	No_sig_nr_hit	No_Uniprotmatch	No_%_identity	No_evalue	No_ID	No_Description	No_KEGG	No_GOcode	No_GOBP	No_GOMF	No_GOCC	No_keywords
isotig15854	Species_Effect	uniq_with-All-replicate	500	No_sig_nr_hit	No_sig_nr_hit	No_sig_nr_hit	No_sig_nr_hit	No_Uniprotmatch	No_%_identity	No_evalue	No_ID	No_Description	No_KEGG	No_GOcode	No_GOBP	No_GOMF	No_GOCC	No_keywords
isotig15879	Species_Effect	Common_to_both_analyzes	496	No_sig_nr_hit	No_sig_nr_hit	No_sig_nr_hit	No_sig_nr_hit	No_Uniprotmatch	No_%_identity	No_evalue	No_ID	No_Description	No_KEGG	No_GOcode	No_GOBP	No_GOMF	No_GOCC	No_keywords
isotig15881	Species_Effect	Common_to_both_analyzes	561	No_sig_nr_hit	No_sig_nr_hit	No_sig_nr_hit	No_sig_nr_hit	No_Uniprotmatch	No_%_identity	No_evalue	No_ID	No_Description	No_KEGG	No_GOcode	No_GOBP	No_GOMF	No_GOCC	No_keywords
isotig15914	Plants_Effect	uniq_with-All-replicate	500	No_sig_nr_hit	No_sig_nr_hit	No_sig_nr_hit	No_sig_nr_hit	No_Uniprotmatch	No_%_identity	No_evalue	No_ID	No_Description	No_KEGG	No_GOcode	No_GOBP	No_GOMF	No_GOCC	No_keywords
isotig15928	Species_Effect	uniq_with-All-replicate	563	No_sig_nr_hit	No_sig_nr_hit	No_sig_nr_hit	No_sig_nr_hit	No_Uniprotmatch	No_%_identity	No_evalue	No_ID	No_Description	No_KEGG	No_GOcode	No_GOBP	No_GOMF	No_GOCC	No_keywords
isotig15937	Species_Effect	uniq_with-All-replicate	476	No_sig_nr_hit	No_sig_nr_hit	No_sig_nr_hit	No_sig_nr_hit	No_Uniprotmatch	No_%_identity	No_evalue	No_ID	No_Description	No_KEGG	No_GOcode	No_GOBP	No_GOMF	No_GOCC	No_keywords
isotig15941	Species_Effect	Common_to_both_analyzes	918	gi|662222374|ref|XP_008485428.1|	PREDICTED: uncharacterized protein LOC103522100 [Diaphorina citri]	4.78405e-12	90	E9HHA3	41.30	6e-13	E9HHA3_DAPPU	Putative uncharacterized protein {ECO:0000313|EMBL:EFX68881.1}	No_KEGG	GO:0003677 \\ GO:0004518 \\	No_GOBP	DNA binding (GO:0003677);nuclease activity (GO:0004518);	No_GOCC	Complete proteome {ECO:0000313|Proteomes:UP000000305};Reference proteome {ECO:0000313|Proteomes:UP000000305}.;
isotig15959	Species_Effect	Common_to_both_analyzes	550	No_sig_nr_hit	No_sig_nr_hit	No_sig_nr_hit	No_sig_nr_hit	No_Uniprotmatch	No_%_identity	No_evalue	No_ID	No_Description	No_KEGG	No_GOcode	No_GOBP	No_GOMF	No_GOCC	No_keywords
isotig15970	Plants_Effect	uniq_with-All-replicate	608	No_sig_nr_hit	No_sig_nr_hit	No_sig_nr_hit	No_sig_nr_hit	No_Uniprotmatch	No_%_identity	No_evalue	No_ID	No_Description	No_KEGG	No_GOcode	No_GOBP	No_GOMF	No_GOCC	No_keywords
isotig15970	Species_Effect	uniq_with-All-replicate	608	No_sig_nr_hit	No_sig_nr_hit	No_sig_nr_hit	No_sig_nr_hit	No_Uniprotmatch	No_%_identity	No_evalue	No_ID	No_Description	No_KEGG	No_GOcode	No_GOBP	No_GOMF	No_GOCC	No_keywords
isotig15988	Plants_Effect	Common_to_both_analyzes	895	gi|357613689|gb|EHJ68660.1|	cuticular protein CPG14 [Danaus plexippus]	2.40824e-48	142	G6DCW8	79.58	2e-48	G6DCW8_DANPL	Cuticular protein CPG14 {ECO:0000313|EMBL:EHJ68660.1}	No_KEGG	No_GOcodes	No_GOBP	No_GOMF	No_GOCC	Complete proteome {ECO:0000313|Proteomes:UP000007151};Reference proteome {ECO:0000313|Proteomes:UP000007151}.;
isotig15988	Species_Effect	Common_to_both_analyzes	895	gi|357613689|gb|EHJ68660.1|	cuticular protein CPG14 [Danaus plexippus]	2.40824e-48	142	G6DCW8	79.58	2e-48	G6DCW8_DANPL	Cuticular protein CPG14 {ECO:0000313|EMBL:EHJ68660.1}	No_KEGG	No_GOcodes	No_GOBP	No_GOMF	No_GOCC	Complete proteome {ECO:0000313|Proteomes:UP000007151};Reference proteome {ECO:0000313|Proteomes:UP000007151}.;
isotig15989	Plants_Effect	Common_to_both_analyzes	523	gi|512929388|ref|XP_004931808.1|	PREDICTED: long-chain-fatty-acid--CoA ligase 5-like [Bombyx mori]	3.78283e-35	129	H9JH56	80.62	2e-35	H9JH56_BOMMO	Uncharacterized protein {ECO:0000313|EnsemblMetazoa:BGIBMGA008853-TA}	No_KEGG	GO:0003824 \\	No_GOBP	catalytic activity (GO:0003824);	No_GOCC	Complete proteome {ECO:0000313|Proteomes:UP000005204};Reference proteome {ECO:0000313|Proteomes:UP000005204}.;
isotig15994	Species_Effect	Common_to_both_analyzes	557	No_sig_nr_hit	No_sig_nr_hit	No_sig_nr_hit	No_sig_nr_hit	No_Uniprotmatch	No_%_identity	No_evalue	No_ID	No_Description	No_KEGG	No_GOcode	No_GOBP	No_GOMF	No_GOCC	No_keywords
isotig15997	Species_Effect	Common_to_both_analyzes	611	No_sig_nr_hit	No_sig_nr_hit	No_sig_nr_hit	No_sig_nr_hit	No_Uniprotmatch	No_%_identity	No_evalue	No_ID	No_Description	No_KEGG	No_GOcode	No_GOBP	No_GOMF	No_GOCC	No_keywords
isotig16011	Plants_Effect	Common_to_both_analyzes	502	No_sig_nr_hit	No_sig_nr_hit	No_sig_nr_hit	No_sig_nr_hit	No_Uniprotmatch	No_%_identity	No_evalue	No_ID	No_Description	No_KEGG	No_GOcode	No_GOBP	No_GOMF	No_GOCC	No_keywords
isotig16011	Species_Effect	Common_to_both_analyzes	502	No_sig_nr_hit	No_sig_nr_hit	No_sig_nr_hit	No_sig_nr_hit	No_Uniprotmatch	No_%_identity	No_evalue	No_ID	No_Description	No_KEGG	No_GOcode	No_GOBP	No_GOMF	No_GOCC	No_keywords
isotig16023	Species_Effect	uniq_with-All-replicate	494	No_sig_nr_hit	No_sig_nr_hit	No_sig_nr_hit	No_sig_nr_hit	No_Uniprotmatch	No_%_identity	No_evalue	No_ID	No_Description	No_KEGG	No_GOcode	No_GOBP	No_GOMF	No_GOCC	No_keywords
isotig16035	Species_Effect	Common_to_both_analyzes	500	No_sig_nr_hit	No_sig_nr_hit	No_sig_nr_hit	No_sig_nr_hit	No_Uniprotmatch	No_%_identity	No_evalue	No_ID	No_Description	No_KEGG	No_GOcode	No_GOBP	No_GOMF	No_GOCC	No_keywords
isotig16039	Plants_Effect	uniq_with-All-replicate	600	gi|795016226|ref|XP_011858426.1|	PREDICTED: uncharacterized protein LOC105555983 [Vollenhovia emeryi]	1.00674e-46	182	A0A0C9SAY2	39.88	7e-33	A0A0C9SAY2_AMBAM	TSA: Amblyomma americanum Aam-32360 mRNA sequence {ECO:0000313|EMBL:JAG90427.1}	No_KEGG	GO:0003676 \\	No_GOBP	nucleic acid binding (GO:0003676);	No_GOCC	No_keywords
isotig16039	Species_Effect	Common_to_both_analyzes	600	gi|795016226|ref|XP_011858426.1|	PREDICTED: uncharacterized protein LOC105555983 [Vollenhovia emeryi]	1.00674e-46	182	A0A0C9SAY2	39.88	7e-33	A0A0C9SAY2_AMBAM	TSA: Amblyomma americanum Aam-32360 mRNA sequence {ECO:0000313|EMBL:JAG90427.1}	No_KEGG	GO:0003676 \\	No_GOBP	nucleic acid binding (GO:0003676);	No_GOCC	No_keywords
isotig16054	interaction	Common_to_both_analyzes	494	No_sig_nr_hit	No_sig_nr_hit	No_sig_nr_hit	No_sig_nr_hit	No_Uniprotmatch	No_%_identity	No_evalue	No_ID	No_Description	No_KEGG	No_GOcode	No_GOBP	No_GOMF	No_GOCC	No_keywords
isotig16056	Species_Effect	Common_to_both_analyzes	525	gi|357630001|gb|EHJ78427.1|	sodium-dependent phosphate transporter [Danaus plexippus]	1.57012e-09	40	G6CK07	72.50	1e-09	G6CK07_DANPL	Sodium-dependent phosphate transporter {ECO:0000313|EMBL:EHJ78427.1}	No_KEGG	GO:0016021 \\ GO:0055085 \\	transmembrane transport (GO:0055085);	No_GOMF	integral component of membrane (GO:0016021);	Complete proteome {ECO:0000313|Proteomes:UP000007151};Reference proteome {ECO:0000313|Proteomes:UP000007151}.;
isotig16059	Species_Effect	Common_to_both_analyzes	449	No_sig_nr_hit	No_sig_nr_hit	No_sig_nr_hit	No_sig_nr_hit	No_Uniprotmatch	No_%_identity	No_evalue	No_ID	No_Description	No_KEGG	No_GOcode	No_GOBP	No_GOMF	No_GOCC	No_keywords
isotig16072	Species_Effect	Common_to_both_analyzes	800	gi|357619167|gb|EHJ71844.1|	putative ATP-binding cassette sub-family A member 3 [Danaus plexippus]	4.34003e-65	267	O35600	33.64	6e-24	ABCA4_MOUSE	Retinal-specific ATP-binding cassette transporter	mmu:11304	GO:0005887 \\ GO:0043231 \\ GO:0001750 \\ GO:0005524 \\ GO:0042626 \\ GO:0017127 \\ GO:0005548 \\ GO:0004012 \\ GO:0033344 \\ GO:0033700 \\ GO:0006649 \\ GO:0045332 \\ GO:0045494 \\ GO:0050896 \\ GO:0055085 \\ GO:0007601 \\	cholesterol efflux (GO:0033344);phospholipid efflux (GO:0033700);phospholipid transfer to membrane (GO:0006649);phospholipid translocation (GO:0045332);photoreceptor cell maintenance (GO:0045494);response to stimulus (GO:0050896);transmembrane transport (GO:0055085);visual perception (GO:0007601);	ATP binding (GO:0005524);ATPase activity, coupled to transmembrane movement of substances (GO:0042626);cholesterol transporter activity (GO:0017127);phospholipid transporter activity (GO:0005548);phospholipid-translocating ATPase activity (GO:0004012);	integral component of plasma membrane (GO:0005887);intracellular membrane-bounded organelle (GO:0043231);photoreceptor outer segment (GO:0001750);	ATP-binding;Complete proteome;Disulfide bond;Glycoprotein;Membrane;Nucleotide-binding;Reference proteome;Repeat;Sensory transduction;Transmembrane;Transmembrane helix;Transport;Vision.;
isotig16074	Species_Effect	Common_to_both_analyzes	486	No_sig_nr_hit	No_sig_nr_hit	No_sig_nr_hit	No_sig_nr_hit	No_Uniprotmatch	No_%_identity	No_evalue	No_ID	No_Description	No_KEGG	No_GOcode	No_GOBP	No_GOMF	No_GOCC	No_keywords
isotig16093	Species_Effect	Common_to_both_analyzes	500	No_sig_nr_hit	No_sig_nr_hit	No_sig_nr_hit	No_sig_nr_hit	No_Uniprotmatch	No_%_identity	No_evalue	No_ID	No_Description	No_KEGG	No_GOcode	No_GOBP	No_GOMF	No_GOCC	No_keywords
isotig16140	interaction	uniq_with-All-replicate	428	No_sig_nr_hit	No_sig_nr_hit	No_sig_nr_hit	No_sig_nr_hit	No_Uniprotmatch	No_%_identity	No_evalue	No_ID	No_Description	No_KEGG	No_GOcode	No_GOBP	No_GOMF	No_GOCC	No_keywords
isotig16140	Plants_Effect	uniq_with-All-replicate	428	No_sig_nr_hit	No_sig_nr_hit	No_sig_nr_hit	No_sig_nr_hit	No_Uniprotmatch	No_%_identity	No_evalue	No_ID	No_Description	No_KEGG	No_GOcode	No_GOBP	No_GOMF	No_GOCC	No_keywords
isotig16144	Species_Effect	Common_to_both_analyzes	450	No_sig_nr_hit	No_sig_nr_hit	No_sig_nr_hit	No_sig_nr_hit	No_Uniprotmatch	No_%_identity	No_evalue	No_ID	No_Description	No_KEGG	No_GOcode	No_GOBP	No_GOMF	No_GOCC	No_keywords
isotig16146	Species_Effect	Common_to_both_analyzes	439	No_sig_nr_hit	No_sig_nr_hit	No_sig_nr_hit	No_sig_nr_hit	No_Uniprotmatch	No_%_identity	No_evalue	No_ID	No_Description	No_KEGG	No_GOcode	No_GOBP	No_GOMF	No_GOCC	No_keywords
isotig16149	Species_Effect	Common_to_both_analyzes	419	No_sig_nr_hit	No_sig_nr_hit	No_sig_nr_hit	No_sig_nr_hit	No_Uniprotmatch	No_%_identity	No_evalue	No_ID	No_Description	No_KEGG	No_GOcode	No_GOBP	No_GOMF	No_GOCC	No_keywords
isotig16164	interaction	Common_to_both_analyzes	444	No_sig_nr_hit	No_sig_nr_hit	No_sig_nr_hit	No_sig_nr_hit	No_Uniprotmatch	No_%_identity	No_evalue	No_ID	No_Description	No_KEGG	No_GOcode	No_GOBP	No_GOMF	No_GOCC	No_keywords
isotig16164	Species_Effect	uniq_without-ECBMug2	444	No_sig_nr_hit	No_sig_nr_hit	No_sig_nr_hit	No_sig_nr_hit	No_Uniprotmatch	No_%_identity	No_evalue	No_ID	No_Description	No_KEGG	No_GOcode	No_GOBP	No_GOMF	No_GOCC	No_keywords
isotig16176	Species_Effect	Common_to_both_analyzes	428	No_sig_nr_hit	No_sig_nr_hit	No_sig_nr_hit	No_sig_nr_hit	No_Uniprotmatch	No_%_identity	No_evalue	No_ID	No_Description	No_KEGG	No_GOcode	No_GOBP	No_GOMF	No_GOCC	No_keywords
isotig16195	Species_Effect	uniq_without-ECBMug2	716	No_sig_nr_hit	No_sig_nr_hit	No_sig_nr_hit	No_sig_nr_hit	No_Uniprotmatch	No_%_identity	No_evalue	No_ID	No_Description	No_KEGG	No_GOcode	No_GOBP	No_GOMF	No_GOCC	No_keywords
isotig16218	interaction	uniq_without-ECBMug2	400	No_sig_nr_hit	No_sig_nr_hit	No_sig_nr_hit	No_sig_nr_hit	No_Uniprotmatch	No_%_identity	No_evalue	No_ID	No_Description	No_KEGG	No_GOcode	No_GOBP	No_GOMF	No_GOCC	No_keywords
isotig16218	Species_Effect	Common_to_both_analyzes	400	No_sig_nr_hit	No_sig_nr_hit	No_sig_nr_hit	No_sig_nr_hit	No_Uniprotmatch	No_%_identity	No_evalue	No_ID	No_Description	No_KEGG	No_GOcode	No_GOBP	No_GOMF	No_GOCC	No_keywords
isotig16223	Species_Effect	Common_to_both_analyzes	500	No_sig_nr_hit	No_sig_nr_hit	No_sig_nr_hit	No_sig_nr_hit	No_Uniprotmatch	No_%_identity	No_evalue	No_ID	No_Description	No_KEGG	No_GOcode	No_GOBP	No_GOMF	No_GOCC	No_keywords
isotig16299	interaction	Common_to_both_analyzes	400	No_sig_nr_hit	No_sig_nr_hit	No_sig_nr_hit	No_sig_nr_hit	No_Uniprotmatch	No_%_identity	No_evalue	No_ID	No_Description	No_KEGG	No_GOcode	No_GOBP	No_GOMF	No_GOCC	No_keywords
isotig16299	Species_Effect	Common_to_both_analyzes	400	No_sig_nr_hit	No_sig_nr_hit	No_sig_nr_hit	No_sig_nr_hit	No_Uniprotmatch	No_%_identity	No_evalue	No_ID	No_Description	No_KEGG	No_GOcode	No_GOBP	No_GOMF	No_GOCC	No_keywords
isotig16308	Species_Effect	Common_to_both_analyzes	483	No_sig_nr_hit	No_sig_nr_hit	No_sig_nr_hit	No_sig_nr_hit	No_Uniprotmatch	No_%_identity	No_evalue	No_ID	No_Description	No_KEGG	No_GOcode	No_GOBP	No_GOMF	No_GOCC	No_keywords
isotig16313	Plants_Effect	uniq_with-All-replicate	472	No_sig_nr_hit	No_sig_nr_hit	No_sig_nr_hit	No_sig_nr_hit	No_Uniprotmatch	No_%_identity	No_evalue	No_ID	No_Description	No_KEGG	No_GOcode	No_GOBP	No_GOMF	No_GOCC	No_keywords
isotig16313	Species_Effect	uniq_with-All-replicate	472	No_sig_nr_hit	No_sig_nr_hit	No_sig_nr_hit	No_sig_nr_hit	No_Uniprotmatch	No_%_identity	No_evalue	No_ID	No_Description	No_KEGG	No_GOcode	No_GOBP	No_GOMF	No_GOCC	No_keywords
isotig16332	Plants_Effect	uniq_with-All-replicate	400	No_sig_nr_hit	No_sig_nr_hit	No_sig_nr_hit	No_sig_nr_hit	No_Uniprotmatch	No_%_identity	No_evalue	No_ID	No_Description	No_KEGG	No_GOcode	No_GOBP	No_GOMF	No_GOCC	No_keywords
isotig16332	Species_Effect	uniq_with-All-replicate	400	No_sig_nr_hit	No_sig_nr_hit	No_sig_nr_hit	No_sig_nr_hit	No_Uniprotmatch	No_%_identity	No_evalue	No_ID	No_Description	No_KEGG	No_GOcode	No_GOBP	No_GOMF	No_GOCC	No_keywords
isotig16338	Species_Effect	Common_to_both_analyzes	400	gi|768438267|ref|XP_011560707.1|	PREDICTED: kinesin-like protein KIF12 [Plutella xylostella]	1.4839e-17	47	H9JK33	74.47	4e-16	H9JK33_BOMMO	Kinesin-like protein {ECO:0000256|RuleBase:RU000394}	No_KEGG	GO:0005871 \\ GO:0005874 \\ GO:0005524 \\ GO:0003777 \\ GO:0007018 \\	microtubule-based movement (GO:0007018);	ATP binding (GO:0005524);microtubule motor activity (GO:0003777);	kinesin complex (GO:0005871);microtubule (GO:0005874);	ATP-binding {ECO:0000256|RuleBase:RU000394,;ECO:0000256|SAAS:SAAS00175645};Complete proteome {ECO:0000313|Proteomes:UP000005204};Microtubule {ECO:0000256|RuleBase:RU000394};Motor protein {ECO:0000256|RuleBase:RU000394};Nucleotide-binding {ECO:0000256|RuleBase:RU000394,;ECO:0000256|SAAS:SAAS00175645};Reference proteome {ECO:0000313|Proteomes:UP000005204}.;
isotig16342	Species_Effect	Common_to_both_analyzes	380	No_sig_nr_hit	No_sig_nr_hit	No_sig_nr_hit	No_sig_nr_hit	No_Uniprotmatch	No_%_identity	No_evalue	No_ID	No_Description	No_KEGG	No_GOcode	No_GOBP	No_GOMF	No_GOCC	No_keywords
isotig16359	Species_Effect	Common_to_both_analyzes	376	No_sig_nr_hit	No_sig_nr_hit	No_sig_nr_hit	No_sig_nr_hit	No_Uniprotmatch	No_%_identity	No_evalue	No_ID	No_Description	No_KEGG	No_GOcode	No_GOBP	No_GOMF	No_GOCC	No_keywords
isotig16380	Species_Effect	Common_to_both_analyzes	694	gi|528321523|gb|AGS36748.1|	OBP6, partial [Sesamia inferens]	1.05392e-35	116	P54195	28.81	7e-07	OB28A_DROME	General odorant-binding protein 28a	dme:Dmel_CG6641	GO:0005576 \\ GO:0005549 \\ GO:0005550 \\ GO:0007606 \\	sensory perception of chemical stimulus (GO:0007606);	odorant binding (GO:0005549);pheromone binding (GO:0005550);	extracellular region (GO:0005576);	Complete proteome;Disulfide bond;Reference proteome;Secreted;Signal.;
isotig16388	Species_Effect	Common_to_both_analyzes	401	No_sig_nr_hit	No_sig_nr_hit	No_sig_nr_hit	No_sig_nr_hit	No_Uniprotmatch	No_%_identity	No_evalue	No_ID	No_Description	No_KEGG	No_GOcode	No_GOBP	No_GOMF	No_GOCC	No_keywords
isotig16416	Species_Effect	Common_to_both_analyzes	400	No_sig_nr_hit	No_sig_nr_hit	No_sig_nr_hit	No_sig_nr_hit	No_Uniprotmatch	No_%_identity	No_evalue	No_ID	No_Description	No_KEGG	No_GOcode	No_GOBP	No_GOMF	No_GOCC	No_keywords
isotig16422	Plants_Effect	Common_to_both_analyzes	400	No_sig_nr_hit	No_sig_nr_hit	No_sig_nr_hit	No_sig_nr_hit	No_Uniprotmatch	No_%_identity	No_evalue	No_ID	No_Description	No_KEGG	No_GOcode	No_GOBP	No_GOMF	No_GOCC	No_keywords
isotig16422	Species_Effect	Common_to_both_analyzes	400	No_sig_nr_hit	No_sig_nr_hit	No_sig_nr_hit	No_sig_nr_hit	No_Uniprotmatch	No_%_identity	No_evalue	No_ID	No_Description	No_KEGG	No_GOcode	No_GOBP	No_GOMF	No_GOCC	No_keywords
isotig16424	Species_Effect	Common_to_both_analyzes	400	gi|512922282|ref|XP_004930082.1|	PREDICTED: mitochondrial import receptor subunit TOM40 homolog [Bombyx mori]	4.62248e-22	50	H9J1Z8	94.00	3e-22	H9J1Z8_BOMMO	Uncharacterized protein {ECO:0000313|EnsemblMetazoa:BGIBMGA003535-TA}	bmor:101743849	GO:0005741 \\ GO:0055085 \\	transmembrane transport (GO:0055085);	No_GOMF	mitochondrial outer membrane (GO:0005741);	Complete proteome {ECO:0000313|Proteomes:UP000005204};Reference proteome {ECO:0000313|Proteomes:UP000005204}.;
isotig16492	Species_Effect	uniq_with-All-replicate	349	No_sig_nr_hit	No_sig_nr_hit	No_sig_nr_hit	No_sig_nr_hit	No_Uniprotmatch	No_%_identity	No_evalue	No_ID	No_Description	No_KEGG	No_GOcode	No_GOBP	No_GOMF	No_GOCC	No_keywords
isotig16502	interaction	uniq_with-All-replicate	610	gi|768421733|ref|XP_011551690.1|	PREDICTED: pupal cuticle protein 36-like [Plutella xylostella]	3.55135e-40	159	Q8T634	87.01	5e-37	CU36A_MANSE	Pupal cuticle protein 36a	No_KEGG	GO:0042302 \\	No_GOBP	structural constituent of cuticle (GO:0042302);	No_GOCC	Cuticle;Signal.;
isotig16504	Plants_Effect	uniq_with-All-replicate	572	gi|768449599|ref|XP_011566892.1|	PREDICTED: uncharacterized protein LOC105396585 [Plutella xylostella]	2.08656e-20	98	S4PXJ3	61.76	3e-26	S4PXJ3_9NEOP	Uncharacterized protein {ECO:0000313|EMBL:JAA87622.1}	No_KEGG	No_GOcodes	No_GOBP	No_GOMF	No_GOCC	No_keywords
isotig16504	Species_Effect	uniq_with-All-replicate	572	gi|768449599|ref|XP_011566892.1|	PREDICTED: uncharacterized protein LOC105396585 [Plutella xylostella]	2.08656e-20	98	S4PXJ3	61.76	3e-26	S4PXJ3_9NEOP	Uncharacterized protein {ECO:0000313|EMBL:JAA87622.1}	No_KEGG	No_GOcodes	No_GOBP	No_GOMF	No_GOCC	No_keywords
isotig16527	Species_Effect	Common_to_both_analyzes	300	No_sig_nr_hit	No_sig_nr_hit	No_sig_nr_hit	No_sig_nr_hit	No_Uniprotmatch	No_%_identity	No_evalue	No_ID	No_Description	No_KEGG	No_GOcode	No_GOBP	No_GOMF	No_GOCC	No_keywords
isotig16560	Plants_Effect	uniq_with-All-replicate	547	No_sig_nr_hit	No_sig_nr_hit	No_sig_nr_hit	No_sig_nr_hit	No_Uniprotmatch	No_%_identity	No_evalue	No_ID	No_Description	No_KEGG	No_GOcode	No_GOBP	No_GOMF	No_GOCC	No_keywords
isotig16560	Species_Effect	uniq_with-All-replicate	547	No_sig_nr_hit	No_sig_nr_hit	No_sig_nr_hit	No_sig_nr_hit	No_Uniprotmatch	No_%_identity	No_evalue	No_ID	No_Description	No_KEGG	No_GOcode	No_GOBP	No_GOMF	No_GOCC	No_keywords
isotig16567	Species_Effect	Common_to_both_analyzes	512	No_sig_nr_hit	No_sig_nr_hit	No_sig_nr_hit	No_sig_nr_hit	No_Uniprotmatch	No_%_identity	No_evalue	No_ID	No_Description	No_KEGG	No_GOcode	No_GOBP	No_GOMF	No_GOCC	No_keywords
isotig16573	interaction	uniq_without-ECBMug2	503	gi|512897572|ref|XP_004924186.1|	PREDICTED: LOW QUALITY PROTEIN: alanine aminotransferase 2-like [Bombyx mori]	2.07623e-26	60	A4IFH5	60.66	6e-19	ALAT1_BOVIN	Alanine aminotransferase 1	bta:539188	GO:0005737 \\ GO:0070062 \\ GO:0004021 \\ GO:0030170 \\ GO:0009058 \\ GO:0042853 \\	biosynthetic process (GO:0009058);L-alanine catabolic process (GO:0042853);	L-alanine (GO:0004021);pyridoxal phosphate binding (GO:0030170);	cytoplasm (GO:0005737);extracellular exosome (GO:0070062);	Acetylation;Aminotransferase;Complete proteome;Cytoplasm;Phosphoprotein;Pyridoxal phosphate;Reference proteome;Transferase.;
isotig16573	Plants_Effect	Common_to_both_analyzes	503	gi|512897572|ref|XP_004924186.1|	PREDICTED: LOW QUALITY PROTEIN: alanine aminotransferase 2-like [Bombyx mori]	2.07623e-26	60	A4IFH5	60.66	6e-19	ALAT1_BOVIN	Alanine aminotransferase 1	bta:539188	GO:0005737 \\ GO:0070062 \\ GO:0004021 \\ GO:0030170 \\ GO:0009058 \\ GO:0042853 \\	biosynthetic process (GO:0009058);L-alanine catabolic process (GO:0042853);	L-alanine (GO:0004021);pyridoxal phosphate binding (GO:0030170);	cytoplasm (GO:0005737);extracellular exosome (GO:0070062);	Acetylation;Aminotransferase;Complete proteome;Cytoplasm;Phosphoprotein;Pyridoxal phosphate;Reference proteome;Transferase.;
isotig16579	Plants_Effect	Common_to_both_analyzes	472	No_sig_nr_hit	No_sig_nr_hit	No_sig_nr_hit	No_sig_nr_hit	No_Uniprotmatch	No_%_identity	No_evalue	No_ID	No_Description	No_KEGG	No_GOcode	No_GOBP	No_GOMF	No_GOCC	No_keywords
isotig16581	Species_Effect	uniq_with-All-replicate	432	No_sig_nr_hit	No_sig_nr_hit	No_sig_nr_hit	No_sig_nr_hit	No_Uniprotmatch	No_%_identity	No_evalue	No_ID	No_Description	No_KEGG	No_GOcode	No_GOBP	No_GOMF	No_GOCC	No_keywords
isotig16582	Species_Effect	Common_to_both_analyzes	423	gi|512898726|ref|XP_004924467.1|	PREDICTED: transcription factor GATA-6-like [Bombyx mori]	9.54557e-88	140	P17678	60.00	8e-08	GATA1_CHICK	Erythroid transcription factor	gga:396450	GO:0005634 \\ GO:0043565 \\ GO:0003700 \\ GO:0008270 \\ GO:0030221 \\ GO:0030222 \\ GO:0048821 \\ GO:0030219 \\ GO:0006351 \\	basophil differentiation (GO:0030221);eosinophil differentiation (GO:0030222);erythrocyte development (GO:0048821);megakaryocyte differentiation (GO:0030219);transcription, DNA-templated (GO:0006351);	sequence-specific DNA binding (GO:0043565);sequence-specific DNA binding transcription factor activity (GO:0003700);zinc ion binding (GO:0008270);	nucleus (GO:0005634);	3D-structure;Acetylation;Activator;Complete proteome;DNA-binding;Metal-binding;Nucleus;Reference proteome;Repeat;Repressor;Transcription;Transcription regulation;Zinc;Zinc-finger.;
isotig16595	Plants_Effect	uniq_with-All-replicate	376	gi|512907406|ref|XP_004926434.1|	PREDICTED: PDZ and LIM domain protein 3-like isoform X3 [Bombyx mori]	1.24206e-45	89	G6DI10	80.16	3e-65	G6DI10_DANPL	Uncharacterized protein {ECO:0000313|EMBL:EHJ66876.1}	No_KEGG	No_GOcodes	No_GOBP	No_GOMF	No_GOCC	Complete proteome {ECO:0000313|Proteomes:UP000007151};Reference proteome {ECO:0000313|Proteomes:UP000007151}.;
isotig16595	Species_Effect	uniq_with-All-replicate	376	gi|512907406|ref|XP_004926434.1|	PREDICTED: PDZ and LIM domain protein 3-like isoform X3 [Bombyx mori]	1.24206e-45	89	G6DI10	80.16	3e-65	G6DI10_DANPL	Uncharacterized protein {ECO:0000313|EMBL:EHJ66876.1}	No_KEGG	No_GOcodes	No_GOBP	No_GOMF	No_GOCC	Complete proteome {ECO:0000313|Proteomes:UP000007151};Reference proteome {ECO:0000313|Proteomes:UP000007151}.;
isotig16616	Species_Effect	Common_to_both_analyzes	915	gi|512894896|ref|XP_004923541.1|	PREDICTED: uncharacterized protein LOC101739721 [Bombyx mori]	4.50745e-68	283	G6CN51	42.50	3e-69	G6CN51_DANPL	Uncharacterized protein {ECO:0000313|EMBL:EHJ77331.1}	No_KEGG	No_GOcodes	No_GOBP	No_GOMF	No_GOCC	Complete proteome {ECO:0000313|Proteomes:UP000007151};Reference proteome {ECO:0000313|Proteomes:UP000007151}.;
isotig16624	Species_Effect	Common_to_both_analyzes	8322	gi|512906190|ref|XP_004926134.1|	PREDICTED: uncharacterized protein LOC101743931 [Bombyx mori]	0	812	P20825	51.59	1e-146	POL2_DROME	Retrovirus-related Pol polyprotein from transposon 297	No_KEGG	GO:0004190 \\ GO:0004519 \\ GO:0003676 \\ GO:0003964 \\ GO:0015074 \\	DNA integration (GO:0015074);	aspartic-type endopeptidase activity (GO:0004190);endonuclease activity (GO:0004519);nucleic acid binding (GO:0003676);RNA-directed DNA polymerase activity (GO:0003964);	No_GOCC	Aspartyl protease;Endonuclease;Hydrolase;Nuclease;Nucleotidyltransferase;Protease;RNA-directed DNA polymerase;Transferase;Transposable element.;
isotig16643	interaction	uniq_without-ECBMug2	7299	gi|512932713|ref|XP_004932614.1|	PREDICTED: mucin-3A-like [Bombyx mori]	0	1206	Q13231	24.42	4e-17	CHIT1_HUMAN	Chitotriosidase-1	hsa:1118	GO:0005576 \\ GO:0005615 \\ GO:0005764 \\ GO:0008061 \\ GO:0004568 \\ GO:0008843 \\ GO:0006032 \\ GO:0006955 \\ GO:0000272 \\ GO:0009617 \\	chitin catabolic process (GO:0006032);immune response (GO:0006955);polysaccharide catabolic process (GO:0000272);response to bacterium (GO:0009617);	chitin binding (GO:0008061);chitinase activity (GO:0004568);endochitinase activity (GO:0008843);	extracellular region (GO:0005576);extracellular space (GO:0005615);lysosome (GO:0005764);	3D-structure;Alternative splicing;Carbohydrate metabolism;Chitin degradation;Chitin-binding;Complete proteome;Direct protein sequencing;Disulfide bond;Glycoprotein;Glycosidase;Hydrolase;Lysosome;Polymorphism;Polysaccharide degradation;Reference proteome;Secreted;Signal.;
isotig16643	Species_Effect	uniq_without-ECBMug2	7299	gi|512932713|ref|XP_004932614.1|	PREDICTED: mucin-3A-like [Bombyx mori]	0	1206	Q13231	24.42	4e-17	CHIT1_HUMAN	Chitotriosidase-1	hsa:1118	GO:0005576 \\ GO:0005615 \\ GO:0005764 \\ GO:0008061 \\ GO:0004568 \\ GO:0008843 \\ GO:0006032 \\ GO:0006955 \\ GO:0000272 \\ GO:0009617 \\	chitin catabolic process (GO:0006032);immune response (GO:0006955);polysaccharide catabolic process (GO:0000272);response to bacterium (GO:0009617);	chitin binding (GO:0008061);chitinase activity (GO:0004568);endochitinase activity (GO:0008843);	extracellular region (GO:0005576);extracellular space (GO:0005615);lysosome (GO:0005764);	3D-structure;Alternative splicing;Carbohydrate metabolism;Chitin degradation;Chitin-binding;Complete proteome;Direct protein sequencing;Disulfide bond;Glycoprotein;Glycosidase;Hydrolase;Lysosome;Polymorphism;Polysaccharide degradation;Reference proteome;Secreted;Signal.;
isotig16649	interaction	Common_to_both_analyzes	6959	gi|545716028|gb|AGW51765.1|	RNA-dependent RNA polymerase-like protein [uncultured virus]	3.36289e-112	812	Q85431	25.41	2e-58	RDRP_RSVT	RNA-dependent RNA polymerase	vg:962685	GO:0030430 \\ GO:0019012 \\ GO:0000166 \\ GO:0003968 \\ GO:0006351 \\ GO:0039694 \\	transcription, DNA-templated (GO:0006351);viral RNA genome replication (GO:0039694);	nucleotide binding (GO:0000166);RNA-directed RNA polymerase activity (GO:0003968);	host cell cytoplasm (GO:0030430);virion (GO:0019012);	Complete proteome;Host cytoplasm;Nucleotide-binding;Nucleotidyltransferase;Reference proteome;RNA-directed RNA polymerase;Transferase;Viral RNA replication;Virion.;
isotig16649	Species_Effect	Common_to_both_analyzes	6959	gi|545716028|gb|AGW51765.1|	RNA-dependent RNA polymerase-like protein [uncultured virus]	3.36289e-112	812	Q85431	25.41	2e-58	RDRP_RSVT	RNA-dependent RNA polymerase	vg:962685	GO:0030430 \\ GO:0019012 \\ GO:0000166 \\ GO:0003968 \\ GO:0006351 \\ GO:0039694 \\	transcription, DNA-templated (GO:0006351);viral RNA genome replication (GO:0039694);	nucleotide binding (GO:0000166);RNA-directed RNA polymerase activity (GO:0003968);	host cell cytoplasm (GO:0030430);virion (GO:0019012);	Complete proteome;Host cytoplasm;Nucleotide-binding;Nucleotidyltransferase;Reference proteome;RNA-directed RNA polymerase;Transferase;Viral RNA replication;Virion.;
isotig16670	Species_Effect	Common_to_both_analyzes	6199	gi|89355887|gb|ABD72267.1|	pol polyprotein [Drosophila buzzatii]	0	666	P0CT40	30.48	1e-85	TF29_SCHPO	Transposon Tf2-9 polyprotein	spo:SPBC9B6.02c	GO:0005737 \\ GO:0004190 \\ GO:0003677 \\ GO:0003887 \\ GO:0004519 \\ GO:0046872 \\ GO:0003723 \\ GO:0003964 \\ GO:0015074 \\ GO:0006310 \\	DNA integration (GO:0015074);DNA recombination (GO:0006310);	aspartic-type endopeptidase activity (GO:0004190);DNA binding (GO:0003677);DNA-directed DNA polymerase activity (GO:0003887);endonuclease activity (GO:0004519);metal ion binding (GO:0046872);RNA binding (GO:0003723);RNA-directed DNA polymerase activity (GO:0003964);	cytoplasm (GO:0005737);	Aspartyl protease;Complete proteome;DNA integration;DNA recombination;DNA-binding;DNA-directed DNA polymerase;Endonuclease;Hydrolase;Magnesium;Metal-binding;Multifunctional enzyme;Nuclease;Nucleotidyltransferase;Protease;Reference proteome;RNA-binding;RNA-directed DNA polymerase;Transferase;Transposable element.;
isotig16682	Species_Effect	Common_to_both_analyzes	6000	gi|768412509|ref|XP_011568335.1|	PREDICTED: uncharacterized protein LOC105397991 [Plutella xylostella]	0	1418	W8CCT3	39.44	0.0	W8CCT3_CERCA	Uncharacterized protein {ECO:0000313|EMBL:JAC03410.1}	No_KEGG	GO:0003676 \\ GO:0008270 \\ GO:0015074 \\	DNA integration (GO:0015074);	nucleic acid binding (GO:0003676);zinc ion binding (GO:0008270);	No_GOCC	No_keywords
isotig16693	Species_Effect	Common_to_both_analyzes	5800	gi|512924138|ref|XP_004930525.1|	PREDICTED: uncharacterized protein LOC101740833 [Bombyx mori]	0	1448	J9K774	34.93	0.0	J9K774_ACYPI	Uncharacterized protein {ECO:0000313|EnsemblMetazoa:ACYPI008751-PA}	No_KEGG	GO:0003676 \\ GO:0008270 \\ GO:0015074 \\	DNA integration (GO:0015074);	nucleic acid binding (GO:0003676);zinc ion binding (GO:0008270);	No_GOCC	Complete proteome {ECO:0000313|Proteomes:UP000007819};Reference proteome {ECO:0000313|Proteomes:UP000007819}.;
isotig16718	Species_Effect	uniq_with-All-replicate	5500	gi|295984042|ref|YP_003620397.1|	p104 [Providence virus] >gi|295409160|gb|ADG04363.1| p104 [Providence virus]	0	848	Q82462	44.70	4e-146	CAPSD_HASV	Capsid protein	vg:991182	GO:0039619 \\	No_GOBP	No_GOMF	T=4 icosahedral viral capsid (GO:0039619);	3D-structure;Capsid protein;Complete proteome;Direct protein sequencing;Reference proteome;T=4 icosahedral capsid protein;Virion.;
isotig16734	Species_Effect	Common_to_both_analyzes	5269	gi|768418510|ref|XP_011549944.1|	PREDICTED: uncharacterized protein LOC105381841 [Plutella xylostella]	0	722	P0CT39	31.14	6e-94	TF26_SCHPO	Transposon Tf2-6 polyprotein	spo:SPCC1020.14	GO:0004190 \\ GO:0003677 \\ GO:0003887 \\ GO:0004519 \\ GO:0046872 \\ GO:0003723 \\ GO:0003964 \\ GO:0015074 \\ GO:0006310 \\	DNA integration (GO:0015074);DNA recombination (GO:0006310);	aspartic-type endopeptidase activity (GO:0004190);DNA binding (GO:0003677);DNA-directed DNA polymerase activity (GO:0003887);endonuclease activity (GO:0004519);metal ion binding (GO:0046872);RNA binding (GO:0003723);RNA-directed DNA polymerase activity (GO:0003964);	No_GOCC	Aspartyl protease;Complete proteome;DNA integration;DNA recombination;DNA-binding;DNA-directed DNA polymerase;Endonuclease;Hydrolase;Magnesium;Metal-binding;Multifunctional enzyme;Nuclease;Nucleotidyltransferase;Protease;Reference proteome;RNA-binding;RNA-directed DNA polymerase;Transferase;Transposable element.;
isotig16741	Species_Effect	Common_to_both_analyzes	5200	gi|694453150|ref|XP_009351357.1|	PREDICTED: LOW QUALITY PROTEIN: uncharacterized protein LOC103942885, partial [Pyrus x bretschneideri]	0	1692	Q03277	29.07	2e-60	PO11_BRACO	Retrovirus-related Pol polyprotein from type-1 retrotransposable element R1	No_KEGG	GO:0004519 \\ GO:0003964 \\	No_GOBP	endonuclease activity (GO:0004519);RNA-directed DNA polymerase activity (GO:0003964);	No_GOCC	Endonuclease;Hydrolase;Nuclease;Nucleotidyltransferase;RNA-directed DNA polymerase;Transferase;Transposable element.;
isotig16754	Species_Effect	Common_to_both_analyzes	5100	gi|512894110|ref|XP_004923352.1|	PREDICTED: DNA polymerase epsilon catalytic subunit A-like [Bombyx mori]	0	1307	Q9WVF7	52.90	0.0	DPOE1_MOUSE	DNA polymerase epsilon catalytic subunit A	mmu:18973	GO:0005737 \\ GO:0008622 \\ GO:0005654 \\ GO:0005634 \\ GO:0005886 \\ GO:0008408 \\ GO:0051539 \\ GO:0003682 \\ GO:0003677 \\ GO:0003887 \\ GO:0000166 \\ GO:0008270 \\ GO:0006287 \\ GO:0006260 \\ GO:0000731 \\ GO:0000082 \\ GO:0001701 \\ GO:0006297 \\	base-excision repair, gap-filling (GO:0006287);DNA replication (GO:0006260);DNA synthesis involved in DNA repair (GO:0000731);G1/S transition of mitotic cell cycle (GO:0000082);in utero embryonic development (GO:0001701);nucleotide-excision repair, DNA gap filling (GO:0006297);	3'-5' exonuclease activity (GO:0008408);4 iron, 4 sulfur cluster binding (GO:0051539);chromatin binding (GO:0003682);DNA binding (GO:0003677);DNA-directed DNA polymerase activity (GO:0003887);nucleotide binding (GO:0000166);zinc ion binding (GO:0008270);	cytoplasm (GO:0005737);epsilon DNA polymerase complex (GO:0008622);nucleoplasm (GO:0005654);nucleus (GO:0005634);plasma membrane (GO:0005886);	4Fe-4S;Complete proteome;DNA damage;DNA repair;DNA replication;DNA-binding;DNA-directed DNA polymerase;Iron;Iron-sulfur;Metal-binding;Nucleotidyltransferase;Nucleus;Phosphoprotein;Reference proteome;Transferase;Zinc;Zinc-finger.;
isotig16764	Plants_Effect	uniq_with-All-replicate	5000	gi|512936265|ref|XP_004933476.1|	PREDICTED: uncharacterized protein LOC101743429 [Bombyx mori]	0	1247	G6DE13	62.78	0.0	G6DE13_DANPL	Uncharacterized protein {ECO:0000313|EMBL:EHJ68266.1}	No_KEGG	No_GOcodes	No_GOBP	No_GOMF	No_GOCC	Complete proteome {ECO:0000313|Proteomes:UP000007151};Reference proteome {ECO:0000313|Proteomes:UP000007151}.;
isotig16781	Species_Effect	Common_to_both_analyzes	4900	gi|768429721|ref|XP_011556051.1|	PREDICTED: RNA-directed DNA polymerase from mobile element jockey-like [Plutella xylostella]	0	973	Q95SX7	23.67	3e-33	RTBS_DROME	Probable RNA-directed DNA polymerase from transposon BS	No_KEGG	GO:0003964 \\ GO:0006278 \\ GO:0006313 \\	RNA-dependent DNA replication (GO:0006278);transposition, DNA-mediated (GO:0006313);	RNA-directed DNA polymerase activity (GO:0003964);	No_GOCC	Nucleotidyltransferase;RNA-directed DNA polymerase;Transferase;Transposable element.;
isotig16782	Species_Effect	Common_to_both_analyzes	4900	gi|768412919|ref|XP_011568558.1|	PREDICTED: uncharacterized protein LOC105398201 [Plutella xylostella]	0	1613	D7GYL0	37.72	0.0	D7GYL0_TRICA	Putative uncharacterized protein {ECO:0000313|EMBL:EFA13455.1}	No_KEGG	GO:0003676 \\ GO:0008270 \\ GO:0015074 \\	DNA integration (GO:0015074);	nucleic acid binding (GO:0003676);zinc ion binding (GO:0008270);	No_GOCC	Complete proteome {ECO:0000313|Proteomes:UP000007266};Reference proteome {ECO:0000313|Proteomes:UP000007266}.;
isotig16794	Species_Effect	Common_to_both_analyzes	4800	gi|768418510|ref|XP_011549944.1|	PREDICTED: uncharacterized protein LOC105381841 [Plutella xylostella]	0	937	Q7LHG5	31.02	7e-107	YI31B_YEAST	Transposon Ty3-I Gag-Pol polyprotein	sce:YIL082W-A	GO:0005737 \\ GO:0005634 \\ GO:0000943 \\ GO:0004190 \\ GO:0005524 \\ GO:0003677 \\ GO:0003887 \\ GO:0008233 \\ GO:0004540 \\ GO:0003723 \\ GO:0003964 \\ GO:0004523 \\ GO:0008270 \\ GO:0071897 \\ GO:0015074 \\ GO:0006310 \\ GO:0090501 \\ GO:0006278 \\ GO:0032197 \\ GO:0019076 \\	DNA biosynthetic process (GO:0071897);DNA integration (GO:0015074);DNA recombination (GO:0006310);RNA phosphodiester bond hydrolysis (GO:0090501);RNA-dependent DNA replication (GO:0006278);transposition, RNA-mediated (GO:0032197);viral release from host cell (GO:0019076);	aspartic-type endopeptidase activity (GO:0004190);ATP binding (GO:0005524);DNA binding (GO:0003677);DNA-directed DNA polymerase activity (GO:0003887);peptidase activity (GO:0008233);ribonuclease activity (GO:0004540);RNA binding (GO:0003723);RNA-directed DNA polymerase activity (GO:0003964);RNA-DNA hybrid ribonuclease activity (GO:0004523);zinc ion binding (GO:0008270);	cytoplasm (GO:0005737);nucleus (GO:0005634);retrotransposon nucleocapsid (GO:0000943);	Aspartyl protease;ATP-binding;Complete proteome;Cytoplasm;DNA integration;DNA recombination;DNA-binding;DNA-directed DNA polymerase;Endonuclease;Hydrolase;Magnesium;Metal-binding;Multifunctional enzyme;Nuclease;Nucleotide-binding;Nucleotidyltransferase;Nucleus;Protease;Reference proteome;Ribosomal frameshifting;RNA-binding;RNA-directed DNA polymerase;Transferase;Transposable element;Virion matura…
isotig16806	Plants_Effect	uniq_with-All-replicate	4700	gi|768445824|ref|XP_011564829.1|	PREDICTED: mucin-4-like [Plutella xylostella]	0	1405	H9JKH8	60.97	0.0	H9JKH8_BOMMO	Uncharacterized protein {ECO:0000313|EnsemblMetazoa:BGIBMGA010029-TA}	No_KEGG	GO:0005576 \\ GO:0008061 \\ GO:0006030 \\	chitin metabolic process (GO:0006030);	chitin binding (GO:0008061);	extracellular region (GO:0005576);	Complete proteome {ECO:0000313|Proteomes:UP000005204};Reference proteome {ECO:0000313|Proteomes:UP000005204}.;
isotig16821	Species_Effect	Common_to_both_analyzes	4600	gi|357622994|gb|EHJ74324.1|	putative dynein, axonemal, heavy polypeptide 1 [Danaus plexippus]	0	1432	Q63164	50.35	0.0	DYH1_RAT	Dynein heavy chain 1, axonemal	rno:171339	GO:0005858 \\ GO:0005874 \\ GO:0005524 \\ GO:0016887 \\ GO:0003777 \\ GO:0003341 \\	cilium movement (GO:0003341);	ATP binding (GO:0005524);ATPase activity (GO:0016887);microtubule motor activity (GO:0003777);	axonemal dynein complex (GO:0005858);microtubule (GO:0005874);	Alternative splicing;ATP-binding;Cell projection;Cilium;Coiled coil;Complete proteome;Cytoplasm;Cytoskeleton;Dynein;Microtubule;Motor protein;Nucleotide-binding;Reference proteome.;
isotig16848	Species_Effect	uniq_with-All-replicate	4500	gi|768413661|ref|XP_011568959.1|	PREDICTED: RNA-directed DNA polymerase from mobile element jockey-like [Plutella xylostella]	0	660	P21328	25.47	9e-54	RTJK_DROME	RNA-directed DNA polymerase from mobile element jockey	No_KEGG	GO:0003964 \\	No_GOBP	RNA-directed DNA polymerase activity (GO:0003964);	No_GOCC	Nucleotidyltransferase;RNA-directed DNA polymerase;Transferase;Transposable element.;
isotig16867	Species_Effect	uniq_with-All-replicate	4400	gi|641655033|ref|XP_008179433.1|	PREDICTED: uncharacterized protein LOC100568979 [Acyrthosiphon pisum]	0	612	J9M7B6	47.06	0.0	J9M7B6_ACYPI	Uncharacterized protein {ECO:0000313|EnsemblMetazoa:ACYPI54779-PA}	No_KEGG	No_GOcodes	No_GOBP	No_GOMF	No_GOCC	Complete proteome {ECO:0000313|Proteomes:UP000007819};Reference proteome {ECO:0000313|Proteomes:UP000007819}.;
isotig16876	Species_Effect	Common_to_both_analyzes	4400	gi|357625061|gb|EHJ75614.1|	putative coiled-coil and C2 domain containing 2A [Danaus plexippus]	0	1424	Q9P2K1	26.54	4e-48	C2D2A_HUMAN	Coiled-coil and C2 domain-containing protein 2A	hsa:57545	GO:0035869 \\ GO:0005856 \\ GO:0005829 \\ GO:0036038 \\ GO:0042384 \\ GO:0060271 \\ GO:0006996 \\ GO:0007224 \\	cilium assembly (GO:0042384);cilium morphogenesis (GO:0060271);organelle organization (GO:0006996);smoothened signaling pathway (GO:0007224);	No_GOMF	ciliary transition zone (GO:0035869);cytoskeleton (GO:0005856);cytosol (GO:0005829);TCTN-B9D complex (GO:0036038);	Alternative splicing;Cell projection;Ciliopathy;Cilium;Cilium biogenesis/degradation;Coiled coil;Complete proteome;Cytoplasm;Cytoskeleton;Disease mutation;Joubert syndrome;Meckel syndrome;Polymorphism;Reference proteome.;
isotig16897	Species_Effect	Common_to_both_analyzes	4300	gi|512915562|ref|XP_004928419.1|	PREDICTED: uncharacterized protein LOC101746992 [Bombyx mori]	1.77761e-121	506	P21328	27.19	3e-34	RTJK_DROME	RNA-directed DNA polymerase from mobile element jockey	No_KEGG	GO:0003964 \\	No_GOBP	RNA-directed DNA polymerase activity (GO:0003964);	No_GOCC	Nucleotidyltransferase;RNA-directed DNA polymerase;Transferase;Transposable element.;
isotig16900	Species_Effect	Common_to_both_analyzes	4300	gi|512903749|ref|XP_004925694.1|	PREDICTED: RNA-directed DNA polymerase from mobile element jockey-like [Bombyx mori]	0	492	Q9NBX4	36.43	0.0	RTXE_DROME	Probable RNA-directed DNA polymerase from transposon X-element	No_KEGG	GO:0003964 \\ GO:0006278 \\ GO:0006313 \\	RNA-dependent DNA replication (GO:0006278);transposition, DNA-mediated (GO:0006313);	RNA-directed DNA polymerase activity (GO:0003964);	No_GOCC	Nucleotidyltransferase;RNA-directed DNA polymerase;Transferase;Transposable element.;
isotig16908	Species_Effect	Common_to_both_analyzes	4249	gi|768437338|ref|XP_011560205.1|	PREDICTED: uncharacterized protein K02A2.6-like [Plutella xylostella]	0	1289	P0CT40	27.65	1e-84	TF29_SCHPO	Transposon Tf2-9 polyprotein	spo:SPBC9B6.02c	GO:0005737 \\ GO:0004190 \\ GO:0003677 \\ GO:0003887 \\ GO:0004519 \\ GO:0046872 \\ GO:0003723 \\ GO:0003964 \\ GO:0015074 \\ GO:0006310 \\	DNA integration (GO:0015074);DNA recombination (GO:0006310);	aspartic-type endopeptidase activity (GO:0004190);DNA binding (GO:0003677);DNA-directed DNA polymerase activity (GO:0003887);endonuclease activity (GO:0004519);metal ion binding (GO:0046872);RNA binding (GO:0003723);RNA-directed DNA polymerase activity (GO:0003964);	cytoplasm (GO:0005737);	Aspartyl protease;Complete proteome;DNA integration;DNA recombination;DNA-binding;DNA-directed DNA polymerase;Endonuclease;Hydrolase;Magnesium;Metal-binding;Multifunctional enzyme;Nuclease;Nucleotidyltransferase;Protease;Reference proteome;RNA-binding;RNA-directed DNA polymerase;Transferase;Transposable element.;
isotig16911	Plants_Effect	Common_to_both_analyzes	4209	No_sig_nr_hit	No_sig_nr_hit	No_sig_nr_hit	No_sig_nr_hit	No_Uniprotmatch	No_%_identity	No_evalue	No_ID	No_Description	No_KEGG	No_GOcode	No_GOBP	No_GOMF	No_GOCC	No_keywords
isotig16911	Species_Effect	Common_to_both_analyzes	4209	No_sig_nr_hit	No_sig_nr_hit	No_sig_nr_hit	No_sig_nr_hit	No_Uniprotmatch	No_%_identity	No_evalue	No_ID	No_Description	No_KEGG	No_GOcode	No_GOBP	No_GOMF	No_GOCC	No_keywords
isotig16912	Species_Effect	Common_to_both_analyzes	4206	gi|339241765|ref|XP_003376808.1|	retrovirus-related Pol polyprotein from transposon TNT 1-94 [Trichinella spiralis] >gi|316974460|gb|EFV57947.1| retrovirus-related Pol polyprotein from transposon TNT 1-94 [Trichinella spiralis]	0	1332	P10978	40.28	4e-109	POLX_TOBAC	Retrovirus-related Pol polyprotein from transposon TNT 1-94	No_KEGG	GO:0004190 \\ GO:0004519 \\ GO:0003676 \\ GO:0003964 \\ GO:0008270 \\ GO:0015074 \\	DNA integration (GO:0015074);	aspartic-type endopeptidase activity (GO:0004190);endonuclease activity (GO:0004519);nucleic acid binding (GO:0003676);RNA-directed DNA polymerase activity (GO:0003964);zinc ion binding (GO:0008270);	No_GOCC	Aspartyl protease;Endonuclease;Hydrolase;Metal-binding;Nuclease;Nucleotidyltransferase;Protease;RNA-directed DNA polymerase;Transferase;Transposable element;Zinc;Zinc-finger.;
isotig16952	Species_Effect	Common_to_both_analyzes	4100	gi|339256858|ref|XP_003370196.1|	putative integrase core domain protein [Trichinella spiralis] >gi|316964977|gb|EFV49847.1| putative integrase core domain protein [Trichinella spiralis]	3.18679e-158	963	P10978	31.90	3e-151	POLX_TOBAC	Retrovirus-related Pol polyprotein from transposon TNT 1-94	No_KEGG	GO:0004190 \\ GO:0004519 \\ GO:0003676 \\ GO:0003964 \\ GO:0008270 \\ GO:0015074 \\	DNA integration (GO:0015074);	aspartic-type endopeptidase activity (GO:0004190);endonuclease activity (GO:0004519);nucleic acid binding (GO:0003676);RNA-directed DNA polymerase activity (GO:0003964);zinc ion binding (GO:0008270);	No_GOCC	Aspartyl protease;Endonuclease;Hydrolase;Metal-binding;Nuclease;Nucleotidyltransferase;Protease;RNA-directed DNA polymerase;Transferase;Transposable element;Zinc;Zinc-finger.;
isotig16959	Species_Effect	Common_to_both_analyzes	4100	gi|157344|gb|AAA28508.1|	reverse transcriptase (put.); putative [Drosophila melanogaster]	1.12423e-174	744	Q9NBX4	36.32	3e-142	RTXE_DROME	Probable RNA-directed DNA polymerase from transposon X-element	No_KEGG	GO:0003964 \\ GO:0006278 \\ GO:0006313 \\	RNA-dependent DNA replication (GO:0006278);transposition, DNA-mediated (GO:0006313);	RNA-directed DNA polymerase activity (GO:0003964);	No_GOCC	Nucleotidyltransferase;RNA-directed DNA polymerase;Transferase;Transposable element.;
isotig16992	interaction	Common_to_both_analyzes	4000	gi|744515992|gb|AJC97788.1|	major core protein [Thaumetopoea pityocampa cypovirus 5]	3.44981e-147	1268	Q6TS43	24.38	6e-68	CAPSD_CPVBM	Capsid protein VP1	No_KEGG	GO:0039616 \\ GO:0039625 \\	No_GOBP	No_GOMF	T=2 icosahedral viral capsid (GO:0039616);viral inner capsid (GO:0039625);	3D-structure;Capsid protein;Inner capsid protein;T=2 icosahedral capsid protein;Virion.;
isotig16992	Plants_Effect	Common_to_both_analyzes	4000	gi|744515992|gb|AJC97788.1|	major core protein [Thaumetopoea pityocampa cypovirus 5]	3.44981e-147	1268	Q6TS43	24.38	6e-68	CAPSD_CPVBM	Capsid protein VP1	No_KEGG	GO:0039616 \\ GO:0039625 \\	No_GOBP	No_GOMF	T=2 icosahedral viral capsid (GO:0039616);viral inner capsid (GO:0039625);	3D-structure;Capsid protein;Inner capsid protein;T=2 icosahedral capsid protein;Virion.;
isotig16992	Species_Effect	Common_to_both_analyzes	4000	gi|744515992|gb|AJC97788.1|	major core protein [Thaumetopoea pityocampa cypovirus 5]	3.44981e-147	1268	Q6TS43	24.38	6e-68	CAPSD_CPVBM	Capsid protein VP1	No_KEGG	GO:0039616 \\ GO:0039625 \\	No_GOBP	No_GOMF	T=2 icosahedral viral capsid (GO:0039616);viral inner capsid (GO:0039625);	3D-structure;Capsid protein;Inner capsid protein;T=2 icosahedral capsid protein;Virion.;
isotig16997	interaction	uniq_without-ECBMug2	4000	gi|339241765|ref|XP_003376808.1|	retrovirus-related Pol polyprotein from transposon TNT 1-94 [Trichinella spiralis] >gi|316974460|gb|EFV57947.1| retrovirus-related Pol polyprotein from transposon TNT 1-94 [Trichinella spiralis]	0	765	P10978	34.84	1e-173	POLX_TOBAC	Retrovirus-related Pol polyprotein from transposon TNT 1-94	No_KEGG	GO:0004190 \\ GO:0004519 \\ GO:0003676 \\ GO:0003964 \\ GO:0008270 \\ GO:0015074 \\	DNA integration (GO:0015074);	aspartic-type endopeptidase activity (GO:0004190);endonuclease activity (GO:0004519);nucleic acid binding (GO:0003676);RNA-directed DNA polymerase activity (GO:0003964);zinc ion binding (GO:0008270);	No_GOCC	Aspartyl protease;Endonuclease;Hydrolase;Metal-binding;Nuclease;Nucleotidyltransferase;Protease;RNA-directed DNA polymerase;Transferase;Transposable element;Zinc;Zinc-finger.;
isotig17016	Species_Effect	Common_to_both_analyzes	3919	gi|768435445|ref|XP_011559173.1|	PREDICTED: uncharacterized protein LOC105389709 [Plutella xylostella]	2.45077e-26	271	A0A069DXF5	25.37	4e-41	A0A069DXF5_9HEMI	Putative crack-3 bf {ECO:0000313|EMBL:JAC88580.1}	No_KEGG	No_GOcodes	No_GOBP	No_GOMF	No_GOCC	No_keywords
isotig17032	interaction	Common_to_both_analyzes	3900	gi|768418510|ref|XP_011549944.1|	PREDICTED: uncharacterized protein LOC105381841 [Plutella xylostella]	0	869	P0CT40	32.94	1e-103	TF29_SCHPO	Transposon Tf2-9 polyprotein	spo:SPBC9B6.02c	GO:0005737 \\ GO:0004190 \\ GO:0003677 \\ GO:0003887 \\ GO:0004519 \\ GO:0046872 \\ GO:0003723 \\ GO:0003964 \\ GO:0015074 \\ GO:0006310 \\	DNA integration (GO:0015074);DNA recombination (GO:0006310);	aspartic-type endopeptidase activity (GO:0004190);DNA binding (GO:0003677);DNA-directed DNA polymerase activity (GO:0003887);endonuclease activity (GO:0004519);metal ion binding (GO:0046872);RNA binding (GO:0003723);RNA-directed DNA polymerase activity (GO:0003964);	cytoplasm (GO:0005737);	Aspartyl protease;Complete proteome;DNA integration;DNA recombination;DNA-binding;DNA-directed DNA polymerase;Endonuclease;Hydrolase;Magnesium;Metal-binding;Multifunctional enzyme;Nuclease;Nucleotidyltransferase;Protease;Reference proteome;RNA-binding;RNA-directed DNA polymerase;Transferase;Transposable element.;
isotig17033	Species_Effect	Common_to_both_analyzes	3900	gi|389608239|dbj|BAM17731.1|	similar to CG32972 [Papilio xuthus]	0	1070	P82198	27.30	5e-14	BGH3_MOUSE	Transforming growth factor-beta-induced protein ig-h3	mmu:21810	GO:0005604 \\ GO:0070062 \\ GO:0005615 \\ GO:0005578 \\ GO:0005802 \\ GO:0050839 \\ GO:0005518 \\ GO:0050840 \\ GO:0001525 \\ GO:0007155 \\ GO:0002062 \\ GO:0030198 \\	angiogenesis (GO:0001525);cell adhesion (GO:0007155);chondrocyte differentiation (GO:0002062);extracellular matrix organization (GO:0030198);	cell adhesion molecule binding (GO:0050839);collagen binding (GO:0005518);extracellular matrix binding (GO:0050840);	basement membrane (GO:0005604);extracellular exosome (GO:0070062);extracellular space (GO:0005615);proteinaceous extracellular matrix (GO:0005578);trans-Golgi network (GO:0005802);	Cell adhesion;Complete proteome;Disulfide bond;Extracellular matrix;Gamma-carboxyglutamic acid;Phosphoprotein;Reference proteome;Repeat;Secreted;Signal.;
isotig17044	Species_Effect	uniq_with-All-replicate	3862	gi|528495735|ref|XP_005156176.1|	PREDICTED: uncharacterized protein LOC101885994 [Danio rerio]	0	1083	Q7LHG5	31.23	2e-107	YI31B_YEAST	Transposon Ty3-I Gag-Pol polyprotein	sce:YIL082W-A	GO:0005737 \\ GO:0005634 \\ GO:0000943 \\ GO:0004190 \\ GO:0005524 \\ GO:0003677 \\ GO:0003887 \\ GO:0008233 \\ GO:0004540 \\ GO:0003723 \\ GO:0003964 \\ GO:0004523 \\ GO:0008270 \\ GO:0071897 \\ GO:0015074 \\ GO:0006310 \\ GO:0090501 \\ GO:0006278 \\ GO:0032197 \\ GO:0019076 \\	DNA biosynthetic process (GO:0071897);DNA integration (GO:0015074);DNA recombination (GO:0006310);RNA phosphodiester bond hydrolysis (GO:0090501);RNA-dependent DNA replication (GO:0006278);transposition, RNA-mediated (GO:0032197);viral release from host cell (GO:0019076);	aspartic-type endopeptidase activity (GO:0004190);ATP binding (GO:0005524);DNA binding (GO:0003677);DNA-directed DNA polymerase activity (GO:0003887);peptidase activity (GO:0008233);ribonuclease activity (GO:0004540);RNA binding (GO:0003723);RNA-directed DNA polymerase activity (GO:0003964);RNA-DNA hybrid ribonuclease activity (GO:0004523);zinc ion binding (GO:0008270);	cytoplasm (GO:0005737);nucleus (GO:0005634);retrotransposon nucleocapsid (GO:0000943);	Aspartyl protease;ATP-binding;Complete proteome;Cytoplasm;DNA integration;DNA recombination;DNA-binding;DNA-directed DNA polymerase;Endonuclease;Hydrolase;Magnesium;Metal-binding;Multifunctional enzyme;Nuclease;Nucleotide-binding;Nucleotidyltransferase;Nucleus;Protease;Reference proteome;Ribosomal frameshifting;RNA-binding;RNA-directed DNA polymerase;Transferase;Transposable element;Virion matura…
isotig17067	Species_Effect	Common_to_both_analyzes	3799	gi|768430049|ref|XP_011556231.1|	PREDICTED: adenylate cyclase type 3 [Plutella xylostella]	2.95399e-95	195	P21932	59.26	2e-55	ADCY3_RAT	Adenylate cyclase type 3	rno:64508	GO:0016021 \\ GO:0016020 \\ GO:0045121 \\ GO:0005634 \\ GO:0005886 \\ GO:0004016 \\ GO:0005524 \\ GO:0008294 \\ GO:0046872 \\ GO:0006171 \\ GO:0007143 \\ GO:0035556 \\ GO:0007608 \\	cAMP biosynthetic process (GO:0006171);female meiotic division (GO:0007143);intracellular signal transduction (GO:0035556);sensory perception of smell (GO:0007608);	adenylate cyclase activity (GO:0004016);ATP binding (GO:0005524);calcium- and calmodulin-responsive adenylate cyclase activity (GO:0008294);metal ion binding (GO:0046872);	integral component of membrane (GO:0016021);membrane (GO:0016020);membrane raft (GO:0045121);nucleus (GO:0005634);plasma membrane (GO:0005886);	ATP-binding;Calmodulin-binding;cAMP biosynthesis;Complete proteome;Glycoprotein;Lyase;Magnesium;Membrane;Metal-binding;Nucleotide-binding;Olfaction;Reference proteome;Repeat;Sensory transduction;Transmembrane;Transmembrane helix.;
isotig17070	Species_Effect	Common_to_both_analyzes	3800	gi|607365498|gb|EZA59689.1|	Copia protein [Cerapachys biroi]	1.23147e-136	546	P04146	41.36	4e-93	COPIA_DROME	Copia protein	No_KEGG	GO:0004190 \\ GO:0005524 \\ GO:0003676 \\ GO:0008270 \\ GO:0015074 \\	DNA integration (GO:0015074);	aspartic-type endopeptidase activity (GO:0004190);ATP binding (GO:0005524);nucleic acid binding (GO:0003676);zinc ion binding (GO:0008270);	No_GOCC	Alternative splicing;Aspartyl protease;ATP-binding;Direct protein sequencing;Hydrolase;Metal-binding;Nucleotide-binding;Polymorphism;Protease;Transposable element;Zinc;Zinc-finger.;
isotig17071	Species_Effect	Common_to_both_analyzes	3800	gi|768420464|ref|XP_011551000.1|	PREDICTED: uncharacterized protein LOC105382761 [Plutella xylostella]	0	1122	Q8I7Q1	33.99	3e-160	Q8I7Q1_DROME	ORF {ECO:0000313|EMBL:AAN87269.1}	No_KEGG	GO:0004190 \\ GO:0003676 \\ GO:0008270 \\ GO:0015074 \\	DNA integration (GO:0015074);	aspartic-type endopeptidase activity (GO:0004190);nucleic acid binding (GO:0003676);zinc ion binding (GO:0008270);	No_GOCC	No_keywords
isotig17084	interaction	Common_to_both_analyzes	3767	gi|357608264|gb|EHJ65898.1|	arylphorin subunit alpha [Danaus plexippus]	0	855	P14296	30.82	8e-77	ARYA_MANSE	Arylphorin subunit alpha	No_KEGG	GO:0005615 \\ GO:0045735 \\	No_GOBP	nutrient reservoir activity (GO:0045735);	extracellular space (GO:0005615);	Glycoprotein;Secreted;Signal;Storage protein.;
isotig17109	interaction	Common_to_both_analyzes	3700	gi|768410348|ref|XP_011557649.1|	PREDICTED: uncharacterized protein LOC105388445 [Plutella xylostella]	0	1107	H9IXB7	61.88	0.0	H9IXB7_BOMMO	Uncharacterized protein {ECO:0000313|EnsemblMetazoa:BGIBMGA001900-TA}	No_KEGG	No_GOcodes	No_GOBP	No_GOMF	No_GOCC	Complete proteome {ECO:0000313|Proteomes:UP000005204};Reference proteome {ECO:0000313|Proteomes:UP000005204}.;
isotig17116	Plants_Effect	Common_to_both_analyzes	3666	gi|343965926|gb|AEM75020.1|	vitellogenin [Cnaphalocrocis medinalis]	0	1129	Q27309	48.49	0.0	VIT_BOMMO	Vitellogenin	bmor:692741	GO:0005576 \\ GO:0005319 \\ GO:0045735 \\	No_GOBP	lipid transporter activity (GO:0005319);nutrient reservoir activity (GO:0045735);	extracellular region (GO:0005576);	Cleavage on pair of basic residues;Complete proteome;Direct protein sequencing;Glycoprotein;Phosphoprotein;Reference proteome;Secreted;Signal;Storage protein.;
isotig17168	interaction	Common_to_both_analyzes	3500	gi|125901787|gb|ABN58714.1|	pol-like protein [Biomphalaria glabrata]	1.56425e-68	630	P21328	22.88	5e-23	RTJK_DROME	RNA-directed DNA polymerase from mobile element jockey	No_KEGG	GO:0003964 \\	No_GOBP	RNA-directed DNA polymerase activity (GO:0003964);	No_GOCC	Nucleotidyltransferase;RNA-directed DNA polymerase;Transferase;Transposable element.;
isotig17168	Plants_Effect	Common_to_both_analyzes	3500	gi|125901787|gb|ABN58714.1|	pol-like protein [Biomphalaria glabrata]	1.56425e-68	630	P21328	22.88	5e-23	RTJK_DROME	RNA-directed DNA polymerase from mobile element jockey	No_KEGG	GO:0003964 \\	No_GOBP	RNA-directed DNA polymerase activity (GO:0003964);	No_GOCC	Nucleotidyltransferase;RNA-directed DNA polymerase;Transferase;Transposable element.;
isotig17168	Species_Effect	Common_to_both_analyzes	3500	gi|125901787|gb|ABN58714.1|	pol-like protein [Biomphalaria glabrata]	1.56425e-68	630	P21328	22.88	5e-23	RTJK_DROME	RNA-directed DNA polymerase from mobile element jockey	No_KEGG	GO:0003964 \\	No_GOBP	RNA-directed DNA polymerase activity (GO:0003964);	No_GOCC	Nucleotidyltransferase;RNA-directed DNA polymerase;Transferase;Transposable element.;
isotig17195	Species_Effect	Common_to_both_analyzes	3433	gi|736236698|ref|XP_010783826.1|	PREDICTED: uncharacterized protein LOC104957847 isoform X1 [Notothenia coriiceps] >gi|736236702|ref|XP_010783827.1| PREDICTED: uncharacterized protein LOC104957847 isoform X2 [Notothenia coriiceps]	1.43295e-71	471	X1WZ98	30.03	1e-77	X1WZ98_ACYPI	Uncharacterized protein {ECO:0000313|EnsemblMetazoa:ACYPI070930-PA}	No_KEGG	No_GOcodes	No_GOBP	No_GOMF	No_GOCC	Complete proteome {ECO:0000313|Proteomes:UP000007819};Reference proteome {ECO:0000313|Proteomes:UP000007819}.;
isotig17209	Plants_Effect	Common_to_both_analyzes	3400	gi|768409942|ref|XP_011555577.1|	PREDICTED: formin-J-like [Plutella xylostella]	0	684	G6DHF5	56.00	0.0	G6DHF5_DANPL	Uncharacterized protein {ECO:0000313|EMBL:EHJ67077.1}	No_KEGG	No_GOcodes	No_GOBP	No_GOMF	No_GOCC	Complete proteome {ECO:0000313|Proteomes:UP000007151};Reference proteome {ECO:0000313|Proteomes:UP000007151}.;
isotig17209	Species_Effect	Common_to_both_analyzes	3400	gi|768409942|ref|XP_011555577.1|	PREDICTED: formin-J-like [Plutella xylostella]	0	684	G6DHF5	56.00	0.0	G6DHF5_DANPL	Uncharacterized protein {ECO:0000313|EMBL:EHJ67077.1}	No_KEGG	No_GOcodes	No_GOBP	No_GOMF	No_GOCC	Complete proteome {ECO:0000313|Proteomes:UP000007151};Reference proteome {ECO:0000313|Proteomes:UP000007151}.;
isotig17235	Species_Effect	Common_to_both_analyzes	3300	gi|512915562|ref|XP_004928419.1|	PREDICTED: uncharacterized protein LOC101746992 [Bombyx mori]	1.11363e-87	354	P21328	35.38	9e-11	RTJK_DROME	RNA-directed DNA polymerase from mobile element jockey	No_KEGG	GO:0003964 \\	No_GOBP	RNA-directed DNA polymerase activity (GO:0003964);	No_GOCC	Nucleotidyltransferase;RNA-directed DNA polymerase;Transferase;Transposable element.;
isotig17253	interaction	Common_to_both_analyzes	3300	gi|357619776|gb|EHJ72220.1|	laccase 2A [Danaus plexippus]	0	758	Q99056	32.15	3e-56	LAC5_TRAVI	Laccase-5	No_KEGG	GO:0005576 \\ GO:0005507 \\ GO:0052716 \\ GO:0046274 \\	lignin catabolic process (GO:0046274);	copper ion binding (GO:0005507);hydroquinone (GO:0052716);	extracellular region (GO:0005576);	Copper;Glycoprotein;Lignin degradation;Metal-binding;Oxidoreductase;Repeat;Secreted;Signal.;
isotig17264	Species_Effect	Common_to_both_analyzes	3273	gi|645026360|ref|XP_008212069.1|	PREDICTED: uncharacterized protein LOC100680303 [Nasonia vitripennis]	1.94677e-116	499	Q17RP2	22.66	2e-10	TIGD6_HUMAN	Tigger transposable element-derived protein 6	hsa:81789	GO:0005634 \\ GO:0003677 \\	No_GOBP	DNA binding (GO:0003677);	nucleus (GO:0005634);	Complete proteome;DNA-binding;Nucleus;Polymorphism;Reference proteome.;
isotig17274	Species_Effect	uniq_with-All-replicate	3222	gi|512929479|ref|XP_004931831.1|	PREDICTED: brefeldin A-inhibited guanine nucleotide-exchange protein 3-like [Bombyx mori]	0	1046	Q5TH69	30.80	7e-91	BIG3_HUMAN	Brefeldin A-inhibited guanine nucleotide-exchange protein 3	hsa:57221	GO:0016021 \\ GO:0005802 \\ GO:0005086 \\ GO:0010923 \\ GO:0043547 \\ GO:0016192 \\	negative regulation of phosphatase activity (GO:0010923);positive regulation of GTPase activity (GO:0043547);vesicle-mediated transport (GO:0016192);	ARF guanyl-nucleotide exchange factor activity (GO:0005086);	integral component of membrane (GO:0016021);trans-Golgi network (GO:0005802);	Complete proteome;Guanine-nucleotide releasing factor;Membrane;Polymorphism;Reference proteome;Transmembrane;Transmembrane helix.;
isotig17281	Plants_Effect	uniq_with-All-replicate	3200	gi|768437631|ref|XP_011560365.1|	PREDICTED: glucose dehydrogenase [FAD, quinone] [Plutella xylostella]	0	602	P18173	45.31	3e-142	DHGL_DROME	Glucose dehydrogenase [FAD, quinone]	dme:Dmel_CG1152	GO:0005576 \\ GO:0050660 \\ GO:0016614 \\ GO:0006006 \\ GO:0008364 \\ GO:0046693 \\	glucose metabolic process (GO:0006006);pupal chitin-based cuticle development (GO:0008364);sperm storage (GO:0046693);	flavin adenine dinucleotide binding (GO:0050660);oxidoreductase activity, acting on CH-OH group of donors (GO:0016614);	extracellular region (GO:0005576);	Complete proteome;FAD;Flavoprotein;Oxidoreductase;Reference proteome;Secreted;Selenocysteine;Signal.;
isotig17281	Species_Effect	uniq_without-ECBMug2	3200	gi|768437631|ref|XP_011560365.1|	PREDICTED: glucose dehydrogenase [FAD, quinone] [Plutella xylostella]	0	602	P18173	45.31	3e-142	DHGL_DROME	Glucose dehydrogenase [FAD, quinone]	dme:Dmel_CG1152	GO:0005576 \\ GO:0050660 \\ GO:0016614 \\ GO:0006006 \\ GO:0008364 \\ GO:0046693 \\	glucose metabolic process (GO:0006006);pupal chitin-based cuticle development (GO:0008364);sperm storage (GO:0046693);	flavin adenine dinucleotide binding (GO:0050660);oxidoreductase activity, acting on CH-OH group of donors (GO:0016614);	extracellular region (GO:0005576);	Complete proteome;FAD;Flavoprotein;Oxidoreductase;Reference proteome;Secreted;Selenocysteine;Signal.;
isotig17285	Species_Effect	Common_to_both_analyzes	3200	gi|768438358|ref|XP_011560756.1|	PREDICTED: uncharacterized protein LOC105391048 [Plutella xylostella]	0	762	Q99315	29.36	9e-85	YG31B_YEAST	Transposon Ty3-G Gag-Pol polyprotein	sce:YGR109W-B	GO:0005737 \\ GO:0005634 \\ GO:0000943 \\ GO:0004190 \\ GO:0005524 \\ GO:0003677 \\ GO:0003887 \\ GO:0008233 \\ GO:0004540 \\ GO:0003723 \\ GO:0003964 \\ GO:0004523 \\ GO:0008270 \\ GO:0071897 \\ GO:0015074 \\ GO:0006310 \\ GO:0090501 \\ GO:0006278 \\ GO:0032197 \\ GO:0019076 \\	DNA biosynthetic process (GO:0071897);DNA integration (GO:0015074);DNA recombination (GO:0006310);RNA phosphodiester bond hydrolysis (GO:0090501);RNA-dependent DNA replication (GO:0006278);transposition, RNA-mediated (GO:0032197);viral release from host cell (GO:0019076);	aspartic-type endopeptidase activity (GO:0004190);ATP binding (GO:0005524);DNA binding (GO:0003677);DNA-directed DNA polymerase activity (GO:0003887);peptidase activity (GO:0008233);ribonuclease activity (GO:0004540);RNA binding (GO:0003723);RNA-directed DNA polymerase activity (GO:0003964);RNA-DNA hybrid ribonuclease activity (GO:0004523);zinc ion binding (GO:0008270);	cytoplasm (GO:0005737);nucleus (GO:0005634);retrotransposon nucleocapsid (GO:0000943);	3D-structure;Acetylation;Aspartyl protease;ATP-binding;Complete proteome;Cytoplasm;DNA integration;DNA recombination;DNA-binding;DNA-directed DNA polymerase;Endonuclease;Hydrolase;Magnesium;Metal-binding;Multifunctional enzyme;Nuclease;Nucleotide-binding;Nucleotidyltransferase;Nucleus;Protease;Reference proteome;Ribosomal frameshifting;RNA-binding;RNA-directed DNA polymerase;Transferase;Transposa…
isotig17299	Species_Effect	Common_to_both_analyzes	3200	gi|512915562|ref|XP_004928419.1|	PREDICTED: uncharacterized protein LOC101746992 [Bombyx mori]	6.34879e-115	395	Q95SX7	27.70	1e-40	RTBS_DROME	Probable RNA-directed DNA polymerase from transposon BS	No_KEGG	GO:0003964 \\ GO:0006278 \\ GO:0006313 \\	RNA-dependent DNA replication (GO:0006278);transposition, DNA-mediated (GO:0006313);	RNA-directed DNA polymerase activity (GO:0003964);	No_GOCC	Nucleotidyltransferase;RNA-directed DNA polymerase;Transferase;Transposable element.;
isotig17343	Species_Effect	Common_to_both_analyzes	3100	gi|512921303|ref|XP_004929844.1|	PREDICTED: uncharacterized protein LOC101736626 [Bombyx mori]	1.81791e-116	256	H9ITH4	88.28	4e-117	H9ITH4_BOMMO	Uncharacterized protein {ECO:0000313|EnsemblMetazoa:BGIBMGA000554-TA}	No_KEGG	No_GOcodes	No_GOBP	No_GOMF	No_GOCC	Complete proteome {ECO:0000313|Proteomes:UP000005204};Reference proteome {ECO:0000313|Proteomes:UP000005204}.;
isotig17348	interaction	Common_to_both_analyzes	3100	gi|768423214|ref|XP_011552502.1|	PREDICTED: uncharacterized protein LOC105384041 [Plutella xylostella]	0	926	H9JTL4	78.33	0.0	H9JTL4_BOMMO	Uncharacterized protein {ECO:0000313|EnsemblMetazoa:BGIBMGA012876-TA}	No_KEGG	No_GOcodes	No_GOBP	No_GOMF	No_GOCC	Complete proteome {ECO:0000313|Proteomes:UP000005204};Reference proteome {ECO:0000313|Proteomes:UP000005204}.;
isotig17355	Species_Effect	Common_to_both_analyzes	3100	gi|125901787|gb|ABN58714.1|	pol-like protein [Biomphalaria glabrata]	6.75341e-83	1000	Q95SX7	25.24	1e-24	RTBS_DROME	Probable RNA-directed DNA polymerase from transposon BS	No_KEGG	GO:0003964 \\ GO:0006278 \\ GO:0006313 \\	RNA-dependent DNA replication (GO:0006278);transposition, DNA-mediated (GO:0006313);	RNA-directed DNA polymerase activity (GO:0003964);	No_GOCC	Nucleotidyltransferase;RNA-directed DNA polymerase;Transferase;Transposable element.;
isotig17371	Species_Effect	Common_to_both_analyzes	3068	gi|795016706|ref|XP_011858588.1|	PREDICTED: uncharacterized protein LOC105556126 [Vollenhovia emeryi]	0	430	P05400	26.99	6e-12	POL_CERV	Enzymatic polyprotein	vg:935429	GO:0004190 \\ GO:0004519 \\ GO:0003964 \\	No_GOBP	aspartic-type endopeptidase activity (GO:0004190);endonuclease activity (GO:0004519);RNA-directed DNA polymerase activity (GO:0003964);	No_GOCC	Aspartyl protease;Complete proteome;Endonuclease;Hydrolase;Nuclease;Nucleotidyltransferase;Protease;RNA-directed DNA polymerase;Transferase.;
isotig17418	Species_Effect	Common_to_both_analyzes	3000	gi|768420802|ref|XP_011551181.1|	PREDICTED: uncharacterized protein K02A2.6-like [Plutella xylostella]	0	854	Q8I7P9	29.47	2e-77	POL5_DROME	Retrovirus-related Pol polyprotein from transposon opus	No_KEGG	GO:0005634 \\ GO:0004519 \\ GO:0003676 \\ GO:0008233 \\ GO:0003964 \\ GO:0015074 \\ GO:0006278 \\ GO:0006313 \\	DNA integration (GO:0015074);RNA-dependent DNA replication (GO:0006278);transposition, DNA-mediated (GO:0006313);	endonuclease activity (GO:0004519);nucleic acid binding (GO:0003676);peptidase activity (GO:0008233);RNA-directed DNA polymerase activity (GO:0003964);	nucleus (GO:0005634);	Endonuclease;Hydrolase;Nuclease;Nucleotidyltransferase;Protease;RNA-directed DNA polymerase;Transferase;Transposable element.;
isotig17440	Species_Effect	Common_to_both_analyzes	2958	gi|768429721|ref|XP_011556051.1|	PREDICTED: RNA-directed DNA polymerase from mobile element jockey-like [Plutella xylostella]	0	850	P21328	25.50	1e-29	RTJK_DROME	RNA-directed DNA polymerase from mobile element jockey	No_KEGG	GO:0003964 \\	No_GOBP	RNA-directed DNA polymerase activity (GO:0003964);	No_GOCC	Nucleotidyltransferase;RNA-directed DNA polymerase;Transferase;Transposable element.;
isotig17458	Species_Effect	Common_to_both_analyzes	2912	gi|768414531|ref|XP_011547774.1|	PREDICTED: inactive heparanase-2-like [Plutella xylostella]	0	791	Q90YK5	26.79	4e-18	HPSE_CHICK	Heparanase	gga:373981	GO:0005576 \\ GO:0016020 \\ GO:0030305 \\ GO:0007160 \\ GO:0030200 \\	cell-matrix adhesion (GO:0007160);heparan sulfate proteoglycan catabolic process (GO:0030200);	heparanase activity (GO:0030305);	extracellular region (GO:0005576);membrane (GO:0016020);	Cell adhesion;Complete proteome;Glycoprotein;Hydrolase;Reference proteome;Secreted;Signal.;
isotig17464	Species_Effect	uniq_with-All-replicate	2905	gi|780703814|ref|XP_011702715.1|	PREDICTED: uncharacterized protein LOC105458844, partial [Wasmannia auropunctata]	1.44786e-09	92	A0A026W3U9	33.33	1e-07	A0A026W3U9_CERBI	Uncharacterized protein {ECO:0000313|EMBL:EZA50286.1}	No_KEGG	GO:0003677 \\ GO:0015074 \\ GO:0006310 \\	DNA integration (GO:0015074);DNA recombination (GO:0006310);	DNA binding (GO:0003677);	No_GOCC	No_keywords
isotig17468	Species_Effect	Common_to_both_analyzes	2903	gi|768412509|ref|XP_011568335.1|	PREDICTED: uncharacterized protein LOC105397991 [Plutella xylostella]	0	886	W8CCT3	39.70	3e-149	W8CCT3_CERCA	Uncharacterized protein {ECO:0000313|EMBL:JAC03410.1}	No_KEGG	GO:0003676 \\ GO:0008270 \\ GO:0015074 \\	DNA integration (GO:0015074);	nucleic acid binding (GO:0003676);zinc ion binding (GO:0008270);	No_GOCC	No_keywords
isotig17478	Plants_Effect	Common_to_both_analyzes	2900	gi|795016706|ref|XP_011858588.1|	PREDICTED: uncharacterized protein LOC105556126 [Vollenhovia emeryi]	0	558	P09523	23.86	2e-17	POL_FMVD	Enzymatic polyprotein	vg:940156	GO:0004190 \\ GO:0004519 \\ GO:0003964 \\	No_GOBP	aspartic-type endopeptidase activity (GO:0004190);endonuclease activity (GO:0004519);RNA-directed DNA polymerase activity (GO:0003964);	No_GOCC	Aspartyl protease;Complete proteome;Endonuclease;Hydrolase;Nuclease;Nucleotidyltransferase;Protease;RNA-directed DNA polymerase;Transferase.;
isotig17478	Species_Effect	uniq_with-All-replicate	2900	gi|795016706|ref|XP_011858588.1|	PREDICTED: uncharacterized protein LOC105556126 [Vollenhovia emeryi]	0	558	P09523	23.86	2e-17	POL_FMVD	Enzymatic polyprotein	vg:940156	GO:0004190 \\ GO:0004519 \\ GO:0003964 \\	No_GOBP	aspartic-type endopeptidase activity (GO:0004190);endonuclease activity (GO:0004519);RNA-directed DNA polymerase activity (GO:0003964);	No_GOCC	Aspartyl protease;Complete proteome;Endonuclease;Hydrolase;Nuclease;Nucleotidyltransferase;Protease;RNA-directed DNA polymerase;Transferase.;
isotig17489	Species_Effect	Common_to_both_analyzes	2900	gi|209552794|gb|ACI62137.1|	polyprotein [Drosophila melanogaster]	6.66838e-165	859	P10978	35.23	5e-158	POLX_TOBAC	Retrovirus-related Pol polyprotein from transposon TNT 1-94	No_KEGG	GO:0004190 \\ GO:0004519 \\ GO:0003676 \\ GO:0003964 \\ GO:0008270 \\ GO:0015074 \\	DNA integration (GO:0015074);	aspartic-type endopeptidase activity (GO:0004190);endonuclease activity (GO:0004519);nucleic acid binding (GO:0003676);RNA-directed DNA polymerase activity (GO:0003964);zinc ion binding (GO:0008270);	No_GOCC	Aspartyl protease;Endonuclease;Hydrolase;Metal-binding;Nuclease;Nucleotidyltransferase;Protease;RNA-directed DNA polymerase;Transferase;Transposable element;Zinc;Zinc-finger.;
isotig17555	interaction	Common_to_both_analyzes	2800	gi|768418510|ref|XP_011549944.1|	PREDICTED: uncharacterized protein LOC105381841 [Plutella xylostella]	0	860	P0CT39	30.06	1e-110	TF26_SCHPO	Transposon Tf2-6 polyprotein	spo:SPCC1020.14	GO:0004190 \\ GO:0003677 \\ GO:0003887 \\ GO:0004519 \\ GO:0046872 \\ GO:0003723 \\ GO:0003964 \\ GO:0015074 \\ GO:0006310 \\	DNA integration (GO:0015074);DNA recombination (GO:0006310);	aspartic-type endopeptidase activity (GO:0004190);DNA binding (GO:0003677);DNA-directed DNA polymerase activity (GO:0003887);endonuclease activity (GO:0004519);metal ion binding (GO:0046872);RNA binding (GO:0003723);RNA-directed DNA polymerase activity (GO:0003964);	No_GOCC	Aspartyl protease;Complete proteome;DNA integration;DNA recombination;DNA-binding;DNA-directed DNA polymerase;Endonuclease;Hydrolase;Magnesium;Metal-binding;Multifunctional enzyme;Nuclease;Nucleotidyltransferase;Protease;Reference proteome;RNA-binding;RNA-directed DNA polymerase;Transferase;Transposable element.;
isotig17578	Species_Effect	Common_to_both_analyzes	2800	gi|662186359|ref|XP_008481757.1|	PREDICTED: uncharacterized protein K02A2.6-like [Diaphorina citri]	0	688	P0CT39	25.30	6e-41	TF26_SCHPO	Transposon Tf2-6 polyprotein	spo:SPCC1020.14	GO:0004190 \\ GO:0003677 \\ GO:0003887 \\ GO:0004519 \\ GO:0046872 \\ GO:0003723 \\ GO:0003964 \\ GO:0015074 \\ GO:0006310 \\	DNA integration (GO:0015074);DNA recombination (GO:0006310);	aspartic-type endopeptidase activity (GO:0004190);DNA binding (GO:0003677);DNA-directed DNA polymerase activity (GO:0003887);endonuclease activity (GO:0004519);metal ion binding (GO:0046872);RNA binding (GO:0003723);RNA-directed DNA polymerase activity (GO:0003964);	No_GOCC	Aspartyl protease;Complete proteome;DNA integration;DNA recombination;DNA-binding;DNA-directed DNA polymerase;Endonuclease;Hydrolase;Magnesium;Metal-binding;Multifunctional enzyme;Nuclease;Nucleotidyltransferase;Protease;Reference proteome;RNA-binding;RNA-directed DNA polymerase;Transferase;Transposable element.;
isotig17582	interaction	uniq_without-ECBMug2	2800	gi|260765449|gb|ACX49762.1|	beta-fructofuranosidase 1 [Manduca sexta]	0	481	F8DVG5	37.93	2e-92	SCR_ZYMMA	Sucrose-6-phosphate hydrolase	zmm:Zmob_0361	GO:0005737 \\ GO:0004575 \\ GO:0005985 \\	sucrose metabolic process (GO:0005985);	sucrose alpha-glucosidase activity (GO:0004575);	cytoplasm (GO:0005737);	Carbohydrate metabolism;Cytoplasm;Glycosidase;Hydrolase.;
isotig17585	Plants_Effect	Common_to_both_analyzes	2800	gi|512925102|ref|XP_004930756.1|	PREDICTED: organic cation transporter protein-like [Bombyx mori]	0	580	Q9VCA2	32.46	4e-76	ORCT_DROME	Organic cation transporter protein	dme:Dmel_CG6331	GO:0016021 \\ GO:0022857 \\ GO:0006915 \\ GO:0006811 \\	apoptotic process (GO:0006915);ion transport (GO:0006811);	transmembrane transporter activity (GO:0022857);	integral component of membrane (GO:0016021);	Complete proteome;Glycoprotein;Ion transport;Membrane;Reference proteome;Transmembrane;Transmembrane helix;Transport.;
isotig17585	Species_Effect	Common_to_both_analyzes	2800	gi|512925102|ref|XP_004930756.1|	PREDICTED: organic cation transporter protein-like [Bombyx mori]	0	580	Q9VCA2	32.46	4e-76	ORCT_DROME	Organic cation transporter protein	dme:Dmel_CG6331	GO:0016021 \\ GO:0022857 \\ GO:0006915 \\ GO:0006811 \\	apoptotic process (GO:0006915);ion transport (GO:0006811);	transmembrane transporter activity (GO:0022857);	integral component of membrane (GO:0016021);	Complete proteome;Glycoprotein;Ion transport;Membrane;Reference proteome;Transmembrane;Transmembrane helix;Transport.;
isotig17607	Species_Effect	Common_to_both_analyzes	2758	gi|585695869|ref|XP_006822105.1|	PREDICTED: RNA-directed DNA polymerase from mobile element jockey-like, partial [Saccoglossus kowalevskii]	2.67188e-55	347	Q9NBX4	25.96	3e-37	RTXE_DROME	Probable RNA-directed DNA polymerase from transposon X-element	No_KEGG	GO:0003964 \\ GO:0006278 \\ GO:0006313 \\	RNA-dependent DNA replication (GO:0006278);transposition, DNA-mediated (GO:0006313);	RNA-directed DNA polymerase activity (GO:0003964);	No_GOCC	Nucleotidyltransferase;RNA-directed DNA polymerase;Transferase;Transposable element.;
isotig17608	Species_Effect	Common_to_both_analyzes	2751	gi|512889040|ref|XP_004922186.1|	PREDICTED: zinc finger protein 99-like [Bombyx mori]	6.82503e-74	463	Q4V8A8	28.19	7e-28	ZFP90_RAT	Zinc finger protein 90	rno:498945	GO:0005634 \\ GO:0003677 \\ GO:0046872 \\ GO:0001078 \\ GO:0043392 \\ GO:0045893 \\	negative regulation of DNA binding (GO:0043392);positive regulation of transcription, DNA-templated (GO:0045893);	DNA binding (GO:0003677);metal ion binding (GO:0046872);RNA polymerase II core promoter proximal region sequence-specific DNA binding transcription factor activity involved in negative regulation of transcription (GO:0001078);	nucleus (GO:0005634);	Complete proteome;DNA-binding;Metal-binding;Nucleus;Reference proteome;Repeat;Repressor;Transcription;Transcription regulation;Zinc;Zinc-finger.;
isotig17611	Species_Effect	Common_to_both_analyzes	2740	gi|512933280|ref|XP_004932752.1|	PREDICTED: alkaline phosphatase, tissue-nonspecific isozyme-like [Bombyx mori]	0	597	P08289	44.36	6e-123	PPBT_RAT	Alkaline phosphatase, tissue-nonspecific isozyme	rno:25586	GO:0031225 \\ GO:0070062 \\ GO:0031012 \\ GO:0005615 \\ GO:0005886 \\ GO:0004035 \\ GO:0046872 \\ GO:0016462 \\ GO:0071407 \\ GO:0071529 \\ GO:0016311 \\ GO:0003006 \\ GO:0001958 \\ GO:0001649 \\ GO:0046677 \\ GO:0051384 \\ GO:0032496 \\ GO:0033280 \\	cellular response to organic cyclic compound (GO:0071407);cementum mineralization (GO:0071529);dephosphorylation (GO:0016311);developmental process involved in reproduction (GO:0003006);endochondral ossification (GO:0001958);osteoblast differentiation (GO:0001649);response to antibiotic (GO:0046677);response to glucocorticoid (GO:0051384);response to lipopolysaccharide (GO:0032496);response to vi…	alkaline phosphatase activity (GO:0004035);metal ion binding (GO:0046872);pyrophosphatase activity (GO:0016462);	anchored component of membrane (GO:0031225);extracellular exosome (GO:0070062);extracellular matrix (GO:0031012);extracellular space (GO:0005615);plasma membrane (GO:0005886);	Cell membrane;Complete proteome;Direct protein sequencing;Disulfide bond;Glycoprotein;GPI-anchor;Hydrolase;Lipoprotein;Magnesium;Membrane;Metal-binding;Phosphoprotein;Reference proteome;Signal;Zinc.;
isotig17627	Plants_Effect	uniq_with-All-replicate	2701	gi|512905632|ref|XP_004925993.1|	PREDICTED: putative fatty acyl-CoA reductase CG5065-like [Bombyx mori]	0	531	A1ZAI5	42.15	4e-126	FACR1_DROME	Putative fatty acyl-CoA reductase CG5065 {ECO:0000250|UniProtKB:Q922J9, ECO:0000312|EMBL:AAF57974.1}	dme:Dmel_CG5065	GO:0016021 \\ GO:0005778 \\ GO:0005777 \\ GO:0080019 \\ GO:0050062 \\ GO:0008611 \\ GO:0035336 \\ GO:0010025 \\	ether lipid biosynthetic process (GO:0008611);long-chain fatty-acyl-CoA metabolic process (GO:0035336);wax biosynthetic process (GO:0010025);	fatty-acyl-CoA reductase (alcohol-forming) activity (GO:0080019);long-chain-fatty-acyl-CoA reductase activity (GO:0050062);	integral component of membrane (GO:0016021);peroxisomal membrane (GO:0005778);peroxisome (GO:0005777);	Complete proteome;Lipid biosynthesis;Lipid metabolism;Membrane;NADP;Oxidoreductase;Reference proteome;Transmembrane;Transmembrane helix.;
isotig17627	Species_Effect	Common_to_both_analyzes	2701	gi|512905632|ref|XP_004925993.1|	PREDICTED: putative fatty acyl-CoA reductase CG5065-like [Bombyx mori]	0	531	A1ZAI5	42.15	4e-126	FACR1_DROME	Putative fatty acyl-CoA reductase CG5065 {ECO:0000250|UniProtKB:Q922J9, ECO:0000312|EMBL:AAF57974.1}	dme:Dmel_CG5065	GO:0016021 \\ GO:0005778 \\ GO:0005777 \\ GO:0080019 \\ GO:0050062 \\ GO:0008611 \\ GO:0035336 \\ GO:0010025 \\	ether lipid biosynthetic process (GO:0008611);long-chain fatty-acyl-CoA metabolic process (GO:0035336);wax biosynthetic process (GO:0010025);	fatty-acyl-CoA reductase (alcohol-forming) activity (GO:0080019);long-chain-fatty-acyl-CoA reductase activity (GO:0050062);	integral component of membrane (GO:0016021);peroxisomal membrane (GO:0005778);peroxisome (GO:0005777);	Complete proteome;Lipid biosynthesis;Lipid metabolism;Membrane;NADP;Oxidoreductase;Reference proteome;Transmembrane;Transmembrane helix.;
isotig17638	Species_Effect	uniq_with-All-replicate	2700	gi|7511784|pir||T18197	reverse transcriptase-like protein - silkworm >gi|903695|gb|AAB59214.1| reverse transcriptase-like protein [Bombyx mori]	0	812	Q03278	36.56	5e-148	PO21_NASVI	Retrovirus-related Pol polyprotein from type-1 retrotransposable element R2	No_KEGG	GO:0004519 \\ GO:0046872 \\ GO:0003964 \\	No_GOBP	endonuclease activity (GO:0004519);metal ion binding (GO:0046872);RNA-directed DNA polymerase activity (GO:0003964);	No_GOCC	Complete proteome;Endonuclease;Hydrolase;Metal-binding;Nuclease;Nucleotidyltransferase;Reference proteome;RNA-directed DNA polymerase;Transferase;Transposable element;Zinc;Zinc-finger.;
isotig17646	interaction	Common_to_both_analyzes	2700	gi|60593111|gb|AAX28841.1|	RNA-dependent DNA polymerase [Drosophila melanogaster]	0	830	P10394	40.84	0.0	POL4_DROME	Retrovirus-related Pol polyprotein from transposon 412	No_KEGG	GO:0004190 \\ GO:0004519 \\ GO:0003676 \\ GO:0003964 \\ GO:0015074 \\	DNA integration (GO:0015074);	aspartic-type endopeptidase activity (GO:0004190);endonuclease activity (GO:0004519);nucleic acid binding (GO:0003676);RNA-directed DNA polymerase activity (GO:0003964);	No_GOCC	Aspartyl protease;Endonuclease;Hydrolase;Nuclease;Nucleotidyltransferase;Protease;RNA-directed DNA polymerase;Transferase;Transposable element.;
isotig17646	Species_Effect	Common_to_both_analyzes	2700	gi|60593111|gb|AAX28841.1|	RNA-dependent DNA polymerase [Drosophila melanogaster]	0	830	P10394	40.84	0.0	POL4_DROME	Retrovirus-related Pol polyprotein from transposon 412	No_KEGG	GO:0004190 \\ GO:0004519 \\ GO:0003676 \\ GO:0003964 \\ GO:0015074 \\	DNA integration (GO:0015074);	aspartic-type endopeptidase activity (GO:0004190);endonuclease activity (GO:0004519);nucleic acid binding (GO:0003676);RNA-directed DNA polymerase activity (GO:0003964);	No_GOCC	Aspartyl protease;Endonuclease;Hydrolase;Nuclease;Nucleotidyltransferase;Protease;RNA-directed DNA polymerase;Transferase;Transposable element.;
isotig17661	interaction	uniq_without-ECBMug2	2700	gi|768444023|ref|XP_011563849.1|	PREDICTED: uncharacterized protein LOC105393749 [Plutella xylostella]	0	686	P10401	44.03	8e-21	POLY_DROME	Retrovirus-related Pol polyprotein from transposon gypsy	No_KEGG	GO:0004519 \\ GO:0003676 \\ GO:0003964 \\ GO:0015074 \\	DNA integration (GO:0015074);	endonuclease activity (GO:0004519);nucleic acid binding (GO:0003676);RNA-directed DNA polymerase activity (GO:0003964);	No_GOCC	Endonuclease;Hydrolase;Nuclease;Nucleotidyltransferase;RNA-directed DNA polymerase;Transferase;Transposable element.;
isotig17661	Species_Effect	Common_to_both_analyzes	2700	gi|768444023|ref|XP_011563849.1|	PREDICTED: uncharacterized protein LOC105393749 [Plutella xylostella]	0	686	P10401	44.03	8e-21	POLY_DROME	Retrovirus-related Pol polyprotein from transposon gypsy	No_KEGG	GO:0004519 \\ GO:0003676 \\ GO:0003964 \\ GO:0015074 \\	DNA integration (GO:0015074);	endonuclease activity (GO:0004519);nucleic acid binding (GO:0003676);RNA-directed DNA polymerase activity (GO:0003964);	No_GOCC	Endonuclease;Hydrolase;Nuclease;Nucleotidyltransferase;RNA-directed DNA polymerase;Transferase;Transposable element.;
isotig17672	Plants_Effect	uniq_without-ECBMug2	2700	gi|512894664|ref|XP_004923484.1|	PREDICTED: Down syndrome cell adhesion molecule-like protein Dscam2-like [Bombyx mori]	0	665	Q9VS29	33.28	5e-92	DSCL_DROME	Down syndrome cell adhesion molecule-like protein Dscam2	dme:Dmel_CG42256	GO:0005887 \\ GO:0042802 \\ GO:0007156 \\ GO:0048812 \\	homophilic cell adhesion via plasma membrane adhesion molecules (GO:0007156);neuron projection morphogenesis (GO:0048812);	identical protein binding (GO:0042802);	integral component of plasma membrane (GO:0005887);	Alternative splicing;Cell adhesion;Complete proteome;Disulfide bond;Immunoglobulin domain;Membrane;Reference proteome;Repeat;Signal;Transmembrane;Transmembrane helix.;
[truncated: 1,477 more rows]
