# Supplementary material for: Larval transcriptomic response to host plants in two related phytophagous lepidopteran species: implications for host specialization and species divergence
Source: BMC Genomics. 2018 Apr 18;19:265. doi: 10.1186/s12864-018-4589-x (PMC5907310; doi:10.1186/s12864-018-4589-x)
Supplement: Supplementary file 3 — Table S4. Detailed information for all DE genes: mean normalized counts per experimental set-up, significant effects in the GLM model (host plant, moth species, interaction) and functional annotations. (XLSX 1085 kb) [file 12864_2018_4589_MOESM3_ESM.xlsx]

## Sheet: All DE
		sensing genes
		cuticle-related genes
		metabolism (detoxification)
		metabolism genes (digestion)
immune gene		immunity
non insect species		non-insect genes
reference transcriptome	transcript ID	Mean_ECB_mugwort	Mean_ECB_maize	Mean_ABB_mugwort	Mean_ABB_maize	(GLM) interaction	(GLM) moth species	(GLM) plant	logFC	FDR	ContigLength	nr database ID	nr database definition	nr database hit species	nr database hit species (simplified)	nr database hit E-value	Uniprot hit	Uniprot % identity	Uniprot database hit E-value	Uniprot hit ID	Uniprot Description	KEGG	GO	GOBP	GOMF	GOCC	Keywords
ABB-ref	isotig24831	79.7335	51.7743	32.2652	2.96379			X	-1.79806	0.00101408	800	gi|768417166|ref|XP_011549206,1|	uncharacterized protein LOC105381216 [Plutella xylostella]	Plutella xylostella	lepidoptera	2.20445e-07	A0A087TM30	29.9	4e-07	A0A087TM30_9ARAC	Uncharacterized protein {ECO:0000313|EMBL:KFM66169,1}	--	--	--	--	--	--
ABB-ref	isotig24841	0	0	0	37.0666			X	1.41358	0.00103854	800	gi|575515919|ref|XP_006687230,1|	pyruvate decarboxylase [Candida tenuis ATCC 10573] >gi|344231555|gb|EGV63437,1| pyruvate decarboxylase [Candida tenuis ATCC 10573]	Candida tenuis ATCC 10573	!! Fungus	3.8937e-152	P83779	77.61	3e-148	PDC1_CANAL	Pyruvate decarboxylase	cal:CaO19,2877	GO:0009986 \\ GO:0005737 \\ GO:0030446 \\ GO:0005886 \\ GO:0000287 \\ GO:0004737 \\ GO:0030976 \\	--	magnesium ion binding (GO:0000287);pyruvate decarboxylase activity (GO:0004737);thiamine pyrophosphate binding (GO:0030976);	cell surface (GO:0009986);cytoplasm (GO:0005737);hyphal cell wall (GO:0030446);plasma membrane (GO:0005886);	Complete proteome;Cytoplasm;Decarboxylase;Direct protein sequencing;Lyase;Magnesium;Metal-binding;Reference proteome;Thiamine pyrophosphate,;
ABB-ref	isotig24883	178.347	63.4535	215.919	78.6501			X	1.36962	0.00111677	800	gi|512932375|ref|XP_004932530,1|	uncharacterized protein LOC101745544 isoform X1 [Bombyx mori]	Bombyx mori	lepidoptera	3.42128e-23	--	--	--	--	--	--	--	--	--	--	--
ABB-ref	isotig24905	24735.3	103609	4216.41	5431.09			X	1.40489	0.00111866	800	gi|357216887|gb|AET71142,1|	cuticular protein glycine-rich 20 [Antheraea yamamai]	Antheraea yamamai	lepidoptera	5.24316e-21	G8FVP7	73.11	4e-21	G8FVP7_ANTYA	Cuticular protein glycine-rich 20 {ECO:0000313|EMBL:AET71142,1}	--	--	--	--	--	--
ABB-ref	isotig24914	0.731043	2.12225	0	49.4762			X	1.733	0.00121938	800	gi|146413777|ref|XP_001482859,1|	heat shock protein 70 2 [Meyerozyma guilliermondii ATCC 6260] >gi|146392558|gb|EDK40716,1| heat shock protein 70 2 [Meyerozyma guilliermondii ATCC 6260]	Meyerozyma guilliermondii ATCC 6260	yeast	6.45601e-141	P46587	91.63	3e-130	HSP72_CANAL	Heat shock protein SSA2	cal:CaO19,8667	GO:0009986 \\ GO:0005737 \\ GO:0005576 \\ GO:0009277 \\ GO:0030446 \\ GO:0016020 \\ GO:0005886 \\ GO:0005524 \\ GO:0042277 \\ GO:0051701 \\ GO:0015833 \\ GO:0009636 \\	interaction with host (GO:0051701);peptide transport (GO:0015833);response to toxic substance (GO:0009636);	ATP binding (GO:0005524);peptide binding (GO:0042277);	cell surface (GO:0009986);cytoplasm (GO:0005737);extracellular region (GO:0005576);fungal-type cell wall (GO:0009277);hyphal cell wall (GO:0030446);membrane (GO:0016020);plasma membrane (GO:0005886);	Acetylation;ATP-binding;Cell wall;Complete proteome;Cytoplasm;Nucleotide-binding;Reference proteome;Secreted;Stress response,;
ABB-ref	isotig24920	185.102	103.334	38.9412	7.46679			X	1.3606	0.00123551	800	gi|512913953|ref|XP_004928020,1|	post-GPI attachment to proteins factor 2-like [Bombyx mori]	Bombyx mori	lepidoptera	1.20852e-18	--	--	--	--	--	--	--	--	--	--	--
ABB-ref	isotig24925	0	0	0	24.4049			X	1.71053	0.00131387	800	gi|448101786|ref|XP_004199645,1|	Piso0_002185 [Millerozyma farinosa CBS 7064] >gi|359381067|emb|CCE81526,1| Piso0_002185 [Millerozyma farinosa CBS 7064]	Millerozyma farinosa CBS 7064	yeast	5.05545e-150	P43534	76.21	4e-144	THI5_YEAST	4-amino-5-hydroxymethyl-2-methylpyrimidine phosphate synthase THI5 {ECO:0000303|PubMed:23048037}	sce:YFL058W	GO:0009228 \\ GO:0009229 \\	thiamine biosynthetic process (GO:0009228);thiamine diphosphate biosynthetic process (GO:0009229);	--	--	3D-structure;Complete proteome;Iron;Pyridoxal phosphate;Reference proteome;Thiamine biosynthesis,;
ABB-ref	isotig24972	2.78366	16.1537	4.5606	18.9106			X	1.73001	0.00131387	800	--	--	--	--	--	--	--	--	--	--	--	--	--	--	--	--
ABB-ref	isotig25008	13.2164	9.92051	30.1512	2.12373			X	1.39817	0.00131387	800	gi|657941347|gb|AID54885,1|	cytochrome P450 CYP6AB10 [Helicoverpa armigera]	Helicoverpa armigera	lepidoptera	1.90099e-145	Q27664	35.14	6e-47	CP6B2_HELAM	Cytochrome P450 6B2	--	GO:0005789 \\ GO:0070330 \\ GO:0020037 \\ GO:0005506 \\	--	aromatase activity (GO:0070330);heme binding (GO:0020037);iron ion binding (GO:0005506);	endoplasmic reticulum membrane (GO:0005789);	Endoplasmic reticulum;Heme;Iron;Membrane;Metal-binding;Microsome;Monooxygenase;Oxidoreductase;Polymorphism,;
ABB-ref	isotig25017	0	0.711568	0.277204	52.9317			X	-1.35423	0.00137377	800	gi|146411929|ref|XP_001481936,1|	ADP,ATP carrier protein [Meyerozyma guilliermondii ATCC 6260] >gi|146393443|gb|EDK41601,1| ADP,ATP carrier protein [Meyerozyma guilliermondii ATCC 6260]	Meyerozyma guilliermondii ATCC 6260	yeast	0	P18239	84.96	6e-165	ADT2_YEAST	ADP,ATP carrier protein 2	sce:YBL030C	GO:0016021 \\ GO:0005743 \\ GO:0005471 \\ GO:0015866 \\ GO:0009060 \\ GO:0009061 \\ GO:0006915 \\ GO:0015867 \\ GO:0015886 \\ GO:0006839 \\ GO:0055085 \\	ADP transport (GO:0015866);aerobic respiration (GO:0009060);anaerobic respiration (GO:0009061);apoptotic process (GO:0006915);ATP transport (GO:0015867);heme transport (GO:0015886);mitochondrial transport (GO:0006839);transmembrane transport (GO:0055085);	ATP (GO:0005471);	integral component of membrane (GO:0016021);mitochondrial inner membrane (GO:0005743);	3D-structure;Complete proteome;Membrane;Mitochondrion;Mitochondrion inner membrane;Reference proteome;Repeat;Transmembrane;Transmembrane helix;Transport,;
ABB-ref	isotig25115	12564.3	18914.4	1789.04	24092.6			X	-1.33971	0.00139181	800	gi|110743535|dbj|BAE98325,1|	arylphorin [Chilo suppressalis]	Chilo suppressalis	lepidoptera	5.55761e-78	P14296	51.87	1e-58	ARYA_MANSE	Arylphorin subunit alpha	--	GO:0005615 \\ GO:0045735 \\	--	nutrient reservoir activity (GO:0045735);	extracellular space (GO:0005615);	Glycoprotein;Secreted;Signal;Storage protein,;
ABB-ref	isotig25116	1360.05	6005.58	5306.05	9575.2			X	1.37094	0.00140181	800	gi|512900875|ref|XP_004924998,1|	uncharacterized protein LOC101740538 [Bombyx mori]	Bombyx mori	lepidoptera	1.82001e-81	H9J183	52.77	1e-81	H9J183_BOMMO	Uncharacterized protein {ECO:0000313|EnsemblMetazoa:BGIBMGA003270-TA}	bmor:101740538	GO:0005576 \\ GO:0008061 \\ GO:0006030 \\	chitin metabolic process (GO:0006030);	chitin binding (GO:0008061);	extracellular region (GO:0005576);	Complete proteome {ECO:0000313|Proteomes:UP000005204};Reference proteome {ECO:0000313|Proteomes:UP000005204},;
ABB-ref	isotig25160	33.319	135.79	13.9164	19.5417			X	-1.47318	0.00142518	800	gi|512927412|ref|XP_004931328,1|	tetratricopeptide repeat protein 25-like [Bombyx mori]	Bombyx mori	lepidoptera	2.6567e-176	G6CWL5	92.86	0	G6CWL5_DANPL	Uncharacterized protein {ECO:0000313|EMBL:EHJ74372,1}	--	--	--	--	--	Complete proteome {ECO:0000313|Proteomes:UP000007151};Reference proteome {ECO:0000313|Proteomes:UP000007151},;
ABB-ref	isotig25163	77.2593	246.039	19.5304	150.572			X	1.3668	0.00147416	800	gi|557355814|gb|AGZ92264,1|	REVIP [Spodoptera exigua]	Spodoptera exigua	lepidoptera	1.34407e-20	U5YK60	33.76	9e-21	U5YK60_SPOEX	REVIP {ECO:0000313|EMBL:AGZ92264,1}	--	--	--	--	--	--
ABB-ref	isotig25173	11.3393	14.7015	34.5717	0.296537			X	-1.33039	0.00147865	800	gi|242023142|ref|XP_002431995,1|	reverse transcriptase, [Pediculus humanus corporis] >gi|212517346|gb|EEB19257,1| reverse transcriptase, [Pediculus humanus corporis]	Pediculus humanus corporis	!! Pou	4.80341e-65	W8BF34	49.43	5e-70	W8BF34_CERCA	Retrovirus-related Pol polyprotein from type-2 retrotransposable element R2DM {ECO:0000313|EMBL:JAB88334,1}	--	--	--	--	--	--
ABB-ref	isotig25213	418.353	85.5357	578.456	96.3745			X	1.47954	0.00147865	800	gi|768442717|ref|XP_011563139,1|	uncharacterized protein LOC105393108 [Plutella xylostella]	Plutella xylostella	lepidoptera	5.90124e-17	G6CQZ2	41.24	1e-15	G6CQZ2_DANPL	Uncharacterized protein {ECO:0000313|EMBL:EHJ76346,1}	--	--	--	--	--	Complete proteome {ECO:0000313|Proteomes:UP000007151};Reference proteome {ECO:0000313|Proteomes:UP000007151},;
ABB-ref	isotig25237	70.0976	380.618	147.891	199.011			X	1.45706	0.00153692	800	gi|512897713|ref|XP_004924220,1|	uncharacterized protein LOC101740315 [Bombyx mori]	Bombyx mori	lepidoptera	1.23477e-20	H9JQU8	72.04	3e-18	H9JQU8_BOMMO	Uncharacterized protein {ECO:0000313|EnsemblMetazoa:BGIBMGA011904-TA}	--	--	--	--	--	Complete proteome {ECO:0000313|Proteomes:UP000005204};Reference proteome {ECO:0000313|Proteomes:UP000005204},;
ABB-ref	isotig25256	0.730307	0	37.23	0			X	-1.39082	0.00156563	800	--	--	--	--	--	--	--	--	--	--	--	--	--	--	--	--
ABB-ref	isotig25294	6.93811	5.29465	32.4357	1.19671			X	1.43185	0.00157215	800	gi|12597216|dbj|BAB21512,1|	TRAS4 [Bombyx mori]	Bombyx mori	lepidoptera	7.27846e-81	Q9BLI4	53.61	5e-81	Q9BLI4_BOMMO	TRAS4 protein {ECO:0000313|EMBL:BAB21512,1}	--	--	--	--	--	--
ABB-ref	isotig25334	57.0388	14.1836	24.8297	14.7334			X	1.41906	0.00157215	793	gi|512915364|ref|XP_004928371,1|	protein pecanex-like [Bombyx mori]	Bombyx mori	lepidoptera	3.56184e-22	Q96RV3	80.77	1e-20	PCX1_HUMAN	Pecanex-like protein 1	hsa:22990	GO:0016021 \\	--	--	integral component of membrane (GO:0016021);	Alternative splicing;Complete proteome;Glycoprotein;Membrane;Polymorphism;Reference proteome;Transmembrane;Transmembrane helix,;
ABB-ref	isotig25358	18.4441	4.14657	15.6012	7.05365			X	1.6729	0.00157215	784	gi|768425932|ref|XP_011553990,1|	uncharacterized protein LOC105385327 [Plutella xylostella]	Plutella xylostella	lepidoptera	1.2468e-45	G6CPX3	64.91	1e-102	G6CPX3_DANPL	Uncharacterized protein {ECO:0000313|EMBL:EHJ76712,1}	--	GO:0005622 \\ GO:0004198 \\	--	calcium-dependent cysteine-type endopeptidase activity (GO:0004198);	intracellular (GO:0005622);	Complete proteome {ECO:0000313|Proteomes:UP000007151};Reference proteome {ECO:0000313|Proteomes:UP000007151},;
ABB-ref	isotig25469	197.164	41.8292	102.348	31.2569			X	1.34346	0.00159802	745	gi|803377947|dbj|BAR43454,1|	olfactory receptor 12 [Ostrinia furnacalis]	Ostrinia furnacalis	Lepidoptera (Ostrinia)	2.25741e-87	Q8WTE6	32.74	3e-12	OR2_ANOGA	Odorant receptor Or2	aga:AgaP_AGAP009519	GO:0016021 \\ GO:0005886 \\ GO:0005549 \\ GO:0004984 \\ GO:0050911 \\ GO:0042048 \\ GO:0007608 \\	detection of chemical stimulus involved in sensory perception of smell (GO:0050911);olfactory behavior (GO:0042048);sensory perception of smell (GO:0007608);	odorant binding (GO:0005549);olfactory receptor activity (GO:0004984);	integral component of membrane (GO:0016021);plasma membrane (GO:0005886);	Cell membrane;Complete proteome;Glycoprotein;Membrane;Olfaction;Receptor;Reference proteome;Sensory transduction;Transducer;Transmembrane;Transmembrane helix,;
ABB-ref	isotig25486	22.6295	83.2876	45.4781	83.7098			X	-1.98624	0.00159802	738	gi|512898289|ref|XP_004924362,1|	uncharacterized protein LOC101743968 [Bombyx mori]	Bombyx mori	lepidoptera	7.41232e-89	H9JWG7	82.21	1e-89	H9JWG7_BOMMO	Uncharacterized protein {ECO:0000313|EnsemblMetazoa:BGIBMGA013881-TA}	--	--	--	--	--	Complete proteome {ECO:0000313|Proteomes:UP000005204};Reference proteome {ECO:0000313|Proteomes:UP000005204},;
ABB-ref	isotig25501	3.6627	0	52.1054	4.94202			X	-1.38959	0.00159802	732	--	--	--	--	--	--	--	--	--	--	--	--	--	--	--	--
ABB-ref	isotig25525	6.49601	64.7399	23.6644	35.649			X	1.40326	0.00168577	724	gi|290559909|ref|NP_001166732,1|	cuticular protein RR-1 motif 16 precursor [Bombyx mori] >gi|223671133|tpd|FAA00518,1| TPA: cuticle protein [Bombyx mori]	Bombyx mori	lepidoptera	4.69351e-50	Q8T4J9	69.03	6e-50	CU27_MANSE	Pupal cuticle protein 27	--	GO:0042302 \\	--	structural constituent of cuticle (GO:0042302);	--	Cuticle;Direct protein sequencing;Signal,;
ABB-ref	isotig25564	4.82089	19.4889	9.94038	25.0638			X	1.35862	0.00169706	711	--	--	--	--	--	--	--	--	--	--	--	--	--	--	--	--
ABB-ref	isotig25576	0.329129	11.8636	5.00108	8.3771			X	-1.42899	0.00172012	708	--	--	--	--	--	--	--	--	--	--	--	--	--	--	--	--
ABB-ref	isotig25663	337.136	139.866	544.59	174.434			X	1.3485	0.00173881	700	gi|512932371|ref|XP_004932529,1|	uncharacterized protein LOC101745403 [Bombyx mori]	Bombyx mori	lepidoptera	4.58793e-41	G6CSX6	60	3e-42	G6CSX6_DANPL	Uncharacterized protein {ECO:0000313|EMBL:EHJ75655,1}	--	--	--	--	--	Complete proteome {ECO:0000313|Proteomes:UP000007151};Reference proteome {ECO:0000313|Proteomes:UP000007151},;
ABB-ref	isotig25681	0.698318	4.00748	10.521	31.2707			X	-1.48743	0.001789	700	--	--	--	--	--	--	--	--	--	--	--	--	--	--	--	--
ABB-ref	isotig25719	126.488	2443.78	132.318	129.866			X	1.33411	0.00184718	700	--	--	--	--	--	--	--	--	--	--	--	--	--	--	--	--
ABB-ref	isotig25871	6.33565	20.6526	5.14654	20.3854			X	1.42038	0.00192746	700	gi|768431728|ref|XP_011557155,1|	uncharacterized protein LOC105388022 [Plutella xylostella]	Plutella xylostella	lepidoptera	9.63411e-56	A0A0A9WVB0	43.83	1e-58	A0A0A9WVB0_LYGHE	Uncharacterized protein {ECO:0000313|EMBL:JAG10448,1}	--	--	--	--	--	--
ABB-ref	isotig25903	151.521	22.8447	133.337	4.45785			X	1.30362	0.00200783	700	--	--	--	--	--	--	--	--	--	--	--	--	--	--	--	--
ABB-ref	isotig25909	1.09498	11.5924	9.536	34.3847			X	-1.81324	0.00200783	700	--	--	--	--	--	--	--	--	--	--	--	--	--	--	--	--
ABB-ref	isotig25927	0.698318	0	0	19.1058			X	-1.32133	0.00202649	700	gi|517319060|emb|CCT69925,1|	uncharacterized protein FFUJ_05849 [Fusarium fujikuroi IMI 58289]	Fusarium fujikuroi IMI 58289	!! Plant fungus	3.88322e-108	W7LVV8	100	4e-110	W7LVV8_GIBM7	Uncharacterized protein {ECO:0000313|EMBL:EWG39554,1}	--	--	--	--	--	Complete proteome {ECO:0000313|Proteomes:UP000009096};Reference proteome {ECO:0000313|Proteomes:UP000009096},;
ABB-ref	isotig25928	4.97785	20.3278	7.23821	54.1687			X	1.46651	0.00206495	700	--	--	--	--	--	--	--	--	--	--	--	--	--	--	--	--
ABB-ref	isotig25976	0	0.750752	20.5976	2.09735			X	1.36547	0.00219932	700	--	--	--	--	--	--	--	--	--	--	--	--	--	--	--	--
ABB-ref	isotig25990	13.6932	49.1192	3.87718	12.0709			X	-1.37123	0.00230256	700	--	--	--	--	--	--	--	--	--	--	--	--	--	--	--	--
ABB-ref	isotig26010	1.7865	12.6099	7.19557	23.8703			X	1.3337	0.00250245	700	--	--	--	--	--	--	--	--	--	--	--	--	--	--	--	--
ABB-ref	isotig26018	0	2.07419	3.1566	19.1113			X	1.29884	0.00250245	700	gi|805814073|ref|XP_012148112,1|	uncharacterized protein LOC105663491 [Megachile rotundata]	Megachile rotundata	!! Plant	1.67172e-38	J9KSF7	51.05	3e-69	J9KSF7_ACYPI	Uncharacterized protein {ECO:0000313|EnsemblMetazoa:ACYPI28465-PA}	--	GO:0003677 \\ GO:0003899 \\ GO:0006351 \\	transcription, DNA-templated (GO:0006351);	DNA binding (GO:0003677);DNA-directed RNA polymerase activity (GO:0003899);	--	Complete proteome {ECO:0000313|Proteomes:UP000007819};Reference proteome {ECO:0000313|Proteomes:UP000007819},;
ABB-ref	isotig26019	0.731043	0	0	14.6018			X	1.34692	0.00250245	700	gi|448519832|ref|XP_003868171,1|	Rps21 predicted ribosomal protein [Candida orthopsilosis Co 90-125] >gi|380352510|emb|CCG22736,1| Rps21 predicted ribosomal protein [Candida orthopsilosis]	Candida orthopsilosis Co 90-125	!! Fungus	4.90121e-126	P25443	80.8	2e-115	RS2_YEAST	40S ribosomal protein S2	sce:YGL123W	GO:0022627 \\ GO:0005730 \\ GO:0032040 \\ GO:0070181 \\ GO:0003735 \\ GO:0045903 \\ GO:0006407 \\ GO:0006364 \\ GO:0006412 \\	positive regulation of translational fidelity (GO:0045903);rRNA export from nucleus (GO:0006407);rRNA processing (GO:0006364);translation (GO:0006412);	small ribosomal subunit rRNA binding (GO:0070181);structural constituent of ribosome (GO:0003735);	cytosolic small ribosomal subunit (GO:0022627);nucleolus (GO:0005730);small-subunit processome (GO:0032040);	3D-structure;Acetylation;Complete proteome;Cytoplasm;Direct protein sequencing;Methylation;Nucleus;Reference proteome;Ribonucleoprotein;Ribosomal protein;Ribosome biogenesis;rRNA processing,;
ABB-ref	isotig26065	654.069	3325.22	282.215	1958.58			X	-1.28928	0.00258202	700	gi|541905573|gb|AGV28582,1|	attacin [Ostrinia furnacalis]	Ostrinia furnacalis	Lepidoptera (Ostrinia)	4.66621e-136	Q5MGE6	47.12	3e-53	DFP3_LONON	Defense protein 3	--	GO:0005576 \\ GO:0042742 \\ GO:0045087 \\	defense response to bacterium (GO:0042742);innate immune response (GO:0045087);	--	extracellular region (GO:0005576);	Antibiotic;Antimicrobial;Cleavage on pair of basic residues;Immunity;Innate immunity;Secreted;Signal,;
ABB-ref	isotig26078	1.07358	35.335	9.79307	14.1545			X	1.48455	0.00262265	700	gi|357612776|gb|EHJ68165,1|	cubilin [Danaus plexippus]	Danaus plexippus	lepidoptera	1.25075e-64	O60494	28.94	2e-21	CUBN_HUMAN	Cubilin	hsa:8029	GO:0016324 \\ GO:0031526 \\ GO:0005905 \\ GO:0005829 \\ GO:0030139 \\ GO:0005783 \\ GO:0010008 \\ GO:0070062 \\ GO:0031232 \\ GO:0005794 \\ GO:0043202 \\ GO:0005765 \\ GO:0016020 \\ GO:0005886 \\ GO:0005509 \\ GO:0031419 \\ GO:0042803 \\ GO:0004872 \\ GO:0005215 \\ GO:0008203 \\ GO:0009235 \\ GO:0015889 \\ GO:0042157 \\ GO:0042953 \\ GO:0006898 \\ GO:0044281 \\ GO:0008202 \\ GO:0001894 \\ GO:0042…	cholesterol metabolic process (GO:0008203);cobalamin metabolic process (GO:0009235);cobalamin transport (GO:0015889);lipoprotein metabolic process (GO:0042157);lipoprotein transport (GO:0042953);receptor-mediated endocytosis (GO:0006898);small molecule metabolic process (GO:0044281);steroid metabolic process (GO:0008202);tissue homeostasis (GO:0001894);vitamin D metabolic process (GO:0042359);vit…	calcium ion binding (GO:0005509);cobalamin binding (GO:0031419);protein homodimerization activity (GO:0042803);receptor activity (GO:0004872);transporter activity (GO:0005215);	apical plasma membrane (GO:0016324);brush border membrane (GO:0031526);coated pit (GO:0005905);cytosol (GO:0005829);endocytic vesicle (GO:0030139);endoplasmic reticulum (GO:0005783);endosome membrane (GO:0010008);extracellular exosome (GO:0070062);extrinsic component of external side of plasma membrane (GO:0031232);Golgi apparatus (GO:0005794);lysosomal lumen (GO:0043202);lysosomal membrane (GO:0…	3D-structure;Calcium;Cholesterol metabolism;Cleavage on pair of basic residues;Cobalamin;Cobalt;Complete proteome;Direct protein sequencing;Disease mutation;Disulfide bond;EGF-like domain;Endocytosis;Endosome;Glycoprotein;Lipid metabolism;Lysosome;Membrane;Metal-binding;Phosphoprotein;Polymorphism;Protein transport;Receptor;Reference proteome;Repeat;Signal;Steroid metabolism;Sterol metabolism;Tra…
ABB-ref	isotig26124	5458.72	11733.2	5342.29	13280.7			X	1.29217	0.00270581	700	gi|51039035|gb|AAT94287,1|	hinnavin II [Pieris rapae]	Pieris rapae	!! Plant	2.0896e-16	P01507	63.04	1e-12	CECA_HYACE	Cecropin-A	--	GO:0005576 \\ GO:0042742 \\ GO:0045087 \\	defense response to bacterium (GO:0042742);innate immune response (GO:0045087);	--	extracellular region (GO:0005576);	3D-structure;Amidation;Antibiotic;Antimicrobial;Direct protein sequencing;Immunity;Innate immunity;Secreted;Signal,;
ABB-ref	isotig26175	0	0.711568	0	41.1853			X	1.43897	0.00282919	700	gi|50421419|ref|XP_459260,1|	DEHA2D17798p [Debaryomyces hansenii CBS767] >gi|49654927|emb|CAG87434,1| DEHA2D17798p [Debaryomyces hansenii CBS767]	Debaryomyces hansenii CBS767	yeast	4.21539e-156	Q9URB4	81.12	2e-142	ALF_CANAL	Fructose-bisphosphate aldolase	cal:CaO19,4618	GO:0009986 \\ GO:0005737 \\ GO:0009277 \\ GO:0030446 \\ GO:0005886 \\ GO:0004332 \\ GO:0008270 \\ GO:0006096 \\ GO:0044416 \\ GO:0051701 \\	glycolytic process (GO:0006096);induction by symbiont of host defense response (GO:0044416);interaction with host (GO:0051701);	fructose-bisphosphate aldolase activity (GO:0004332);zinc ion binding (GO:0008270);	cell surface (GO:0009986);cytoplasm (GO:0005737);fungal-type cell wall (GO:0009277);hyphal cell wall (GO:0030446);plasma membrane (GO:0005886);	Allergen;Complete proteome;Cytoplasm;Direct protein sequencing;Glycolysis;Lyase;Metal-binding;Reference proteome;Zinc,;
ABB-ref	isotig26176	133.049	470.182	28.9113	62.7512			X	-2.2956	0.00282919	700	--	--	--	--	--	--	--	--	--	--	--	--	--	--	--	--
ABB-ref	isotig26211	0	0	0	22.5538			X	1.6023	0.00284197	700	gi|448096860|ref|XP_004198533,1|	Piso0_001909 [Millerozyma farinosa CBS 7064] >gi|359379955|emb|CCE82196,1| Piso0_001909 [Millerozyma farinosa CBS 7064]	Millerozyma farinosa CBS 7064	yeast	1.72766e-124	O74885	46.05	2e-66	YQE1_SCHPO	Putative dioxygenase C576,01c	spo:SPCC576,01c	GO:0005829 \\ GO:0005634 \\ GO:0097641 \\ GO:0005506 \\ GO:0006151 \\	xanthine oxidation (GO:0006151);	alpha-ketoglutarate-dependent xanthine dioxygenase activity (GO:0097641);iron ion binding (GO:0005506);	cytosol (GO:0005829);nucleus (GO:0005634);	Complete proteome;Dioxygenase;Iron;Metal-binding;Oxidoreductase;Reference proteome,;
ABB-ref	isotig26267	78.157	54.3921	150.734	32.4563			X	-1.29542	0.00286664	698	--	--	--	--	--	--	--	--	--	--	--	--	--	--	--	--
ABB-ref	isotig26363	46.8898	144.628	36.2598	65.2369			X	-1.49827	0.00299039	671	gi|357614491|gb|EHJ69104,1|	tetratricopeptide repeat protein 37 [Danaus plexippus]	Danaus plexippus	lepidoptera	1.07936e-27	G6DBM8	59.3	7e-28	G6DBM8_DANPL	Putative tetratricopeptide repeat protein 37 {ECO:0000313|EMBL:EHJ69104,1}	--	--	--	--	--	Complete proteome {ECO:0000313|Proteomes:UP000007151};Reference proteome {ECO:0000313|Proteomes:UP000007151},;
ABB-ref	isotig26373	67.1915	286.353	154.963	240.061			X	1.32715	0.00303336	659	--	--	--	--	--	--	--	--	--	--	--	--	--	--	--	--
ABB-ref	isotig26400	745.67	112.619	543.735	62.6213			X	-1.54223	0.00303336	652	--	--	--	--	--	--	--	--	--	--	--	--	--	--	--	--
ABB-ref	isotig26580	2.87896	12.1532	3.51462	14.8419			X	-1.31661	0.00303336	605	--	--	--	--	--	--	--	--	--	--	--	--	--	--	--	--
ABB-ref	isotig26612	28.1004	8.78551	20.7806	7.74496			X	1.31297	0.00306651	600	gi|357630869|gb|EHJ78702,1|	malate dehydrogenase [Danaus plexippus]	Danaus plexippus	lepidoptera	8.388e-77	P40926	27.97	7e-07	MDHM_HUMAN	Malate dehydrogenase, mitochondrial	hsa:4191	GO:0070062 \\ GO:0005743 \\ GO:0005759 \\ GO:0005739 \\ GO:0005654 \\ GO:0005634 \\ GO:0005886 \\ GO:0030060 \\ GO:0046554 \\ GO:0044822 \\ GO:0005975 \\ GO:0044237 \\ GO:0006094 \\ GO:0006006 \\ GO:0006475 \\ GO:0006108 \\ GO:0006734 \\ GO:0006107 \\ GO:0044281 \\ GO:0006099 \\	carbohydrate metabolic process (GO:0005975);cellular metabolic process (GO:0044237);gluconeogenesis (GO:0006094);glucose metabolic process (GO:0006006);internal protein amino acid acetylation (GO:0006475);malate metabolic process (GO:0006108);NADH metabolic process (GO:0006734);oxaloacetate metabolic process (GO:0006107);small molecule metabolic process (GO:0044281);tricarboxylic acid cycle (GO:0…	L-malate dehydrogenase activity (GO:0030060);malate dehydrogenase (NADP+) activity (GO:0046554);poly(A) RNA binding (GO:0044822);	extracellular exosome (GO:0070062);mitochondrial inner membrane (GO:0005743);mitochondrial matrix (GO:0005759);mitochondrion (GO:0005739);nucleoplasm (GO:0005654);nucleus (GO:0005634);plasma membrane (GO:0005886);	3D-structure;Acetylation;Alternative splicing;Complete proteome;Glycoprotein;Mitochondrion;NAD;Oxidoreductase;Polymorphism;Reference proteome;Transit peptide;Tricarboxylic acid cycle,;
ABB-ref	isotig26638	2.05556	14.603	5.39462	27.514			X	-1.37241	0.00321236	600	--	--	--	--	--	--	--	--	--	--	--	--	--	--	--	--
ABB-ref	isotig26639	0	0.711568	0	17.575			X	-1.34483	0.00330656	600	gi|50421253|ref|XP_459172,1|	DEHA2D15840p [Debaryomyces hansenii CBS767] >gi|49654839|emb|CAG87343,1| DEHA2D15840p [Debaryomyces hansenii CBS767]	Debaryomyces hansenii CBS767	yeast	1.49002e-57	Q96VB9	78.23	5e-58	HSP7F_CANAL	Heat shock protein homolog SSE1	cal:CaO19,9971	GO:0005737 \\ GO:0005524 \\ GO:0035690 \\ GO:0009405 \\	cellular response to drug (GO:0035690);pathogenesis (GO:0009405);	ATP binding (GO:0005524);	cytoplasm (GO:0005737);	ATP-binding;Chaperone;Complete proteome;Cytoplasm;Direct protein sequencing;Nucleotide-binding;Reference proteome;Stress response,;
ABB-ref	isotig26700	265.243	2921.4	4.3654	439.512			X	1.42524	0.00330656	600	gi|290560618|ref|NP_001166626,1|	cuticular protein RR-2 motif 124 precursor [Bombyx mori] >gi|223671350|tpd|FAA00627,1| TPA: putative cuticle protein [Bombyx mori]	Bombyx mori	lepidoptera	5.23834e-15	P11734	67.86	1e-15	CU08_LOCMI	Cuticle protein 8	--	GO:0042302 \\	--	structural constituent of cuticle (GO:0042302);	--	Cuticle;Direct protein sequencing;Repeat,;
ABB-ref	isotig26710	1980.71	4366.21	1041.52	7739.78			X	1.28273	0.00341355	600	gi|29469965|gb|AAO74638,1|	antimicrobial peptide cecropin 6 [Manduca sexta] >gi|110649238|emb|CAL25128,1| cecropin 6 [Manduca sexta]	Manduca sexta	lepidoptera	5.27877e-09	P85210	65.79	1e-08	CECD_GALME	Cecropin-D-like peptide	--	GO:0005615 \\ GO:0050832 \\ GO:0050829 \\ GO:0050830 \\ GO:0045087 \\ GO:0031640 \\	defense response to fungus (GO:0050832);defense response to Gram-negative bacterium (GO:0050829);defense response to Gram-positive bacterium (GO:0050830);innate immune response (GO:0045087);killing of cells of other organism (GO:0031640);	--	extracellular space (GO:0005615);	Antibiotic;Antimicrobial;Direct protein sequencing;Fungicide;Immunity;Innate immunity;Secreted,;
ABB-ref	isotig26721	0	0.356999	0	94.7213			X	1.35356	0.00342307	600	gi|2114038|emb|CAA73690,1|	alcohol dehydrogenase [Scheffersomyces stipitis]	Scheffersomyces stipitis	!! Yeast	4.28808e-101	O13309	87.5	4e-103	ADH2_PICST	Alcohol dehydrogenase 2	pic:PICST_27980	GO:0005737 \\ GO:0004022 \\ GO:0008270 \\	--	alcohol dehydrogenase (NAD) activity (GO:0004022);zinc ion binding (GO:0008270);	cytoplasm (GO:0005737);	Complete proteome;Cytoplasm;Metal-binding;NAD;Oxidoreductase;Reference proteome;Zinc,;
ABB-ref	isotig26731	980.619	3271.94	20.4617	49.2729			X	-1.27246	0.00349482	600	--	--	--	--	--	--	--	--	--	--	--	--	--	--	--	--
ABB-ref	isotig26736	0	0	0	19.9949			X	1.4504	0.0035796	600	gi|448096800|ref|XP_004198520,1|	Piso0_001894 [Millerozyma farinosa CBS 7064] >gi|359379942|emb|CCE82183,1| Piso0_001894 [Millerozyma farinosa CBS 7064]	Millerozyma farinosa CBS 7064	yeast	6.05188e-51	Q59PW0	39.87	3e-26	PIR32_CANAL	Probable cell wall mannoprotein PIR32	cal:CaO19,2783	GO:0005618 \\ GO:0005576 \\ GO:0030447 \\ GO:0031505 \\	filamentous growth (GO:0030447);fungal-type cell wall organization (GO:0031505);	--	cell wall (GO:0005618);extracellular region (GO:0005576);	Cell wall;Coiled coil;Complete proteome;Glycoprotein;Reference proteome;Secreted;Signal,;
ABB-ref	isotig26745	11.0283	12.2677	9.81753	92.9656			X	1.54798	0.0035796	600	gi|768425080|ref|XP_011553522,1|	PREDICTED: polyserase-2-like [Plutella xylostella]	Plutella xylostella	lepidoptera	1.19671e-23	Q7Z269	45.9	4e-08	SP4_POLDO	Venom serine protease	--	GO:0005576 \\ GO:0004252 \\	--	serine-type endopeptidase activity (GO:0004252);	extracellular region (GO:0005576);	Allergen;Disulfide bond;Glycoprotein;Hydrolase;Protease;Secreted;Serine protease;Signal,;
ABB-ref	isotig26753	5.08834	26.1886	3.63262	10.2981			X	1.27412	0.0035796	600	--	--	--	--	--	--	--	--	--	--	--	--	--	--	--	--
ABB-ref	isotig26771	2.51595	1.29016	0.297538	42.2254			X	-1.69462	0.00366391	600	gi|584137633|gb|EWG46975,1|	hypothetical protein FVEG_07236 [Fusarium verticillioides 7600]	Fusarium verticillioides 7600	!! Plant fungus	1.15465e-45	W7MHH0	98.77	8e-46	W7MHH0_GIBM7	Uncharacterized protein {ECO:0000313|EMBL:EWG46975,1}	--	--	--	--	--	Complete proteome {ECO:0000313|Proteomes:UP000009096};Reference proteome {ECO:0000313|Proteomes:UP000009096},;
ABB-ref	isotig26789	0.743499	0	0.562924	22.3862			X	1.27835	0.00370505	600	gi|448088591|ref|XP_004196582,1|	Piso0_003804 [Millerozyma farinosa CBS 7064] >gi|448092725|ref|XP_004197613,1| Piso0_003804 [Millerozyma farinosa CBS 7064] >gi|448116486|ref|XP_004203045,1| Piso0_000642 [Millerozyma farinosa CBS 7064] >gi|359378004|emb|CCE84263,1| Piso0_003804 [Millerozyma farinosa CBS 7064] >gi|359379035|emb|CCE83232,1| Piso0_003804 [Millerozyma farinosa CBS 7064] >gi|359383913|emb|CCE78617,1| Piso0_000642 [Mi…	Millerozyma farinosa CBS 7064	yeast	6.25539e-123	Q75AP7	88.38	1e-117	RL2_ASHGO	60S ribosomal protein L2	ago:AGOS_ADL127C	GO:0005840 \\ GO:0019843 \\ GO:0003735 \\ GO:0006412 \\	translation (GO:0006412);	rRNA binding (GO:0019843);structural constituent of ribosome (GO:0003735);	ribosome (GO:0005840);	Complete proteome;Reference proteome;Ribonucleoprotein;Ribosomal protein;RNA-binding;rRNA-binding,;
ABB-ref	isotig26800	73.2951	34.9948	32.5786	7.96935			X	-1.54438	0.00376718	600	gi|157412320|ref|NP_001098700,1|	nanos-M [Bombyx mori] >gi|152061146|dbj|BAF73619,1| nanos-M [Bombyx mori]	Bombyx mori	lepidoptera	4.29339e-50	Q80WY3	56.45	2e-16	NANO1_MOUSE	Nanos homolog 1	mmu:332397	GO:0005737 \\ GO:0048471 \\ GO:0003723 \\ GO:0030371 \\ GO:0008270 \\ GO:0016477 \\ GO:0010631 \\ GO:0017148 \\ GO:1900153 \\	cell migration (GO:0016477);epithelial cell migration (GO:0010631);negative regulation of translation (GO:0017148);positive regulation of nuclear-transcribed mRNA catabolic process, deadenylation-dependent decay (GO:1900153);	RNA binding (GO:0003723);translation repressor activity (GO:0030371);zinc ion binding (GO:0008270);	cytoplasm (GO:0005737);perinuclear region of cytoplasm (GO:0048471);	Complete proteome;Cytoplasm;Metal-binding;Reference proteome;Repressor;RNA-binding;Translation regulation;Zinc;Zinc-finger,;
ABB-ref	isotig26812	1.4598	7.71924	2.71201	14.8029			X	-1.26444	0.00387076	600	--	--	--	--	--	--	--	--	--	--	--	--	--	--	--	--
ABB-ref	isotig26817	16.1718	5.24424	19.2409	4.53126			X	1.46805	0.00389635	600	--	--	--	--	--	--	--	--	--	--	--	--	--	--	--	--
ABB-ref	isotig26868	513.967	139.684	194.841	42.2878			X	-1.25756	0.00390985	600	gi|780638672|ref|XP_011687430,1|	uncharacterized protein LOC105449745 [Wasmannia auropunctata]	Wasmannia auropunctata	hymenoptera	1.33935e-15	S4PIJ9	44.15	9e-49	S4PIJ9_9NEOP	Non-LTR retrotransposon CATS {ECO:0000313|EMBL:JAA90739,1}	--	GO:0003676 \\ GO:0004523 \\	--	nucleic acid binding (GO:0003676);RNA-DNA hybrid ribonuclease activity (GO:0004523);	--	--
ABB-ref	isotig26925	0.367946	1.41821	0	15.6896			X	1.25629	0.00399895	600	gi|590045136|gb|EXK46994,1|	plasma membrane ATPase [Fusarium oxysporum f, sp, melonis 26406]	Fusarium oxysporum f, sp, melonis 26406	!! Plant fungus	2.37469e-126	Q07421	87.98	9e-112	PMA1_AJECA	Plasma membrane ATPase	--	GO:0016021 \\ GO:0005886 \\ GO:0005524 \\ GO:0008553 \\ GO:0046872 \\ GO:0006754 \\	ATP biosynthetic process (GO:0006754);	ATP binding (GO:0005524);hydrogen-exporting ATPase activity, phosphorylative mechanism (GO:0008553);metal ion binding (GO:0046872);	integral component of membrane (GO:0016021);plasma membrane (GO:0005886);	ATP-binding;Cell membrane;Hydrogen ion transport;Hydrolase;Ion transport;Magnesium;Membrane;Metal-binding;Nucleotide-binding;Phosphoprotein;Transmembrane;Transmembrane helix;Transport,;
ABB-ref	isotig26965	0	2.47347	0	39.6643			X	1.27052	0.00404367	600	gi|126131588|ref|XP_001382319,1|	phosphoglycerate mutase [Scheffersomyces stipitis CBS 6054] >gi|126094144|gb|ABN64290,1| phosphoglycerate mutase [Scheffersomyces stipitis CBS 6054]	Scheffersomyces stipitis CBS 6054	!! Yeast	2.08959e-109	P82612	78.95	2e-100	PMGY_CANAL	Phosphoglycerate mutase	cal:CaO19,903	GO:0009986 \\ GO:0005737 \\ GO:0009277 \\ GO:0030446 \\ GO:0004619 \\ GO:0006096 \\ GO:0051701 \\	glycolytic process (GO:0006096);interaction with host (GO:0051701);	phosphoglycerate mutase activity (GO:0004619);	cell surface (GO:0009986);cytoplasm (GO:0005737);fungal-type cell wall (GO:0009277);hyphal cell wall (GO:0030446);	Complete proteome;Cytoplasm;Direct protein sequencing;Glycolysis;Isomerase;Reference proteome,;
ABB-ref	isotig26967	1.7562	1.89736	0.314553	21.5381			X	1.28631	0.00407703	600	gi|146417751|ref|XP_001484843,1|	40S ribosomal protein S6 [Meyerozyma guilliermondii ATCC 6260] >gi|146390316|gb|EDK38474,1| 40S ribosomal protein S6 [Meyerozyma guilliermondii ATCC 6260]	Meyerozyma guilliermondii ATCC 6260	yeast	1.48818e-136	Q6BXH8	94.47	7e-137	RS6_DEBHA	40S ribosomal protein S6	dha:DEHA2B02904g	GO:0005840 \\ GO:0003735 \\ GO:0006412 \\	translation (GO:0006412);	structural constituent of ribosome (GO:0003735);	ribosome (GO:0005840);	Complete proteome;Phosphoprotein;Reference proteome;Ribonucleoprotein;Ribosomal protein,;
ABB-ref	isotig26975	0	0	14.9406	0			X	1.26141	0.00409639	600	gi|328698849|ref|XP_003240747,1|	uncharacterized protein LOC100573528 isoform X1 [Acyrthosiphon pisum]	Acyrthosiphon pisum	hemiptera	1.19371e-66	X1X7Y0	53	1e-69	X1X7Y0_ACYPI	Uncharacterized protein {ECO:0000313|EnsemblMetazoa:ACYPI081704-PA}	--	--	--	--	--	Complete proteome {ECO:0000313|Proteomes:UP000007819};Reference proteome {ECO:0000313|Proteomes:UP000007819},;
ABB-ref	isotig26986	11.6119	2.84403	25.5794	3.85672			X	1.23626	0.00436835	600	gi|453084560|gb|EMF12604,1|	ribosomal protein L10e [Sphaerulina musiva SO2202]	Sphaerulina musiva SO2202	!! Plant fungus	3.185e-114	Q09127	70.39	5e-92	RL10A_SCHPO	60S ribosomal protein L10-A	spo:SPBC18E5,04	GO:0005829 \\ GO:0022625 \\ GO:0003735 \\ GO:0002181 \\	cytoplasmic translation (GO:0002181);	structural constituent of ribosome (GO:0003735);	cytosol (GO:0005829);cytosolic large ribosomal subunit (GO:0022625);	Complete proteome;Cytoplasm;Reference proteome;Ribonucleoprotein;Ribosomal protein,;
ABB-ref	isotig27009	2.1196	0.356999	12.1732	2.44288			X	-1.23828	0.00440167	600	--	--	--	--	--	--	--	--	--	--	--	--	--	--	--	--
ABB-ref	isotig27021	59.4896	246.534	267.866	585.475			X	-1.38927	0.00449987	600	gi|357608755|gb|EHJ66136,1|	cuticular protein RR-2 motif 128 [Danaus plexippus]	Danaus plexippus	lepidoptera	6.72097e-44	G6DK49	58.99	5e-44	G6DK49_DANPL	Cuticular protein RR-2 motif 128 {ECO:0000313|EMBL:EHJ66136,1}	--	GO:0042302 \\	--	structural constituent of cuticle (GO:0042302);	--	Complete proteome {ECO:0000313|Proteomes:UP000007151};Reference proteome {ECO:0000313|Proteomes:UP000007151},;
ABB-ref	isotig27060	4.80413	2.56187	25.8107	4.13928			X	-1.36384	0.00453428	600	gi|12597214|dbj|BAB21511,1|	TRAS3 [Bombyx mori]	Bombyx mori	lepidoptera	1.13297e-36	Q9BLI5	46.84	8e-37	Q9BLI5_BOMMO	TRAS3 protein {ECO:0000313|EMBL:BAB21511,1}	--	GO:0003676 \\ GO:0004523 \\ GO:0008270 \\	--	nucleic acid binding (GO:0003676);RNA-DNA hybrid ribonuclease activity (GO:0004523);zinc ion binding (GO:0008270);	--	--
ABB-ref	isotig27086	0	0	0	12.6655			X	-1.26526	0.00481615	600	gi|146417344|ref|XP_001484641,1|	40S ribosomal protein S0 [Meyerozyma guilliermondii ATCC 6260] >gi|229891603|sp|A5DGG9,1|RSSA_PICGU RecName: Full=40S ribosomal protein S0 [Meyerozyma guilliermondii ATCC 6260] >gi|146390114|gb|EDK38272,1| 40S ribosomal protein S0 [Meyerozyma guilliermondii ATCC 6260]	Meyerozyma guilliermondii ATCC 6260	yeast	4.69505e-122	A5DGG9	100	4e-124	RSSA_PICGU	40S ribosomal protein S0 {ECO:0000255|HAMAP-Rule:MF_03015}	pgu:PGUG_02370	GO:0022627 \\ GO:0003735 \\ GO:0000028 \\ GO:0006412 \\	ribosomal small subunit assembly (GO:0000028);translation (GO:0006412);	structural constituent of ribosome (GO:0003735);	cytosolic small ribosomal subunit (GO:0022627);	Acetylation;Complete proteome;Cytoplasm;Reference proteome;Ribonucleoprotein;Ribosomal protein,;
ABB-ref	isotig27096	2.76807	19.6151	4.41494	11.6699			X	1.86983	0.00494899	600	--	--	--	--	--	--	--	--	--	--	--	--	--	--	--	--
ABB-ref	isotig27108	3.08025	18.8643	13.364	35.4691			X	1.27965	0.00495335	600	--	--	--	--	--	--	--	--	--	--	--	--	--	--	--	--
ABB-ref	isotig27121	2602.68	12852.9	83.1993	1358.08			X	1.26486	0.00495999	600	gi|290560624|ref|NP_001166669,1|	cuticular protein RR-2 motif 96 precursor [Bombyx mori] >gi|223671294|tpd|FAA00599,1| TPA: cuticle protein [Bombyx mori]	Bombyx mori	lepidoptera	1.6216e-31	P11734	71.67	7e-21	CU08_LOCMI	Cuticle protein 8	--	GO:0042302 \\	--	structural constituent of cuticle (GO:0042302);	--	Cuticle;Direct protein sequencing;Repeat,;
ABB-ref	isotig27137	79.1939	21.0185	44.1914	24.7067			X	-1.25939	0.00496103	600	--	--	--	--	--	--	--	--	--	--	--	--	--	--	--	--
ABB-ref	isotig27161	61.3972	5.54314	44.3182	2.40825			X	-1.30536	0.00513013	600	--	--	--	--	--	--	--	--	--	--	--	--	--	--	--	--
ABB-ref	isotig27230	32.0355	4.02826	23.0526	2.09542			X	1.27134	0.00516359	600	--	--	--	--	--	--	--	--	--	--	--	--	--	--	--	--
ABB-ref	isotig27236	0	0	18.3488	1.87806			X	1.26277	0.00538052	600	--	--	--	--	--	--	--	--	--	--	--	--	--	--	--	--
ABB-ref	isotig27261	876.511	2612.49	34.8158	70.6335			X	-2.2524	0.00564259	600	--	--	--	--	--	--	--	--	--	--	--	--	--	--	--	--
ABB-ref	isotig27296	14.5452	154.335	12.8798	10.1755			X	1.3827	0.00570827	600	--	--	--	--	--	--	--	--	--	--	--	--	--	--	--	--
ABB-ref	isotig27309	0	2.12225	0	24.5743			X	1.20887	0.00585827	600	gi|146415959|ref|XP_001483949,1|	hypothetical protein PGUG_03330 [Meyerozyma guilliermondii ATCC 6260]	Meyerozyma guilliermondii ATCC 6260	yeast	2.57557e-20	A5DJ79	98.25	2e-20	A5DJ79_PICGU	Putative uncharacterized protein {ECO:0000313|EMBL:EDK39232,2}	pgu:PGUG_03330	GO:0007155 \\	cell adhesion (GO:0007155);	--	--	Complete proteome {ECO:0000313|Proteomes:UP000001997};Reference proteome {ECO:0000313|Proteomes:UP000001997},;
ABB-ref	isotig27315	0.367946	1.41821	0	13.8405			X	1.26277	0.00589445	600	gi|146423558|ref|XP_001487706,1|	glutamine synthetase [Meyerozyma guilliermondii ATCC 6260] >gi|146388827|gb|EDK36985,1| glutamine synthetase [Meyerozyma guilliermondii ATCC 6260]	Meyerozyma guilliermondii ATCC 6260	yeast	1.64699e-144	Q6B4U7	89.5	8e-132	GLNA_DEBHA	Glutamine synthetase	dha:DEHA2G19140g	GO:0005737 \\ GO:0005524 \\ GO:0004356 \\ GO:0006542 \\	glutamine biosynthetic process (GO:0006542);	ATP binding (GO:0005524);glutamate-ammonia ligase activity (GO:0004356);	cytoplasm (GO:0005737);	ATP-binding;Complete proteome;Cytoplasm;Ligase;Nucleotide-binding;Reference proteome,;
ABB-ref	isotig27334	56.4562	146.822	42.6593	119.499			X	1.26866	0.0063059	600	gi|512935401|ref|XP_004933266,1|	serine proteinase stubble-like [Bombyx mori]	Bombyx mori	lepidoptera	1.70704e-119	Q9Y6M0	37.91	1e-30	TEST_HUMAN	Testisin	hsa:10942	GO:0031225 \\ GO:0005737 \\ GO:0016020 \\ GO:0005886 \\ GO:0004252 \\ GO:0008236 \\ GO:0007283 \\	spermatogenesis (GO:0007283);	serine-type endopeptidase activity (GO:0004252);serine-type peptidase activity (GO:0008236);	anchored component of membrane (GO:0031225);cytoplasm (GO:0005737);membrane (GO:0016020);plasma membrane (GO:0005886);	Alternative splicing;Cell membrane;Complete proteome;Disulfide bond;Glycoprotein;GPI-anchor;Hydrolase;Lipoprotein;Membrane;Polymorphism;Protease;Reference proteome;Serine protease;Signal;Zymogen,;
ABB-ref	isotig27343	3.14784	14.7288	6.87139	15.5205			X	-1.34701	0.00647027	600	--	--	--	--	--	--	--	--	--	--	--	--	--	--	--	--
ABB-ref	isotig27378	7.32172	74.708	9.7264	15.7008			X	1.28388	0.00669076	593	gi|512898485|ref|XP_004924412,1|	uncharacterized protein LOC101739816 [Bombyx mori]	Bombyx mori	lepidoptera	3.89768e-59	A9NQN4	47.65	7e-37	A9NQN4_PICSI	Putative uncharacterized protein {ECO:0000313|EMBL:ABK22945,1}	--	--	--	--	--	--
ABB-ref	isotig27417	2974.63	759.651	1642.17	918.95			X	1.23397	0.00689545	579	--	--	--	--	--	--	--	--	--	--	--	--	--	--	--	--
ABB-ref	isotig27460	539.395	2603.98	32.6011	62.6925			X	1.2155	0.00692558	566	gi|768411063|ref|XP_011561698,1|	sodium-coupled monocarboxylate transporter 2 [Plutella xylostella]	Plutella xylostella	lepidoptera	5.64122e-25	Q7T384	38.98	2e-08	SC5AC_DANRE	Sodium-coupled monocarboxylate transporter 2	dre:393339	GO:0016021 \\ GO:0015355 \\ GO:0015293 \\ GO:0015718 \\ GO:0006814 \\	monocarboxylic acid transport (GO:0015718);sodium ion transport (GO:0006814);	secondary active monocarboxylate transmembrane transporter activity (GO:0015355);symporter activity (GO:0015293);	integral component of membrane (GO:0016021);	Complete proteome;Glycoprotein;Ion transport;Membrane;Reference proteome;Sodium;Sodium transport;Symport;Transmembrane;Transmembrane helix;Transport,;
ABB-ref	isotig27494	123.084	201.986	127.238	425.923			X	1.29703	0.00737951	558	--	--	--	--	--	--	--	--	--	--	--	--	--	--	--	--
ABB-ref	isotig27523	2.10552	0.862462	15.2396	1.81485			X	-1.1912	0.00737951	553	--	--	--	--	--	--	--	--	--	--	--	--	--	--	--	--
ABB-ref	isotig27597	652.21	2596.6	171.872	254.111			X	1.30691	0.00742082	533	--	--	--	--	--	--	--	--	--	--	--	--	--	--	--	--
ABB-ref	isotig27721	17.8319	77.6223	15.7256	32.3189			X	-1.24922	0.00748617	505	gi|357603676|gb|EHJ63877,1|	nuclear receptor GRF [Danaus plexippus]	Danaus plexippus	lepidoptera	1.43079e-26	Q9W539	82.05	3e-12	HR4_DROME	Hormone receptor 4	dme:Dmel_CG43934	GO:0005634 \\ GO:0004879 \\ GO:0043565 \\ GO:0003707 \\ GO:0008270 \\ GO:0071456 \\ GO:0040007 \\ GO:0030518 \\ GO:0048638 \\	cellular response to hypoxia (GO:0071456);growth (GO:0040007);intracellular steroid hormone receptor signaling pathway (GO:0030518);regulation of developmental growth (GO:0048638);	ligand-activated sequence-specific DNA binding RNA polymerase II transcription factor activity (GO:0004879);sequence-specific DNA binding (GO:0043565);steroid hormone receptor activity (GO:0003707);zinc ion binding (GO:0008270);	nucleus (GO:0005634);	Complete proteome;DNA-binding;Metal-binding;Nucleus;Reference proteome;Transcription;Transcription regulation;Zinc;Zinc-finger,;
ABB-ref	isotig27760	0	0	135.786	0			X	2.06662	0.00752136	501	--	--	--	--	--	--	--	--	--	--	--	--	--	--	--	--
ABB-ref	isotig27811	4.67929	0	9.34003	2.69422			X	-1.57576	0.00787642	500	--	--	--	--	--	--	--	--	--	--	--	--	--	--	--	--
ABB-ref	isotig27822	95.679	58.0885	20.7374	2.42126			X	1.23701	0.00794499	500	--	--	--	--	--	--	--	--	--	--	--	--	--	--	--	--
ABB-ref	isotig27824	19.1506	8.87061	33.3548	5.18163			X	-1.37449	0.00794499	500	--	--	--	--	--	--	--	--	--	--	--	--	--	--	--	--
ABB-ref	isotig27981	4.40094	1.15065	0.949099	43.0147			X	1.70982	0.00794499	477	--	--	--	--	--	--	--	--	--	--	--	--	--	--	--	--
ABB-ref	isotig27992	17.5122	75.1754	4.14806	8.2676			X	1.30885	0.00823258	475	--	--	--	--	--	--	--	--	--	--	--	--	--	--	--	--
ABB-ref	isotig28021	1034.6	7002.97	160.212	141.351			X	1.21778	0.00824668	466	gi|290560630|ref|NP_001166671,1|	cuticular protein RR-2 motif 91 precursor [Bombyx mori] >gi|223671284|tpd|FAA00594,1| TPA: cuticle protein [Bombyx mori]	Bombyx mori	lepidoptera	4.54801e-54	P45583	69.12	5e-26	CU19_LOCMI	Cuticle protein 19	--	GO:0042302 \\	--	structural constituent of cuticle (GO:0042302);	--	Cuticle;Direct protein sequencing;Repeat,;
ABB-ref	isotig28026	1.03078	7.90663	2.0223	6.28353			X	1.58239	0.00892999	466	--	--	--	--	--	--	--	--	--	--	--	--	--	--	--	--
ABB-ref	isotig28083	13.7521	117.13	8.4022	21.6413			X	1.33699	0.00904463	450	--	--	--	--	--	--	--	--	--	--	--	--	--	--	--	--
ABB-ref	isotig28131	1.8254	5.89906	1.20725	20.2036			X	1.23026	0.00916563	435	gi|297206721|ref|NP_001171913,1|	flavin-dependent monooxygenase FMO3 precursor [Bombyx mori] >gi|296427837|gb|ADH16750,1| flavin-dependent monooxygenase FMO3B [Bombyx mori]	Bombyx mori	lepidoptera	1.95006e-07	D7PGZ7	92.59	1e-07	D7PGZ7_BOMMO	Flavin-containing monooxygenase {ECO:0000256|RuleBase:RU361177}	bmor:100462672	GO:0050660 \\ GO:0004499 \\ GO:0050661 \\	--	flavin adenine dinucleotide binding (GO:0050660);N,N-dimethylaniline monooxygenase activity (GO:0004499);NADP binding (GO:0050661);	--	FAD {ECO:0000256|RuleBase:RU361177, ECO:0000256|SAAS:SAAS00019049};Flavoprotein {ECO:0000256|RuleBase:RU361177,;ECO:0000256|SAAS:SAAS00019049};Monooxygenase {ECO:0000256|RuleBase:RU361177,;ECO:0000256|SAAS:SAAS00019058};Oxidoreductase {ECO:0000256|RuleBase:RU361177,;ECO:0000256|SAAS:SAAS00019058},;
ABB-ref	isotig28134	10.05	1.41821	21.7401	0.311199			X	1.21633	0.00916563	435	gi|154312752|ref|XP_001555703,1|	ATP synthase protein 9 [Botrytis cinerea B05,10] >gi|347839728|emb|CCD54300,1| similar to ATP synthase protein 9 [Botrytis cinerea T4] >gi|472236077|gb|EMR81020,1| atp synthase subunit protein [Botrytis cinerea BcDW1]	Botrytis cinerea B05,10	!! Fungus	6.01783e-25	Q03672	83.13	1e-23	ATP9_PODAS	ATP synthase subunit 9, mitochondrial	--	GO:0016021 \\ GO:0031966 \\ GO:0045263 \\ GO:0015078 \\ GO:0008289 \\ GO:0015991 \\ GO:0015986 \\	ATP hydrolysis coupled proton transport (GO:0015991);ATP synthesis coupled proton transport (GO:0015986);	hydrogen ion transmembrane transporter activity (GO:0015078);lipid binding (GO:0008289);	integral component of membrane (GO:0016021);mitochondrial membrane (GO:0031966);proton-transporting ATP synthase complex, coupling factor F(o) (GO:0045263);	CF(0);Hydrogen ion transport;Ion transport;Lipid-binding;Membrane;Mitochondrion;Transit peptide;Transmembrane;Transmembrane helix;Transport,;
ABB-ref	isotig28157	440.751	358.449	286.992	46.5588			X	-1.91135	0.00924842	428	gi|512905068|ref|XP_004925853,1|	inorganic phosphate cotransporter-like [Bombyx mori]	Bombyx mori	lepidoptera	2.45426e-08	G6DT52	71.88	2e-08	G6DT52_DANPL	Uncharacterized protein {ECO:0000313|EMBL:EHJ63330,1}	--	GO:0016021 \\ GO:0055085 \\	transmembrane transport (GO:0055085);	--	integral component of membrane (GO:0016021);	Complete proteome {ECO:0000313|Proteomes:UP000007151};Reference proteome {ECO:0000313|Proteomes:UP000007151},;
ABB-ref	isotig28187	1.39347	34.9882	7.56518	23.6318			X	1.21776	0.00932878	419	--	--	--	--	--	--	--	--	--	--	--	--	--	--	--	--
ABB-ref	isotig28239	11.2258	4.51762	24.1979	6.10092			X	-1.1798	0.00935701	402	--	--	--	--	--	--	--	--	--	--	--	--	--	--	--	--
ABB-ref	isotig28345	2.21751	16.1939	4.43357	12.7328			X	1.33457	0.00935701	397	gi|512924288|ref|XP_004930560,1|	trypsin-7-like [Bombyx mori]	Bombyx mori	lepidoptera	6.41808e-44	P35038	58.33	2e-24	TRY4_ANOGA	Trypsin-4	aga:AgaP_AGAP008292	GO:0005576 \\ GO:0004252 \\ GO:0007586 \\	digestion (GO:0007586);	serine-type endopeptidase activity (GO:0004252);	extracellular region (GO:0005576);	Complete proteome;Digestion;Disulfide bond;Hydrolase;Protease;Reference proteome;Secreted;Serine protease;Signal;Zymogen,;
ABB-ref	isotig28359	75.3961	20.8488	15.154	3.28018			X	1.23748	0.00965592	389	gi|768408569|ref|XP_011548039,1|	sodium channel protein Nach-like [Plutella xylostella]	Plutella xylostella	lepidoptera	7.03804e-33	H9ITU4	53.28	4e-33	H9ITU4_BOMMO	Uncharacterized protein {ECO:0000313|EnsemblMetazoa:BGIBMGA000674-TA}	--	GO:0016021 \\ GO:0005272 \\	--	sodium channel activity (GO:0005272);	integral component of membrane (GO:0016021);	Complete proteome {ECO:0000313|Proteomes:UP000005204};Ion channel {ECO:0000256|RuleBase:RU000679,;ECO:0000256|SAAS:SAAS00110114};Ion transport {ECO:0000256|RuleBase:RU000679,;ECO:0000256|SAAS:SAAS00110114};Membrane {ECO:0000256|SAAS:SAAS00110140};Reference proteome {ECO:0000313|Proteomes:UP000005204};Sodium {ECO:0000256|RuleBase:RU000679, ECO:0000256|SAAS:SAAS00110114};Sodium channel {ECO:0000256…
ABB-ref	isotig28462	24.6313	30.0882	19.8931	96.3197			X	1.31482	0.00986406	303	--	--	--	--	--	--	--	--	--	--	--	--	--	--	--	--
ABB-ref	isotig24082	2.19171	0.711568	0	120.517	X	X	X	-2.69449	0.0011049	900	gi|146419367|ref|XP_001485646,1|	glyceraldehyde-3-phosphate dehydrogenase [Meyerozyma guilliermondii ATCC 6260] >gi|146389061|gb|EDK37219,1| glyceraldehyde-3-phosphate dehydrogenase [Meyerozyma guilliermondii ATCC 6260]	Meyerozyma guilliermondii ATCC 6260	yeast	0	Q6BMK0	92.64	0	G3P_DEBHA	Glyceraldehyde-3-phosphate dehydrogenase	dha:DEHA2F04796g	GO:0005737 \\ GO:0004365 \\ GO:0051287 \\ GO:0050661 \\ GO:0006006 \\ GO:0006096 \\	glucose metabolic process (GO:0006006);glycolytic process (GO:0006096);	glyceraldehyde-3-phosphate dehydrogenase (NAD+) (phosphorylating) activity (GO:0004365);NAD binding (GO:0051287);NADP binding (GO:0050661);	cytoplasm (GO:0005737);	Complete proteome;Cytoplasm;Glycolysis;NAD;Oxidoreductase;Reference proteome,;
ABB-ref	isotig18793	64.9213	29.6613	789.463	48.4467	X		X	-4.13022	0.000191272	2700	gi|339283872|gb|AEJ38205,1|	antennal esterase CXE14 [Spodoptera exigua]	Spodoptera exigua	lepidoptera	0	B2D0J5	30.98	3e-47	EST6_APIME	Venom carboxylesterase-6	ame:410928	GO:0005576 \\ GO:0052689 \\	--	carboxylic ester hydrolase activity (GO:0052689);	extracellular region (GO:0005576);	Allergen;Complete proteome;Disulfide bond;Glycoprotein;Hydrolase;Reference proteome;Secreted;Serine esterase;Signal,;
ABB-ref	isotig19369	348.634	1468.62	84.3048	10214.3	X		X	-3.09103	0.000248328	2200	gi|110743533|dbj|BAE98324,1|	methionine-rich storage protein [Chilo suppressalis]	Chilo suppressalis	lepidoptera	0	P09179	66.01	0	SSP1_BOMMO	Sex-specific storage-protein 1	--	GO:0005615 \\ GO:0045735 \\	--	nutrient reservoir activity (GO:0045735);	extracellular space (GO:0005615);	Complete proteome;Glycoprotein;Reference proteome;Secreted;Signal;Storage protein,;
ABB-ref	isotig21050	471.062	111.981	1799.05	78.5785	X		X	-3.08229	0.000360682	1500	gi|512936070|ref|XP_004933429,1|	PREDICTED: alpha-amylase 4N-like [Bombyx mori]	Bombyx mori	lepidoptera	0	O18345	60.92	0	AMY2_DROAN	Alpha-amylase 2	dan:Dana_GF18843	GO:0004556 \\ GO:0046872 \\ GO:0005975 \\	carbohydrate metabolic process (GO:0005975);	alpha-amylase activity (GO:0004556);metal ion binding (GO:0046872);	--	Calcium;Carbohydrate metabolism;Chloride;Complete proteome;Disulfide bond;Glycosidase;Hydrolase;Metal-binding;Reference proteome;Signal,;
ABB-ref	isotig05793	9.58149	11.7595	876.207	44.0986	X	X	X	6.29175	7.71418e-10	761	--	--	--	--	--	--	--	--	--	--	--	--	--	--	--	--
ABB-ref	isotig21340	19.2829	16.7677	3.93247	60.2968			X	-3.15755	0.000107555	1400	gi|512917037|ref|XP_004928788,1|	lipase 1-like [Bombyx mori]	Bombyx mori	lepidoptera	1.18604e-149	O46108	37.53	3e-75	LIP3_DROME	Lipase 3	hsa:149998	GO:0005576 \\ GO:0005615 \\ GO:0016020 \\ GO:0005886 \\ GO:0052689 \\ GO:0008201 \\ GO:0004620 \\ GO:0016042 \\	lipid catabolic process (GO:0016042);	carboxylic ester hydrolase activity (GO:0052689);heparin binding (GO:0008201);phospholipase activity (GO:0004620);	extracellular region (GO:0005576);extracellular space (GO:0005615);membrane (GO:0016020);plasma membrane (GO:0005886);	Alternative splicing;Complete proteome;Disease mutation;Disulfide bond;Glycoprotein;Heparin-binding;Hydrolase;Lipid degradation;Lipid metabolism;Membrane;Polymorphism;Reference proteome;Secreted;Signal,;
ABB-ref	isotig21346	35.7184	259.187	19.8693	59.9957			X	1.64349	0.000114723	1400	gi|512897078|ref|XP_004924065,1|	lipase 1-like [Bombyx mori]	Bombyx mori	lepidoptera	1.42222e-116	O46108	36.91	2e-67	LIP3_DROME	Lipase 3	rno:117554	GO:0005615 \\ GO:0042589 \\ GO:0047372 \\ GO:0005509 \\ GO:0047714 \\ GO:0016298 \\ GO:0004620 \\ GO:0004806 \\ GO:0019376 \\ GO:0009395 \\ GO:0009791 \\ GO:0032094 \\ GO:0051384 \\ GO:0033993 \\ GO:0043434 \\	galactolipid catabolic process (GO:0019376);phospholipid catabolic process (GO:0009395);post-embryonic development (GO:0009791);response to food (GO:0032094);response to glucocorticoid (GO:0051384);response to lipid (GO:0033993);response to peptide hormone (GO:0043434);	acylglycerol lipase activity (GO:0047372);calcium ion binding (GO:0005509);galactolipase activity (GO:0047714);lipase activity (GO:0016298);phospholipase activity (GO:0004620);triglyceride lipase activity (GO:0004806);	extracellular space (GO:0005615);zymogen granule membrane (GO:0042589);	3D-structure;Calcium;Complete proteome;Direct protein sequencing;Disulfide bond;Glycoprotein;Hydrolase;Lipid degradation;Lipid metabolism;Membrane;Metal-binding;Reference proteome;Secreted;Signal,;
ABB-ref	isotig21491	26.2345	112.594	43.6033	114.035			X	2.42123	0.000114723	1400	gi|768441203|ref|XP_011562313,1|	LOW QUALITY PROTEIN: uncharacterized protein LOC105392397 [Plutella xylostella]	Plutella xylostella	lepidoptera	0	A2AVA0	43.01	2e-12	SVEP1_MOUSE	Sushi, von Willebrand factor type A, EGF and pentraxin domain-containing protein 1	mmu:64817	GO:0005737 \\ GO:0005576 \\ GO:0016020 \\ GO:0005509 \\ GO:0003682 \\ GO:0007155 \\	cell adhesion (GO:0007155);	calcium ion binding (GO:0005509);chromatin binding (GO:0003682);	cytoplasm (GO:0005737);extracellular region (GO:0005576);membrane (GO:0016020);	Alternative splicing;Calcium;Cell adhesion;Complete proteome;Cytoplasm;Disulfide bond;EGF-like domain;Glycoprotein;Membrane;Reference proteome;Repeat;Secreted;Signal;Sushi,;
ABB-ref	isotig21508	14.0861	37.3262	19.244	56.2531			X	1.57456	0.000114723	1400	gi|357614659|gb|EHJ69197,1|	serine protease inhibitor dipetalogastin precursor [Danaus plexippus]	Danaus plexippus	lepidoptera	3.61683e-101	O96790	35.38	1e-42	DPGN_DIPMA	Serine protease inhibitor dipetalogastin	--	GO:0005576 \\ GO:0004867 \\ GO:0050819 \\ GO:0010951 \\	negative regulation of coagulation (GO:0050819);negative regulation of endopeptidase activity (GO:0010951);	serine-type endopeptidase inhibitor activity (GO:0004867);	extracellular region (GO:0005576);	3D-structure;Direct protein sequencing;Disulfide bond;Protease inhibitor;Repeat;Secreted;Serine protease inhibitor,;
ABB-ref	isotig21542	150.698	1744.4	1083.57	2598.09			X	-1.53708	0.000121571	1400	gi|757181334|gb|AJN91182,1|	cytochrome P450 monooxygenase CYP338A1 [Cnaphalocrocis medinalis]	Cnaphalocrocis medinalis	lepidoptera	0	Q04552	26.18	2e-41	CP6B1_PAPPO	Cytochrome P450 6B1	--	GO:0005789 \\ GO:0070330 \\ GO:0020037 \\ GO:0005506 \\	--	aromatase activity (GO:0070330);heme binding (GO:0020037);iron ion binding (GO:0005506);	endoplasmic reticulum membrane (GO:0005789);	Direct protein sequencing;Endoplasmic reticulum;Heme;Iron;Membrane;Metal-binding;Microsome;Monooxygenase;Oxidoreductase;Polymorphism,;
ABB-ref	isotig21652	317.638	3114.39	68.0788	250.434			X	2.08763	0.000125322	1330	gi|357626811|gb|EHJ76740,1|	trypsin-like proteinase [Danaus plexippus]	Danaus plexippus	lepidoptera	6.46871e-114	P35037	40.83	7e-51	TRY3_ANOGA	Trypsin-3	aga:AgaP_AGAP008294	GO:0005576 \\ GO:0004252 \\ GO:0007586 \\	digestion (GO:0007586);	serine-type endopeptidase activity (GO:0004252);	extracellular region (GO:0005576);	Complete proteome;Digestion;Disulfide bond;Hydrolase;Protease;Reference proteome;Secreted;Serine protease;Signal;Zymogen,;
ABB-ref	isotig21694	680.232	3415.71	189.625	281.024			X	2.36695	0.000142153	1301	--	--	--	--	--	--	--	--	--	--	--	--	--	--	--	--
ABB-ref	isotig21805	22.366	59.2719	15.5386	145.591			X	1.91429	0.00015001	1300	gi|190702380|gb|ACE75273,1|	retroelement polyprotein [Glyptapanteles flavicoxis]	Glyptapanteles flavicoxis	hymenoptera (parasitoid)	1.41366e-15	A0A0A9WUU5	27.16	5e-17	A0A0A9WUU5_LYGHE	Transposon Ty3-G Gag-Pol polyprotein {ECO:0000313|EMBL:JAG11191,1}	--	GO:0003676 \\ GO:0008270 \\	--	nucleic acid binding (GO:0003676);zinc ion binding (GO:0008270);	--	--
ABB-ref	isotig21827	226.571	1050.3	33.6397	63.0686			X	1.7833	0.000153791	1300	gi|512905498|ref|XP_004925959,1|	YLP motif-containing protein 1-like [Bombyx mori]	Bombyx mori	lepidoptera	5.82615e-73	G6CLR5	54.12	5e-81	G6CLR5_DANPL	Uncharacterized protein {ECO:0000313|EMBL:EHJ77817,1}	--	--	--	--	--	Complete proteome {ECO:0000313|Proteomes:UP000007151};Reference proteome {ECO:0000313|Proteomes:UP000007151},;
ABB-ref	isotig21846	50.4716	201.927	99.9722	295.919			X	1.55801	0.000156497	1300	gi|512937571|ref|XP_004933796,1|	glucose dehydrogenase [acceptor]-like, partial [Bombyx mori]	Bombyx mori	lepidoptera	1.79515e-103	P18172	34.29	1e-60	DHGL_DROPS	Glucose dehydrogenase [FAD, quinone]	dpo:Dpse_GA11047	GO:0005576 \\ GO:0050660 \\ GO:0016614 \\	--	flavin adenine dinucleotide binding (GO:0050660);oxidoreductase activity, acting on CH-OH group of donors (GO:0016614);	extracellular region (GO:0005576);	Complete proteome;FAD;Flavoprotein;Oxidoreductase;Reference proteome;Secreted;Selenocysteine;Signal,;
ABB-ref	isotig21992	476.006	2182.11	855.868	1442.25			X	-1.56607	0.000156497	1284	gi|512931745|ref|XP_004932378,1|	nucleoporin-like protein 2-like [Bombyx mori]	Bombyx mori	lepidoptera	9.75323e-29	H9IZB5	67.03	7e-29	H9IZB5_BOMMO	Uncharacterized protein {ECO:0000313|EnsemblMetazoa:BGIBMGA002600-TA}	bmor:101740747	--	--	--	--	Complete proteome {ECO:0000313|Proteomes:UP000005204};Reference proteome {ECO:0000313|Proteomes:UP000005204},;
ABB-ref	isotig22010	22.9765	96.7086	47.9368	172.656			X	2.68253	0.00016586	1274	gi|357602927|gb|EHJ63569,1|	vitellogenin [Danaus plexippus]	Danaus plexippus	lepidoptera	2.22414e-120	Q8WWY8	31.21	1e-29	LIPH_HUMAN	Lipase member H	hsa:200879	GO:0005615 \\ GO:0005886 \\ GO:0052689 \\ GO:0008201 \\ GO:0004620 \\ GO:0016042 \\	lipid catabolic process (GO:0016042);	carboxylic ester hydrolase activity (GO:0052689);heparin binding (GO:0008201);phospholipase activity (GO:0004620);	extracellular space (GO:0005615);plasma membrane (GO:0005886);	Complete proteome;Disease mutation;Disulfide bond;Glycoprotein;Heparin-binding;Hydrolase;Hypotrichosis;Lipid degradation;Lipid metabolism;Membrane;Reference proteome;Secreted;Signal,;
ABB-ref	isotig22012	6331.02	32548.9	1678.04	3643.19			X	1.59411	0.00016586	1272	--	--	--	--	--	--	--	--	--	--	--	--	--	--	--	--
ABB-ref	isotig22045	18873.2	71385.6	2291.77	4651.85			X	-1.88475	0.000203249	1248	gi|389610583|dbj|BAM18903,1|	cuticular protein PpolCPG14 [Papilio polytes]	Papilio polytes	lepidoptera	2.22161e-41	I4DLW3	73.19	1e-41	I4DLW3_PAPPL	Cuticular protein PpolCPG14 {ECO:0000313|EMBL:BAM18903,1}	--	--	--	--	--	--
ABB-ref	isotig22136	81.2927	54.4319	373.094	89.557			X	1.51371	0.000207359	1201	gi|768440627|ref|XP_011561996,1|	lipase 3-like [Plutella xylostella]	Plutella xylostella	lepidoptera	2.91595e-144	O46107	36.71	4e-60	LIP1_DROME	Lipase 1	--	GO:0005615 \\ GO:0047372 \\ GO:0005509 \\ GO:0047714 \\ GO:0004620 \\ GO:0004806 \\ GO:0019376 \\ GO:0006629 \\ GO:0009395 \\	galactolipid catabolic process (GO:0019376);lipid metabolic process (GO:0006629);phospholipid catabolic process (GO:0009395);	acylglycerol lipase activity (GO:0047372);calcium ion binding (GO:0005509);galactolipase activity (GO:0047714);phospholipase activity (GO:0004620);triglyceride lipase activity (GO:0004806);	extracellular space (GO:0005615);	3D-structure;Calcium;Complete proteome;Direct protein sequencing;Disulfide bond;Glycoprotein;Hydrolase;Lipid degradation;Lipid metabolism;Metal-binding;Reference proteome;Secreted,;
ABB-ref	isotig22172	2.18944	31.1941	17.067	163.22			X	1.62341	0.000238318	1200	gi|261335921|emb|CBH09301,1|	ecdysone oxidase [Heliconius melpomene]	Heliconius melpomene	lepidoptera	1.4688e-90	P18173	34.52	3e-50	DHGL_DROME	Glucose dehydrogenase [FAD, quinone]	dme:Dmel_CG1152	GO:0005576 \\ GO:0050660 \\ GO:0016614 \\ GO:0006006 \\ GO:0008364 \\ GO:0046693 \\	glucose metabolic process (GO:0006006);pupal chitin-based cuticle development (GO:0008364);sperm storage (GO:0046693);	flavin adenine dinucleotide binding (GO:0050660);oxidoreductase activity, acting on CH-OH group of donors (GO:0016614);	extracellular region (GO:0005576);	Complete proteome;FAD;Flavoprotein;Oxidoreductase;Reference proteome;Secreted;Selenocysteine;Signal,;
ABB-ref	isotig22204	34.3955	59.6978	30.7519	138.582			X	-1.47657	0.000243643	1200	gi|357620790|gb|EHJ72843,1|	ecdysone oxidase [Danaus plexippus]	Danaus plexippus	lepidoptera	9.6354e-92	Q1MJU4	32.7	7e-54	BETA_RHIL3	Oxygen-dependent choline dehydrogenase {ECO:0000255|HAMAP-Rule:MF_00750}	rle:RL1270	GO:0008802 \\ GO:0008812 \\ GO:0050660 \\ GO:0019285 \\	glycine betaine biosynthetic process from choline (GO:0019285);	betaine-aldehyde dehydrogenase activity (GO:0008802);choline dehydrogenase activity (GO:0008812);flavin adenine dinucleotide binding (GO:0050660);	--	Complete proteome;FAD;Flavoprotein;NAD;Oxidoreductase,;
ABB-ref	isotig22248	0	1.06526	0.562924	69.8695			X	1.54756	0.000246205	1200	gi|146415384|ref|XP_001483662,1|	enolase 1 [Meyerozyma guilliermondii ATCC 6260] >gi|146392135|gb|EDK40293,1| enolase 1 [Meyerozyma guilliermondii ATCC 6260]	Meyerozyma guilliermondii ATCC 6260	yeast	0	Q6BI20	90.23	0	ENO2_DEBHA	Enolase 2	dha:DEHA2G14058g	GO:0000015 \\ GO:0000287 \\ GO:0004634 \\ GO:0006096 \\	glycolytic process (GO:0006096);	magnesium ion binding (GO:0000287);phosphopyruvate hydratase activity (GO:0004634);	phosphopyruvate hydratase complex (GO:0000015);	Complete proteome;Cytoplasm;Glycolysis;Lyase;Magnesium;Metal-binding;Reference proteome,;
ABB-ref	isotig22249	2225.46	2062.69	238.876	5380.04			X	1.53534	0.000246205	1191	gi|357615098|gb|EHJ69470,1|	ecdysteroid regulated protein [Danaus plexippus]	Danaus plexippus	lepidoptera	2.70829e-47	G6DAM2	55.61	2e-47	G6DAM2_DANPL	Ecdysteroid regulated protein {ECO:0000313|EMBL:EHJ69470,1}	--	--	--	--	--	Complete proteome {ECO:0000313|Proteomes:UP000007151};Reference proteome {ECO:0000313|Proteomes:UP000007151},;
ABB-ref	isotig22272	252.046	1821.71	166.462	371.608			X	1.59667	0.000252355	1200	gi|9635272|ref|NP_059170,1|	ORF22 [Xestia c-nigrum granulovirus] >gi|6175666|gb|AAF05136,1|AF162221_22 ORF22 [Xestia c-nigrum granulovirus]	Xestia c-nigrum granulovirus	virus	6.41217e-07	R4ZFH0	27.49	3e-23	R4ZFH0_CBEPV	L', complete genome {ECO:0000313|EMBL:CCU55879,1}	vg:15613301	--	--	--	--	Complete proteome {ECO:0000313|Proteomes:UP000014934},;
ABB-ref	isotig22697	201.615	1541.15	845.661	1493.14			X	1.82586	0.000257996	1100	gi|112983618|ref|NP_001037368,1|	serine protease-like protein precursor [Bombyx mori] >gi|71738891|gb|AAZ40503,1| serine protease-like protein [Bombyx mori]	Bombyx mori	lepidoptera	9.14499e-157	P35041	38.79	2e-46	TRY7_ANOGA	Trypsin-7	aga:AgaP_AGAP008293	GO:0005576 \\ GO:0004252 \\ GO:0007586 \\	digestion (GO:0007586);	serine-type endopeptidase activity (GO:0004252);	extracellular region (GO:0005576);	Complete proteome;Digestion;Disulfide bond;Hydrolase;Protease;Reference proteome;Secreted;Serine protease;Signal;Zymogen,;
ABB-ref	isotig22780	14.2289	48.7928	13.1555	34.9524			X	1.82851	0.000276757	1100	gi|512931419|ref|XP_004932298,1|	matrix metalloproteinase-14-like [Bombyx mori]	Bombyx mori	lepidoptera	9.43197e-45	Q9R0S3	37.97	2e-08	MMP17_MOUSE	Matrix metalloproteinase-17	mmu:23948	GO:0031225 \\ GO:0005886 \\ GO:0005578 \\ GO:0005509 \\ GO:0004222 \\ GO:0008270 \\	--	calcium ion binding (GO:0005509);metalloendopeptidase activity (GO:0004222);zinc ion binding (GO:0008270);	anchored component of membrane (GO:0031225);plasma membrane (GO:0005886);proteinaceous extracellular matrix (GO:0005578);	Calcium;Cell membrane;Cleavage on pair of basic residues;Complete proteome;Disulfide bond;Extracellular matrix;Glycoprotein;GPI-anchor;Hydrolase;Lipoprotein;Membrane;Metal-binding;Metalloprotease;Protease;Reference proteome;Repeat;Secreted;Signal;Zinc;Zymogen,;
ABB-ref	isotig22847	313.01	2742.05	1296.08	4340.27			X	1.48248	0.000276757	1100	--	--	--	--	--	--	--	--	--	--	--	--	--	--	--	--
ABB-ref	isotig22857	69.3051	256.858	17.1386	44.2702			X	1.49625	0.000285199	1100	--	--	--	--	--	--	--	--	--	--	--	--	--	--	--	--
ABB-ref	isotig22871	198.44	1163.99	45.8284	67.4441			X	-1.76141	0.000293643	1100	gi|512917558|ref|XP_004928916,1|	glucose dehydrogenase [acceptor]-like [Bombyx mori]	Bombyx mori	lepidoptera	4.75895e-154	P18173	31.6	5e-46	DHGL_DROME	Glucose dehydrogenase [FAD, quinone]	dme:Dmel_CG1152	GO:0005576 \\ GO:0050660 \\ GO:0016614 \\ GO:0006006 \\ GO:0008364 \\ GO:0046693 \\	glucose metabolic process (GO:0006006);pupal chitin-based cuticle development (GO:0008364);sperm storage (GO:0046693);	flavin adenine dinucleotide binding (GO:0050660);oxidoreductase activity, acting on CH-OH group of donors (GO:0016614);	extracellular region (GO:0005576);	Complete proteome;FAD;Flavoprotein;Oxidoreductase;Reference proteome;Secreted;Selenocysteine;Signal,;
ABB-ref	isotig22896	72.6994	19.9253	28.2017	8.84317			X	2.07943	0.000315231	1100	--	--	--	--	--	--	--	--	--	--	--	--	--	--	--	--
ABB-ref	isotig22909	8.4181	7.31382	29.1219	1.50727			X	1.47067	0.000315333	1100	--	--	--	--	--	--	--	--	--	--	--	--	--	--	--	--
ABB-ref	isotig22933	525.954	204.987	69.4376	12.9145			X	1.48275	0.000323459	1100	gi|357617527|gb|EHJ70841,1|	sugar transporter protein [Danaus plexippus]	Danaus plexippus	lepidoptera	3.21398e-85	Q17NV8	26.35	3e-27	TRET1_AEDAE	Facilitated trehalose transporter Tret1 {ECO:0000250|UniProtKB:Q7PIR5}	aag:AaeL_AAEL000567	GO:0016021 \\ GO:0005886 \\ GO:0015574 \\ GO:0015771 \\	trehalose transport (GO:0015771);	trehalose transmembrane transporter activity (GO:0015574);	integral component of membrane (GO:0016021);plasma membrane (GO:0005886);	Cell membrane;Complete proteome;Glycoprotein;Membrane;Reference proteome;Sugar transport;Transmembrane;Transmembrane helix;Transport,;
ABB-ref	isotig22961	10.7164	0	45.0579	20.5977			X	1.5243	0.000338509	1100	--	--	--	--	--	--	--	--	--	--	--	--	--	--	--	--
ABB-ref	isotig23121	10.9144	25.4338	16.7309	52.0499			X	1.53695	0.000356312	1066	gi|768419491|ref|XP_011550467,1|	uncharacterized protein LOC105382310 [Plutella xylostella]	Plutella xylostella	lepidoptera	1.80559e-153	N6U9J9	92.46	5e-133	N6U9J9_DENPD	Uncharacterized protein {ECO:0000313|EMBL:ENN75277,1, ECO:0000313|EnsemblMetazoa:ENN75277}	--	--	--	--	--	Complete proteome {ECO:0000313|Proteomes:UP000019118},;
ABB-ref	isotig23141	6.28673	18.4304	10.1866	29.148			X	2.02508	0.000361284	1057	gi|542212917|ref|XP_005479097,1|	uncharacterized protein LOC102081579 isoform X1 [Oreochromis niloticus] >gi|542212919|ref|XP_005479098,1| uncharacterized protein LOC102081579 isoform X2 [Oreochromis niloticus]	Oreochromis niloticus	!! Fish	2.31497e-11	S4PAZ5	28.95	1e-23	S4PAZ5_9NEOP	Uncharacterized protein {ECO:0000313|EMBL:JAA87759,1}	--	--	--	--	--	--
ABB-ref	isotig23148	19039.6	4114.21	5488.22	4494.41			X	-2.05406	0.000419375	1050	gi|512892855|ref|XP_004923035,1|	uncharacterized protein LOC101735588 [Bombyx mori]	Bombyx mori	lepidoptera	1.44613e-11	H9J1D5	25.89	1e-11	H9J1D5_BOMMO	Uncharacterized protein {ECO:0000313|EnsemblMetazoa:BGIBMGA003322-TA}	bmor:101735588	--	--	--	--	Complete proteome {ECO:0000313|Proteomes:UP000005204};Reference proteome {ECO:0000313|Proteomes:UP000005204},;
ABB-ref	isotig23166	22183.9	10453	44493.9	14740.6			X	-1.45512	0.00042966	1039	gi|156968311|gb|ABU98627,1|	lipase [Helicoverpa armigera]	Helicoverpa armigera	lepidoptera	3.28449e-117	Q6XZB0	30.77	9e-30	LIPI_HUMAN	Lipase member I	--	GO:0005615 \\ GO:0047372 \\ GO:0005509 \\ GO:0047714 \\ GO:0004620 \\ GO:0004806 \\ GO:0019376 \\ GO:0006629 \\ GO:0009395 \\	galactolipid catabolic process (GO:0019376);lipid metabolic process (GO:0006629);phospholipid catabolic process (GO:0009395);	acylglycerol lipase activity (GO:0047372);calcium ion binding (GO:0005509);galactolipase activity (GO:0047714);phospholipase activity (GO:0004620);triglyceride lipase activity (GO:0004806);	extracellular space (GO:0005615);	3D-structure;Calcium;Complete proteome;Direct protein sequencing;Disulfide bond;Glycoprotein;Hydrolase;Lipid degradation;Lipid metabolism;Metal-binding;Reference proteome;Secreted.;
ABB-ref	isotig23215	58.9702	189.752	22.7039	59.1189			X	1.4731	0.000448487	1011	--	--	--	--	--	--	--	--	--	--	--	--	--	--	--	--
ABB-ref	isotig23296	11.6047	49.6128	24.5275	208.023			X	-1.47205	0.000462897	1000	--	--	--	--	--	--	--	--	--	--	--	--	--	--	--	--
ABB-ref	isotig23391	15.6248	47.2855	16.7049	40.8848			X	-1.91433	0.000479976	1000	gi|768424200|ref|XP_011553042,1|	uncharacterized protein LOC105384490 [Plutella xylostella]	Plutella xylostella	lepidoptera	2.03151e-51	D7EM19	41.11	3e-55	D7EM19_TRICA	Putative uncharacterized protein {ECO:0000313|EMBL:EFA12514,1}	--	GO:0003677 \\ GO:0008270 \\ GO:0015074 \\	DNA integration (GO:0015074);	DNA binding (GO:0003677);zinc ion binding (GO:0008270);	--	Complete proteome {ECO:0000313|Proteomes:UP000007266};Reference proteome {ECO:0000313|Proteomes:UP000007266},;
ABB-ref	isotig23395	4.82089	29.282	11.6236	24.4049			X	1.98122	0.000498053	1000	--	--	--	--	--	--	--	--	--	--	--	--	--	--	--	--
ABB-ref	isotig23440	8.59702	44.9962	28.784	69.2452			X	2.05004	0.000519266	1000	--	--	--	--	--	--	--	--	--	--	--	--	--	--	--	--
ABB-ref	isotig23442	105.616	385.493	73.645	149.52			X	1.48631	0.000543995	1000	gi|512917562|ref|XP_004928917,1|	uncharacterized protein LOC101741255 [Bombyx mori]	Bombyx mori	lepidoptera	1.23203e-36	G6CHZ4	58.56	4e-23	G6CHZ4_DANPL	Uncharacterized protein {ECO:0000313|EMBL:EHJ79166,1}	--	--	--	--	--	Complete proteome {ECO:0000313|Proteomes:UP000007151};Reference proteome {ECO:0000313|Proteomes:UP000007151},;
ABB-ref	isotig23463	1.97267	15.8188	0.600652	40.3482			X	1.82205	0.000559162	1000	--	--	--	--	--	--	--	--	--	--	--	--	--	--	--	--
ABB-ref	isotig23475	68.6818	214.547	102.684	242.418			X	1.9317	0.000566349	1000	gi|357625421|gb|EHJ75876,1|	WD repeat domain 24 [Danaus plexippus]	Danaus plexippus	lepidoptera	0	Q7ZX22	56.52	9e-109	WDR24_XENLA	WD repeat-containing protein 24	xla:380357	--	--	--	--	Repeat;WD repeat,;
ABB-ref	isotig23476	7.22729	2.82423	0.314553	125.337			X	1.5031	0.000600873	1000	gi|152032427|sp|A5DPE3,2|EF1A_PICGU	RecName: Full=Elongation factor 1-alpha; Short=EF-1-alpha [Meyerozyma guilliermondii ATCC 6260]	Meyerozyma guilliermondii ATCC 6260	yeast	0	A5DPE3	100	0	EF1A_PICGU	Elongation factor 1-alpha	pgu:PGUG_05144	GO:0005737 \\ GO:0005525 \\ GO:0003924 \\ GO:0003746 \\	--	GTP binding (GO:0005525);GTPase activity (GO:0003924);translation elongation factor activity (GO:0003746);	cytoplasm (GO:0005737);	Complete proteome;Cytoplasm;Elongation factor;GTP-binding;Nucleotide-binding;Protein biosynthesis;Reference proteome,;
ABB-ref	isotig23532	112.193	54.1947	170.267	34.4501			X	1.63889	0.000624764	1000	gi|512897030|ref|XP_004924053,1|	uncharacterized threonine-rich GPI-anchored glycoprotein PJ4664,02-like [Bombyx mori]	Bombyx mori	lepidoptera	4.66372e-17	H9JSH2	56.72	4e-17	H9JSH2_BOMMO	Uncharacterized protein {ECO:0000313|EnsemblMetazoa:BGIBMGA012483-TA}	--	GO:0016020 \\	--	--	membrane (GO:0016020);	Complete proteome {ECO:0000313|Proteomes:UP000005204};Reference proteome {ECO:0000313|Proteomes:UP000005204};Repeat {ECO:0000256|SAAS:SAAS00117253},;
ABB-ref	isotig23540	0.730307	0.711568	8.7863	54.7968			X	1.43269	0.000630794	1000	--	--	--	--	--	--	--	--	--	--	--	--	--	--	--	--
ABB-ref	isotig23586	8.17991	25.9082	10.0592	46.1361			X	1.58236	0.000641527	1000	gi|512930290|ref|XP_004932030,1|	uncharacterized protein LOC101740982 [Bombyx mori]	Bombyx mori	lepidoptera	6.53003e-130	H9ISR9	75.21	4e-130	H9ISR9_BOMMO	Uncharacterized protein {ECO:0000313|EnsemblMetazoa:BGIBMGA000296-TA}	bmor:101740982	GO:0008080 \\	--	N-acetyltransferase activity (GO:0008080);	--	Complete proteome {ECO:0000313|Proteomes:UP000005204};Reference proteome {ECO:0000313|Proteomes:UP000005204},;
ABB-ref	isotig23611	42.6462	212.708	65.1168	107.027			X	-1.90345	0.000651301	1000	gi|357611911|gb|EHJ67712,1|	serpin-27 [Danaus plexippus]	Danaus plexippus	lepidoptera	2.03538e-81	G6DFL5	70.85	1e-81	G6DFL5_DANPL	Serpin-27 {ECO:0000313|EMBL:EHJ67712,1}	--	GO:0005615 \\	--	--	extracellular space (GO:0005615);	Complete proteome {ECO:0000313|Proteomes:UP000007151};Reference proteome {ECO:0000313|Proteomes:UP000007151},;
ABB-ref	isotig23660	131.409	590.315	20.0969	30.505			X	1.44671	0.000651301	1000	gi|389611732|dbj|BAM19448,1|	similar to CG5065 [Papilio xuthus]	Papilio xuthus	lepidoptera	7.04009e-102	A1ZAI5	32.92	2e-23	FACR1_DROME	Putative fatty acyl-CoA reductase CG5065 {ECO:0000250|UniProtKB:Q922J9, ECO:0000312|EMBL:AAF57974,1}	dme:Dmel_CG5065	GO:0016021 \\ GO:0005778 \\ GO:0005777 \\ GO:0080019 \\ GO:0050062 \\ GO:0008611 \\ GO:0035336 \\ GO:0010025 \\	ether lipid biosynthetic process (GO:0008611);long-chain fatty-acyl-CoA metabolic process (GO:0035336);wax biosynthetic process (GO:0010025);	fatty-acyl-CoA reductase (alcohol-forming) activity (GO:0080019);long-chain-fatty-acyl-CoA reductase activity (GO:0050062);	integral component of membrane (GO:0016021);peroxisomal membrane (GO:0005778);peroxisome (GO:0005777);	Complete proteome;Lipid biosynthesis;Lipid metabolism;Membrane;NADP;Oxidoreductase;Reference proteome;Transmembrane;Transmembrane helix,;
ABB-ref	isotig23691	460.385	2445.27	87.8646	95.5203			X	-1.64062	0.000651301	1000	gi|323505993|gb|ADX87360,1|	yellow-h2 [Heliconius melpomene]	Heliconius melpomene	lepidoptera	0	Q9BI23	37.61	3e-72	YELL_DROER	Protein yellow	--	GO:0005576 \\ GO:0060179 \\ GO:0042438 \\ GO:0007275 \\	male mating behavior (GO:0060179);melanin biosynthetic process (GO:0042438);multicellular organismal development (GO:0007275);	--	extracellular region (GO:0005576);	Developmental protein;Glycoprotein;Secreted;Signal,;
ABB-ref	isotig23905	85.2295	306.264	80.4551	275.923			X	1.43729	0.000651301	904	gi|512935401|ref|XP_004933266,1|	serine proteinase stubble-like [Bombyx mori]	Bombyx mori	lepidoptera	1.68391e-78	G6D8D9	64.8	2e-72	G6D8D9_DANPL	Uncharacterized protein {ECO:0000313|EMBL:EHJ70243,1}	--	GO:0004252 \\	--	serine-type endopeptidase activity (GO:0004252);	--	Complete proteome {ECO:0000313|Proteomes:UP000007151};Reference proteome {ECO:0000313|Proteomes:UP000007151},;
ABB-ref	isotig23917	204.21	1593.56	1352.01	1670.82			X	1.71665	0.000679483	902	gi|512931923|ref|XP_004932419,1|	PREDICTED: cell wall protein AWA1-like [Bombyx mori]	Bombyx mori	lepidoptera	1.01685e-24	G6D541	53.75	1e-39	G6D541_DANPL	Uncharacterized protein {ECO:0000313|EMBL:EHJ71388,1}	--	--	--	--	--	Complete proteome {ECO:0000313|Proteomes:UP000007151};Reference proteome {ECO:0000313|Proteomes:UP000007151},;
ABB-ref	isotig23982	103.773	53.2835	38.7831	3.55671			X	-1.40053	0.000710738	900	--	--	--	--	--	--	--	--	--	--	--	--	--	--	--	--
ABB-ref	isotig24034	61.4801	356.714	7.40802	21.8018			X	1.42574	0.000715264	900	gi|512905632|ref|XP_004925993,1|	fatty acyl-CoA reductase CG5065-like [Bombyx mori]	Bombyx mori	lepidoptera	2.79913e-165	A1ZAI5	49.62	9e-83	FACR1_DROME	Putative fatty acyl-CoA reductase CG5065 {ECO:0000250|UniProtKB:Q922J9, ECO:0000312|EMBL:AAF57974,1}	dme:Dmel_CG5065	GO:0016021 \\ GO:0005778 \\ GO:0005777 \\ GO:0080019 \\ GO:0050062 \\ GO:0008611 \\ GO:0035336 \\ GO:0010025 \\	ether lipid biosynthetic process (GO:0008611);long-chain fatty-acyl-CoA metabolic process (GO:0035336);wax biosynthetic process (GO:0010025);	fatty-acyl-CoA reductase (alcohol-forming) activity (GO:0080019);long-chain-fatty-acyl-CoA reductase activity (GO:0050062);	integral component of membrane (GO:0016021);peroxisomal membrane (GO:0005778);peroxisome (GO:0005777);	Complete proteome;Lipid biosynthesis;Lipid metabolism;Membrane;NADP;Oxidoreductase;Reference proteome;Transmembrane;Transmembrane helix,;
ABB-ref	isotig24047	10.0568	2.75253	29.3948	7.54571			X	1.58968	0.00072556	900	gi|768443488|ref|XP_011563561,1|	BAI1-associated protein 3 [Plutella xylostella]	Plutella xylostella	lepidoptera	4.34e-18	H9JQA0	95.65	9e-19	H9JQA0_BOMMO	Uncharacterized protein {ECO:0000313|EnsemblMetazoa:BGIBMGA011706-TA}	--	--	--	--	--	Complete proteome {ECO:0000313|Proteomes:UP000005204};Reference proteome {ECO:0000313|Proteomes:UP000005204},;
ABB-ref	isotig24053	49.6514	26.0531	119.701	28.4073			X	1.41594	0.000734298	900	gi|512914887|ref|XP_004928253,1|	uncharacterized protein LOC101746574 [Bombyx mori]	Bombyx mori	lepidoptera	4.0654e-40	H9JG45	64.94	1e-23	H9JG45_BOMMO	Uncharacterized protein {ECO:0000313|EnsemblMetazoa:BGIBMGA008492-TA}	--	GO:0016021 \\	--	--	integral component of membrane (GO:0016021);	Complete proteome {ECO:0000313|Proteomes:UP000005204};Reference proteome {ECO:0000313|Proteomes:UP000005204},;
ABB-ref	isotig24073	2.91045	10.9393	4.70644	28.3591			X	-1.52252	0.000741784	900	gi|768435447|ref|XP_011559174,1|	uncharacterized protein LOC105389710 [Plutella xylostella]	Plutella xylostella	lepidoptera	2.65265e-73	Q95SX7	30.77	5e-13	RTBS_DROME	Probable RNA-directed DNA polymerase from transposon BS	--	GO:0003964 \\ GO:0006278 \\ GO:0006313 \\	RNA-dependent DNA replication (GO:0006278);transposition, DNA-mediated (GO:0006313);	RNA-directed DNA polymerase activity (GO:0003964);	--	Nucleotidyltransferase;RNA-directed DNA polymerase;Transferase;Transposable element,;
ABB-ref	isotig24082	2.19171	0.711568	0	120.517			X	1.45645	0.000742668	900	gi|146419367|ref|XP_001485646,1|	glyceraldehyde-3-phosphate dehydrogenase [Meyerozyma guilliermondii ATCC 6260] >gi|146389061|gb|EDK37219,1| glyceraldehyde-3-phosphate dehydrogenase [Meyerozyma guilliermondii ATCC 6260]	Meyerozyma guilliermondii ATCC 6260	yeast	0	Q6BMK0	92.64	0	G3P_DEBHA	Glyceraldehyde-3-phosphate dehydrogenase	dha:DEHA2F04796g	GO:0005737 \\ GO:0004365 \\ GO:0051287 \\ GO:0050661 \\ GO:0006006 \\ GO:0006096 \\	glucose metabolic process (GO:0006006);glycolytic process (GO:0006096);	glyceraldehyde-3-phosphate dehydrogenase (NAD+) (phosphorylating) activity (GO:0004365);NAD binding (GO:0051287);NADP binding (GO:0050661);	cytoplasm (GO:0005737);	Complete proteome;Cytoplasm;Glycolysis;NAD;Oxidoreductase;Reference proteome,;
ABB-ref	isotig24098	62.0413	148.083	45.3058	110.452			X	1.50415	0.000787407	900	gi|512917329|ref|XP_004928861,1|	alpha-tocopherol transfer protein-like [Bombyx mori]	Bombyx mori	lepidoptera	4.43445e-124	Q5RFR0	26.69	4e-16	TTPAL_PONAB	Alpha-tocopherol transfer protein-like	pon:100171424	GO:0005622 \\ GO:0016020 \\ GO:0005215 \\	--	transporter activity (GO:0005215);	intracellular (GO:0005622);membrane (GO:0016020);	Complete proteome;Reference proteome;Transport,;
ABB-ref	isotig24128	9.00107	87.3745	9.56405	27.4696			X	-2.56807	0.00080467	900	gi|512903271|ref|XP_004925579,1|	lipoprotein lipase-like [Bombyx mori]	Bombyx mori	lepidoptera	5.02872e-94	P54318	34.39	4e-36	LIPR2_RAT	Pancreatic lipase-related protein 2	rno:117554	GO:0005615 \\ GO:0042589 \\ GO:0047372 \\ GO:0005509 \\ GO:0047714 \\ GO:0016298 \\ GO:0004620 \\ GO:0004806 \\ GO:0019376 \\ GO:0009395 \\ GO:0009791 \\ GO:0032094 \\ GO:0051384 \\ GO:0033993 \\ GO:0043434 \\	galactolipid catabolic process (GO:0019376);phospholipid catabolic process (GO:0009395);post-embryonic development (GO:0009791);response to food (GO:0032094);response to glucocorticoid (GO:0051384);response to lipid (GO:0033993);response to peptide hormone (GO:0043434);	acylglycerol lipase activity (GO:0047372);calcium ion binding (GO:0005509);galactolipase activity (GO:0047714);lipase activity (GO:0016298);phospholipase activity (GO:0004620);triglyceride lipase activity (GO:0004806);	extracellular space (GO:0005615);zymogen granule membrane (GO:0042589);	3D-structure;Calcium;Complete proteome;Direct protein sequencing;Disulfide bond;Glycoprotein;Hydrolase;Lipid degradation;Lipid metabolism;Membrane;Metal-binding;Reference proteome;Secreted;Signal.;
ABB-ref	isotig24161	21.5797	15.1227	78.6241	10.5847			X	-1.40289	0.000853238	900	gi|389608425|dbj|BAM17822,1|	cuticular protein PxutCPT5 [Papilio xuthus]	Papilio xuthus	lepidoptera	4.80377e-15	I4DIT2	45.39	3e-15	I4DIT2_PAPXU	Cuticular protein PxutCPT5 {ECO:0000313|EMBL:BAM17822,1}	--	--	--	--	--	--
ABB-ref	isotig24240	740.198	3236.72	243.372	303.11			X	-1.84978	0.000854726	900	gi|512910329|ref|XP_004927145,1|	protein takeout-like isoform X1 [Bombyx mori] >gi|512910333|ref|XP_004927146,1| protein takeout-like isoform X2 [Bombyx mori]	Bombyx mori	lepidoptera	2.55876e-114	O76879	27.09	1e-19	CCCP_DROME	Circadian clock-controlled protein	dme:Dmel_CG2650	GO:0005615 \\ GO:0007623 \\	circadian rhythm (GO:0007623);	--	extracellular space (GO:0005615);	Biological rhythms;Complete proteome;Polymorphism;Reference proteome;Signal,;
ABB-ref	isotig24302	0	8.05154	11.1261	28.6577			X	1.43169	0.000891307	900	--	--	--	--	--	--	--	--	--	--	--	--	--	--	--	--
ABB-ref	isotig24344	64.9923	17.0973	45.5347	9.71488			X	1.40063	0.000926846	900	gi|357621565|gb|EHJ73357,1|	alpha amylase [Danaus plexippus]	Danaus plexippus	lepidoptera	5.00319e-161	P07190	53.08	2e-103	MAL1_DROME	Maltase A1	dme:Dmel_CG8696	GO:0004558 \\ GO:0043169 \\ GO:0032450 \\	--	alpha-1,4-glucosidase activity (GO:0004558);cation binding (GO:0043169);maltose alpha-glucosidase activity (GO:0032450);	--	Complete proteome;Glycoprotein;Glycosidase;Hydrolase;Reference proteome;Signal,;
ABB-ref	isotig24374	5.34748	44.0535	8.65702	21.3327			X	1.72055	0.000926846	900	gi|357621647|gb|EHJ73416,1|	pol-like protein [Danaus plexippus]	Danaus plexippus	lepidoptera	2.21032e-25	S4PIJ9	51.92	6e-97	S4PIJ9_9NEOP	Non-LTR retrotransposon CATS {ECO:0000313|EMBL:JAA90739,1}	--	GO:0003676 \\ GO:0004523 \\	--	nucleic acid binding (GO:0003676);RNA-DNA hybrid ribonuclease activity (GO:0004523);	--	--
ABB-ref	isotig24473	9.37104	32.7656	29.9004	66.0031			X	-1.42487	0.000926846	877	gi|675870390|ref|XP_009020755,1|	hypothetical protein HELRODRAFT_175070 [Helobdella robusta] >gi|555697810|gb|ESO01043,1| hypothetical protein HELRODRAFT_175070 [Helobdella robusta]	Helobdella robusta	!! Annelid	6.32868e-17	T1F8T2	30.17	4e-17	T1F8T2_HELRO	Uncharacterized protein {ECO:0000313|EMBL:ESO01043,1, ECO:0000313|EnsemblMetazoa:HelroP175070}	hro:HELRODRAFT_175070	--	--	--	--	Complete proteome {ECO:0000313|Proteomes:UP000015101};Reference proteome {ECO:0000313|Proteomes:UP000015101},;
ABB-ref	isotig24543	6.45009	0	10.4875	4.48788			X	-2.60901	0.000965806	851	--	--	--	--	--	--	--	--	--	--	--	--	--	--	--	--
ABB-ref	isotig24667	37.351	13.1928	19.4602	6.34017			X	2.10792	0.000984775	812	gi|768447641|ref|XP_011565815,1|	uncharacterized protein LOC105395561 [Plutella xylostella]	Plutella xylostella	lepidoptera	2.97664e-28	Q95SX7	27.04	2e-08	RTBS_DROME	Probable RNA-directed DNA polymerase from transposon BS	--	GO:0003964 \\ GO:0006278 \\ GO:0006313 \\	RNA-dependent DNA replication (GO:0006278);transposition, DNA-mediated (GO:0006313);	RNA-directed DNA polymerase activity (GO:0003964);	--	Nucleotidyltransferase;RNA-directed DNA polymerase;Transferase;Transposable element,;
ABB-ref	contig03724	147.6	874.747	8.86997	133.297			X	-7.73858	4.47223e-45	691	--	--	--	--	--	--	--	--	--	--	--	--	--	--	--	--
ABB-ref	contig13429	224.352	2160.11	111.115	310.148			X	6.4475	3.42622e-17	550	gi|512938313|ref|XP_004933976,1|	pupal cuticle protein 36a-like [Bombyx mori]	Bombyx mori	lepidoptera	9.16317e-13	Q8MUC5	86.05	2e-07	CU36_MANSE	Pupal cuticle protein 36	--	GO:0042302 \\	--	structural constituent of cuticle (GO:0042302);	--	Cuticle;Direct protein sequencing;Signal,;
ABB-ref	contig16412	101.981	269.299	143.236	345.724			X	-2.97347	2.22023e-16	1712	gi|389611375|dbj|BAM19299,1|	elongase [Papilio polytes]	Papilio polytes	lepidoptera	5.02921e-172	A1L3X0	45.61	5e-70	ELOV7_HUMAN	Elongation of very long chain fatty acids protein 7 {ECO:0000305}	hsa:79993	GO:0005783 \\ GO:0005789 \\ GO:0016021 \\ GO:0016740 \\ GO:0044255 \\ GO:0034626 \\ GO:0019367 \\ GO:0035338 \\ GO:0044281 \\ GO:0019432 \\ GO:0042761 \\	cellular lipid metabolic process (GO:0044255);fatty acid elongation, polyunsaturated fatty acid (GO:0034626);fatty acid elongation, saturated fatty acid (GO:0019367);long-chain fatty-acyl-CoA biosynthetic process (GO:0035338);small molecule metabolic process (GO:0044281);triglyceride biosynthetic process (GO:0019432);very long-chain fatty acid biosynthetic process (GO:0042761);	transferase activity (GO:0016740);	endoplasmic reticulum (GO:0005783);endoplasmic reticulum membrane (GO:0005789);integral component of membrane (GO:0016021);	Complete proteome;Endoplasmic reticulum;Fatty acid biosynthesis;Fatty acid metabolism;Lipid biosynthesis;Lipid metabolism;Membrane;Reference proteome;Transferase;Transmembrane;Transmembrane helix,;
ABB-ref	contig16760	168.786	469.374	272.991	648.551			X	3.14166	2.22023e-16	791	gi|512919772|ref|XP_004929466,1|	uncharacterized protein LOC101739417 [Bombyx mori]	Bombyx mori	lepidoptera	2.2891e-19	G6CJL0	62.37	8e-15	G6CJL0_DANPL	Uncharacterized protein {ECO:0000313|EMBL:EHJ78571,1}	--	--	--	--	--	Complete proteome {ECO:0000313|Proteomes:UP000007151};Reference proteome {ECO:0000313|Proteomes:UP000007151},;
ABB-ref	contig21210	341.614	568.32	241.904	1220.2			X	3.41749	2.73687e-15	552	gi|403180719|gb|AEW46890,2|	serine protease inhibitor 004, partial [Chilo suppressalis]	Chilo suppressalis	lepidoptera	2.75312e-12	G9F9J2	40.74	2e-12	G9F9J2_9NEOP	Serine protease inhibitor 004 {ECO:0000313|EMBL:AEW46890,2}	--	GO:0005615 \\ GO:0008233 \\	--	peptidase activity (GO:0008233);	extracellular space (GO:0005615);	Hydrolase {ECO:0000313|EMBL:AEW46890,2};Protease {ECO:0000313|EMBL:AEW46890,2},;
ABB-ref	contig21226	6743.76	3865.3	8825.56	2465.58			X	4.28676	1.01067e-14	1007	gi|512924330|ref|XP_004930569,1|	protein CREG1-like isoform X1 [Bombyx mori] >gi|512924334|ref|XP_004930570,1| protein CREG1-like isoform X2 [Bombyx mori] >gi|512924338|ref|XP_004930571,1| protein CREG1-like isoform X3 [Bombyx mori]	Bombyx mori	lepidoptera	1.31593e-116	O75629	44.85	1e-44	CREG1_HUMAN	Protein CREG1	hsa:8804	GO:0070062 \\ GO:0005667 \\ GO:0010181 \\ GO:0016491 \\ GO:0003714 \\ GO:0008283 \\ GO:0007275 \\ GO:1903507 \\ GO:0040008 \\ GO:0006357 \\	cell proliferation (GO:0008283);multicellular organismal development (GO:0007275);negative regulation of nucleic acid-templated transcription (GO:1903507);regulation of growth (GO:0040008);regulation of transcription from RNA polymerase II promoter (GO:0006357);	FMN binding (GO:0010181);oxidoreductase activity (GO:0016491);transcription corepressor activity (GO:0003714);	extracellular exosome (GO:0070062);transcription factor complex (GO:0005667);	3D-structure;Complete proteome;Direct protein sequencing;Glycoprotein;Growth regulation;Reference proteome;Secreted;Signal,;
ABB-ref	contig25514	8.48156	22.0205	22.7692	66.5782			X	2.5998	4.6185e-12	1079	--	--	--	--	--	--	--	--	--	--	--	--	--	--	--	--
ABB-ref	contig31679	33.3462	163.152	104.037	228.873			X	2.38104	4.89878e-10	1695	gi|512933513|ref|XP_004932809,1|	CUB and sushi domain-containing protein 3-like [Bombyx mori]	Bombyx mori	lepidoptera	1.84804e-51	S4PX17	89.61	7e-53	S4PX17_9NEOP	Sushi {ECO:0000313|EMBL:JAA86742,1}	--	--	--	--	--	Disulfide bond {ECO:0000256|SAAS:SAAS00136711},;
ABB-ref	contig31702	2299.17	1137.14	3393.94	1149.08			X	6.44058	4.89878e-10	966	--	--	--	--	--	--	--	--	--	--	--	--	--	--	--	--
ABB-ref	contig31894	8.37825	31.2571	24.0906	100.485			X	2.28054	5.81293e-10	919	gi|768411205|ref|XP_011562431,1|	facilitated trehalose transporter Tret1-like [Plutella xylostella]	Plutella xylostella	lepidoptera	1.30091e-28	H9J017	30.69	5e-22	H9J017_BOMMO	Uncharacterized protein {ECO:0000313|EnsemblMetazoa:BGIBMGA002852-TA}	--	GO:0016021 \\ GO:0022857 \\	--	transmembrane transporter activity (GO:0022857);	integral component of membrane (GO:0016021);	Complete proteome {ECO:0000313|Proteomes:UP000005204};Membrane {ECO:0000256|RuleBase:RU000374};Reference proteome {ECO:0000313|Proteomes:UP000005204};Transmembrane {ECO:0000256|RuleBase:RU000374},;
ABB-ref	contig32002	186.884	72.4045	86.5842	32.482			X	2.34546	7.95519e-10	1000	--	--	--	--	--	--	--	--	--	--	--	--	--	--	--	--
ABB-ref	contig32134	7666.76	2921.73	5541.15	1877.46			X	6.30626	8.15973e-10	1028	gi|385655189|gb|AFI64314,1|	neutral lipase [Helicoverpa armigera]	Helicoverpa armigera	lepidoptera	5.30051e-122	A5PK46	32.05	3e-36	LIPR2_BOVIN	Pancreatic lipase-related protein 2	dme:Dmel_CG7279	GO:0005576 \\ GO:0016788 \\ GO:0007586 \\ GO:0016042 \\	digestion (GO:0007586);lipid catabolic process (GO:0016042);	hydrolase activity, acting on ester bonds (GO:0016788);	extracellular region (GO:0005576);	Complete proteome;Glycoprotein;Hydrolase;Lipid degradation;Lipid metabolism;Reference proteome;Secreted;Signal.;
ABB-ref	contig32214	51.6651	215.241	86.05	139.669			X	2.38372	8.40801e-10	913	gi|512906142|ref|XP_004926122,1|	uncharacterized protein LOC101742205 [Bombyx mori]	Bombyx mori	lepidoptera	1.1241e-42	H9IS28	71.84	8e-43	H9IS28_BOMMO	Uncharacterized protein {ECO:0000313|EnsemblMetazoa:BGIBMGA000054-TA}	--	--	--	--	--	Complete proteome {ECO:0000313|Proteomes:UP000005204};Reference proteome {ECO:0000313|Proteomes:UP000005204},;
ABB-ref	contig32471	15.5711	113.833	5.31673	21.3337			X	3.30768	9.84603e-10	505	--	--	--	--	--	--	--	--	--	--	--	--	--	--	--	--
ABB-ref	isotig01806	2385.33	2998.55	1522.37	6727.43			X	4.71975	6.48733e-32	3058	gi|403180721|gb|AEW46891,2|	serine protease inhibitor 012 [Chilo suppressalis]	Chilo suppressalis	lepidoptera	0	Q5MGH0	37.12	8e-72	SPI3_LONON	Serine protease inhibitor 3/4	--	GO:0005615 \\ GO:0004867 \\	--	serine-type endopeptidase inhibitor activity (GO:0004867);	extracellular space (GO:0005615);	Alternative splicing;Direct protein sequencing;Protease inhibitor;Serine protease inhibitor;Signal,;
ABB-ref	isotig01899	2090.13	4472.95	2401.73	6228.42			X	-9.2468	2.87725e-24	1373	gi|357608575|gb|EHJ66058,1|	gloverin [Danaus plexippus]	Danaus plexippus	lepidoptera	6.62212e-48	P81048	47.79	2e-26	GLOV_HYACE	Gloverin	--	GO:0005576 \\ GO:0042742 \\ GO:0045087 \\	defense response to bacterium (GO:0042742);innate immune response (GO:0045087);	--	extracellular region (GO:0005576);	Antibiotic;Antimicrobial;Direct protein sequencing;Immunity;Innate immunity;Secreted,;
ABB-ref	isotig02081	2440.69	9261.14	6178.97	9586.63			X	4.47201	8.95892e-24	5623	gi|768414611|ref|XP_011547819,1|	centrosomal protein of 162 kDa [Plutella xylostella]	Plutella xylostella	lepidoptera	0	P04069	46.1	5e-88	CBPB_ASTAS	Carboxypeptidase B	--	GO:0005576 \\ GO:0004181 \\ GO:0008270 \\	--	metallocarboxypeptidase activity (GO:0004181);zinc ion binding (GO:0008270);	extracellular region (GO:0005576);	Carboxypeptidase;Direct protein sequencing;Hydrolase;Metal-binding;Metalloprotease;Protease;Secreted;Zinc,;
ABB-ref	isotig02906	4643.37	7375.13	3387.04	13827.3			X	8.68996	5.56501e-22	1661	gi|512898143|ref|XP_004924327,1|	tenascin-like [Bombyx mori]	Bombyx mori	lepidoptera	1.38284e-38	H9JMY6	36.94	3e-30	H9JMY6_BOMMO	Uncharacterized protein {ECO:0000313|EnsemblMetazoa:BGIBMGA010889-TA}	--	--	--	--	--	Complete proteome {ECO:0000313|Proteomes:UP000005204};Reference proteome {ECO:0000313|Proteomes:UP000005204},;
ABB-ref	isotig02913	5720.19	1590.4	2495.52	1489.77			X	-3.61896	7.50757e-19	1304	gi|4090968|gb|AAD09281,1|	immune-related Hdd13 [Hyphantria cunea]	Hyphantria cunea	lepidoptera	1.21134e-98	O96383	67.14	8e-99	O96383_HYPCU	Immune-related Hdd13 {ECO:0000313|EMBL:AAD09281,1}	--	--	--	--	--	--
ABB-ref	isotig03500	4749.09	1866.82	2921.07	1425.14			X	-3.29629	3.42622e-17	3986	gi|768439658|ref|XP_011561471,1|	SET and MYND domain-containing protein 4-like [Plutella xylostella] >gi|768439660|ref|XP_011561472,1| SET and MYND domain-containing protein 4-like [Plutella xylostella] >gi|768439662|ref|XP_011561474,1| SET and MYND domain-containing protein 4-like [Plutella xylostella]	Plutella xylostella	lepidoptera	3.62888e-72	Q5R5X9	24.26	2e-11	SMYD4_PONAB	SET and MYND domain-containing protein 4	pon:100174673	GO:0046872 \\ GO:0008168 \\	--	metal ion binding (GO:0046872);methyltransferase activity (GO:0008168);	--	Complete proteome;Metal-binding;Methyltransferase;Reference proteome;S-adenosyl-L-methionine;Transferase;Zinc;Zinc-finger,;
ABB-ref	isotig03804	29.1034	152.767	183.288	597.396			X	3.14923	4.68223e-17	1783	gi|768445165|ref|XP_011564468,1|	uncharacterized protein LOC105394286, partial [Plutella xylostella]	Plutella xylostella	lepidoptera	1.76427e-32	A0A0A9YMD9	32.38	3e-23	A0A0A9YMD9_LYGHE	Crossover junction endonuclease MUS81 {ECO:0000313|EMBL:JAG32796,1}	--	GO:0004519 \\	--	endonuclease activity (GO:0004519);	--	Endonuclease {ECO:0000313|EMBL:JAG32796,1};Hydrolase {ECO:0000313|EMBL:JAG32796,1};Nuclease {ECO:0000313|EMBL:JAG32796,1},;
ABB-ref	isotig03895	4562.03	6200.81	3937.69	15667.9			X	7.5138	1.59782e-16	673	gi|56462340|gb|AAV91453,1|	protease inhibitor 6 [Lonomia obliqua]	Lonomia obliqua	lepidoptera	2.14161e-23	Q5MGE7	71.01	1e-23	Q5MGE7_LONON	Protease inhibitor 6 {ECO:0000313|EMBL:AAV91453,1}	--	GO:0008233 \\	--	peptidase activity (GO:0008233);	--	Hydrolase {ECO:0000313|EMBL:AAV91453,1};Protease {ECO:0000313|EMBL:AAV91453,1},;
ABB-ref	isotig04251	1071.7	5052.7	3240.96	4335.24			X	-3.72244	3.18597e-16	2903	gi|768419181|ref|XP_011550295,1|	uncharacterized protein LOC105382154 [Plutella xylostella]	Plutella xylostella	lepidoptera	2.02935e-63	D2KMR5	50.12	3e-82	D2KMR5_BOMMO	Uncharacterized protein {ECO:0000313|EnsemblMetazoa:BGIBMGA010948-TA}	bmor:100327241	--	--	--	--	Complete proteome {ECO:0000313|Proteomes:UP000005204};Reference proteome {ECO:0000313|Proteomes:UP000005204},;
ABB-ref	isotig04857	1589.18	10633.3	4089.18	14437.1			X	6.68056	5.95249e-16	6162	gi|198385545|gb|ACH86113,1|	molt-regulating transcription factor HaHR3 [Helicoverpa armigera]	Helicoverpa armigera	lepidoptera	0	P49868	93.37	0	HR3_GALME	Probable nuclear hormone receptor HR3	--	GO:0005634 \\ GO:0043565 \\ GO:0003707 \\ GO:0004887 \\ GO:0008270 \\	--	sequence-specific DNA binding (GO:0043565);steroid hormone receptor activity (GO:0003707);thyroid hormone receptor activity (GO:0004887);zinc ion binding (GO:0008270);	nucleus (GO:0005634);	DNA-binding;Metal-binding;Nucleus;Receptor;Transcription;Transcription regulation;Zinc;Zinc-finger,;
ABB-ref	isotig05405	5651	1521.26	3906.63	1722.49			X	7.50725	1.31491e-15	1368	gi|47223256|emb|CAF98640,1|	unnamed protein product [Tetraodon nigroviridis]	Tetraodon nigroviridis	!! Fish	1.66835e-34	Q8N2G6	72.94	2e-35	ZCH24_HUMAN	Zinc finger CCHC domain-containing protein 24	hsa:219654	GO:0044822 \\ GO:0008270 \\	--	poly(A) RNA binding (GO:0044822);zinc ion binding (GO:0008270);	--	Complete proteome;Metal-binding;Phosphoprotein;Polymorphism;Reference proteome;Zinc;Zinc-finger,;
ABB-ref	isotig05458	18.7012	2.82423	26.0384	2.42409			X	-2.91799	2.08375e-15	501	gi|661185891|emb|CDH51884,1|	elongation factor 1-alpha [Lichtheimia corymbifera JMRC:FSU:9682]	Lichtheimia corymbifera JMRC:FSU:9682	!! Fungus	6.56262e-37	P40911	79.76	4e-37	EF1A_AJECG	Elongation factor 1-alpha	--	GO:0005737 \\ GO:0005525 \\ GO:0003924 \\ GO:0003746 \\	--	GTP binding (GO:0005525);GTPase activity (GO:0003924);translation elongation factor activity (GO:0003746);	cytoplasm (GO:0005737);	Complete proteome;Cytoplasm;Elongation factor;GTP-binding;Nucleotide-binding;Protein biosynthesis;Reference proteome,;
ABB-ref	isotig05495	2020.74	557.005	940.763	362.658			X	3.04757	2.1162e-15	1659	gi|768448189|ref|XP_011566112,1|	zinc finger CCHC domain-containing protein 24-like [Plutella xylostella]	Plutella xylostella	lepidoptera	5.02553e-19	Q8N2G6	40.85	2e-08	ZCH24_HUMAN	Zinc finger CCHC domain-containing protein 24	hsa:219654	GO:0044822 \\ GO:0008270 \\	--	poly(A) RNA binding (GO:0044822);zinc ion binding (GO:0008270);	--	Complete proteome;Metal-binding;Phosphoprotein;Polymorphism;Reference proteome;Zinc;Zinc-finger,;
ABB-ref	isotig05716	79.2955	362.339	152.916	349.05			X	-7.40662	1.50588e-14	2198	--	--	--	--	--	--	--	--	--	--	--	--	--	--	--	--
ABB-ref	isotig05765	1224.71	4035.65	232.784	404.104			X	5.24335	1.76282e-14	1068	gi|290560918|ref|NP_001166682,1|	cuticular protein RR-2 motif 78 precursor [Bombyx mori] >gi|223671258|tpd|FAA00581,1| TPA: cuticle protein [Bombyx mori]	Bombyx mori	lepidoptera	4.57824e-50	P80683	55.88	2e-17	CUA3A_TENMO	Larval cuticle protein A3A	--	GO:0042302 \\	--	structural constituent of cuticle (GO:0042302);	--	Cuticle;Direct protein sequencing;Repeat,;
ABB-ref	isotig05793	9.58149	11.7595	876.207	44.0986			X	5.7685	1.87873e-14	761	--	--	--	--	--	--	--	--	--	--	--	--	--	--	--	--
ABB-ref	isotig06336	456.921	5459.6	2570.19	8606.57			X	7.33046	2.58458e-14	1267	gi|768411234|ref|XP_011562579,1|	uncharacterized protein LOC105392622 [Plutella xylostella]	Plutella xylostella	lepidoptera	9.86886e-19	I4DML0	66.14	9e-23	I4DML0_PAPPL	Uncharacterized protein {ECO:0000313|EMBL:BAM19150,1}	--	--	--	--	--	--
ABB-ref	isotig06581	116.949	509.53	379.323	959.633			X	2.76824	5.57255e-14	689	--	--	--	--	--	--	--	--	--	--	--	--	--	--	--	--
ABB-ref	isotig06589	21887.2	6378.07	18234.7	10720.1			X	2.68534	1.14361e-13	676	--	--	--	--	--	--	--	--	--	--	--	--	--	--	--	--
ABB-ref	isotig06710	3141.07	5167.85	3259.53	11585.4			X	2.79735	2.9917e-13	3114	gi|512889415|ref|XP_004922272,1|	uncharacterized protein LOC101745021 [Bombyx mori]	Bombyx mori	lepidoptera	2.32045e-08	D6WE10	40.58	4e-07	D6WE10_TRICA	Putative uncharacterized protein {ECO:0000313|EMBL:EFA01183,1}	--	GO:0003677 \\ GO:0015074 \\ GO:0006310 \\	DNA integration (GO:0015074);DNA recombination (GO:0006310);	DNA binding (GO:0003677);	--	Complete proteome {ECO:0000313|Proteomes:UP000007266};Reference proteome {ECO:0000313|Proteomes:UP000007266},;
ABB-ref	isotig06771	470.523	1390.61	226.755	459.754			X	6.85077	5.18807e-13	3621	gi|298402917|gb|ADI82778,1|	fatty-acyl CoA reductase 5 [Ostrinia nubilalis]	Ostrinia nubilalis	Lepidoptera (Ostrinia)	0	A1ZAI5	36.67	2e-104	FACR1_DROME	Putative fatty acyl-CoA reductase CG5065 {ECO:0000250|UniProtKB:Q922J9, ECO:0000312|EMBL:AAF57974,1}	dme:Dmel_CG5065	GO:0016021 \\ GO:0005778 \\ GO:0005777 \\ GO:0080019 \\ GO:0050062 \\ GO:0008611 \\ GO:0035336 \\ GO:0010025 \\	ether lipid biosynthetic process (GO:0008611);long-chain fatty-acyl-CoA metabolic process (GO:0035336);wax biosynthetic process (GO:0010025);	fatty-acyl-CoA reductase (alcohol-forming) activity (GO:0080019);long-chain-fatty-acyl-CoA reductase activity (GO:0050062);	integral component of membrane (GO:0016021);peroxisomal membrane (GO:0005778);peroxisome (GO:0005777);	Complete proteome;Lipid biosynthesis;Lipid metabolism;Membrane;NADP;Oxidoreductase;Reference proteome;Transmembrane;Transmembrane helix,;
ABB-ref	isotig06814	1046.7	7126.45	6293.62	9635.77			X	2.56981	1.48413e-12	1991	gi|512936919|ref|XP_004933637,1|	uncharacterized protein LOC101738727 [Bombyx mori]	Bombyx mori	lepidoptera	0	H9JY51	85.85	0	H9JY51_BOMMO	Uncharacterized protein {ECO:0000313|EnsemblMetazoa:BGIBMGA014469-TA}	--	--	--	--	--	Complete proteome {ECO:0000313|Proteomes:UP000005204};Reference proteome {ECO:0000313|Proteomes:UP000005204},;
ABB-ref	isotig06853	840.621	2745.51	1029.3	1908.64			X	2.65731	1.48919e-12	1352	--	--	--	--	--	--	--	--	--	--	--	--	--	--	--	--
ABB-ref	isotig07621	508.717	283.803	555.603	112.972			X	2.56337	1.22253e-11	1794	gi|308512817|gb|ADO33062,1|	sulfotransferase [Biston betularia]	Biston betularia	lepidoptera	1.11325e-152	Q8JG30	32.67	5e-40	ST1B1_CHICK	Sulfotransferase family cytosolic 1B member 1	gga:395227	GO:0005737 \\ GO:0008146 \\ GO:0008202 \\	steroid metabolic process (GO:0008202);	sulfotransferase activity (GO:0008146);	cytoplasm (GO:0005737);	Complete proteome;Cytoplasm;Lipid metabolism;Reference proteome;Steroid metabolism;Transferase,;
ABB-ref	isotig07834	1065.66	4635.16	2661.44	6437.53			X	6.72798	2.75133e-11	2973	--	--	--	--	--	--	--	--	--	--	--	--	--	--	--	--
ABB-ref	isotig08000	1022.87	5468.27	4117.54	7734.53			X	-2.43664	5.01807e-11	370	--	--	--	--	--	--	--	--	--	--	--	--	--	--	--	--
ABB-ref	isotig08350	2278.05	10181	7172.58	10204.4			X	2.82374	5.17597e-11	3233	gi|57340940|gb|AAW50396,1|	chitinase [Ostrinia furnacalis]	Ostrinia furnacalis	Lepidoptera (Ostrinia)	0	P36362	80.6	0	CHIT_MANSE	Endochitinase	--	GO:0005576 \\ GO:0008061 \\ GO:0004568 \\ GO:0006032 \\ GO:0000272 \\	chitin catabolic process (GO:0006032);polysaccharide catabolic process (GO:0000272);	chitin binding (GO:0008061);chitinase activity (GO:0004568);	extracellular region (GO:0005576);	Carbohydrate metabolism;Chitin degradation;Chitin-binding;Disulfide bond;Glycoprotein;Glycosidase;Hydrolase;Polysaccharide degradation;Secreted;Signal,;
ABB-ref	isotig08529	2629.43	10692.1	9484.9	16617.9			X	2.64576	6.33964e-11	2673	gi|71611007|dbj|BAE16587,1|	chitinase [Ostrinia furnacalis]	Ostrinia furnacalis	Lepidoptera (Ostrinia)	0	P07254	73.08	0	CHIA_SERMA	Chitinase A	--	GO:0004568 \\ GO:0006032 \\ GO:0000272 \\	chitin catabolic process (GO:0006032);polysaccharide catabolic process (GO:0000272);	chitinase activity (GO:0004568);	--	3D-structure;Carbohydrate metabolism;Chitin degradation;Direct protein sequencing;Glycosidase;Hydrolase;Polysaccharide degradation;Signal,;
ABB-ref	isotig08921	216.589	686.761	397.169	838.766			X	2.43319	6.33964e-11	1987	gi|389609437|dbj|BAM18330,1|	similar to CG12880 [Papilio xuthus]	Papilio xuthus	lepidoptera	7.18174e-97	I4DK90	78.92	5e-97	I4DK90_PAPXU	Similar to CG12880 {ECO:0000313|EMBL:BAM18330,1}	--	--	--	--	--	--
ABB-ref	isotig09075	109.484	53.6689	171.924	51.6695			X	4.01961	8.4504e-11	1274	gi|768429872|ref|XP_011556135,1|	uncharacterized protein LOC105387148 [Plutella xylostella]	Plutella xylostella	lepidoptera	1.29462e-75	P09352	20.93	1e-12	SR2A_PHYPO	Spherulin-2A	--	--	--	--	--	--
ABB-ref	isotig09310	88.3552	40.5598	112.46	36.4745			X	6.61341	8.4504e-11	1000	gi|165941751|gb|ABY75632,1|	general odorant binding protein 2 [Loxostege sticticalis]	Loxostege sticticalis	lepidoptera	6.91023e-103	Q17075	83.33	2e-91	OBP2_ANTPE	General odorant-binding protein 2	--	GO:0005549 \\ GO:0050896 \\ GO:0007608 \\ GO:0006810 \\	response to stimulus (GO:0050896);sensory perception of smell (GO:0007608);transport (GO:0006810);	odorant binding (GO:0005549);	--	Disulfide bond;Olfaction;Sensory transduction;Signal;Transport,;
ABB-ref	isotig09532	2573.64	10840.2	527.451	5826.64			X	2.6319	8.4504e-11	2054	gi|512895811|ref|XP_004923761,1|	transcription factor SPT20 homolog [Bombyx mori]	Bombyx mori	lepidoptera	9.82791e-17	H9JFA7	55.91	7e-17	H9JFA7_BOMMO	Uncharacterized protein {ECO:0000313|EnsemblMetazoa:BGIBMGA008204-TA}	--	--	--	--	--	Complete proteome {ECO:0000313|Proteomes:UP000005204};Reference proteome {ECO:0000313|Proteomes:UP000005204},;
ABB-ref	isotig09695	11.5868	79.1962	36.5461	106.466			X	-2.68618	1.57292e-10	559	gi|512929388|ref|XP_004931808,1|	long-chain-fatty-acid--CoA ligase 5-like [Bombyx mori]	Bombyx mori	lepidoptera	1.56729e-38	H9JH56	83.72	1e-38	H9JH56_BOMMO	Uncharacterized protein {ECO:0000313|EnsemblMetazoa:BGIBMGA008853-TA}	--	GO:0003824 \\	--	catalytic activity (GO:0003824);	--	Complete proteome {ECO:0000313|Proteomes:UP000005204};Reference proteome {ECO:0000313|Proteomes:UP000005204},;
ABB-ref	isotig09703	1094.6	6270.79	199.201	1442.24			X	2.47424	2.4107e-10	586	--	--	--	--	--	--	--	--	--	--	--	--	--	--	--	--
ABB-ref	isotig09759	2127.31	8805.65	276.071	760.751			X	-3.11813	3.18852e-10	696	gi|290563445|ref|NP_001166691,1|	cuticular protein RR-2 motif 67 precursor [Bombyx mori] >gi|223671236|tpd|FAA00570,1| TPA: cuticle protein [Bombyx mori]	Bombyx mori	lepidoptera	2.99063e-41	Q17015	80.88	2e-33	CU01_ANOGA	Cuticle protein	aga:AgaP_AGAP001666	GO:0042302 \\	--	structural constituent of cuticle (GO:0042302);	--	Complete proteome;Cuticle;Reference proteome;Repeat,;
ABB-ref	isotig09806	869.844	1764.45	681.436	3227.88			X	-3.99991	3.66618e-10	476	gi|357608575|gb|EHJ66058,1|	gloverin [Danaus plexippus]	Danaus plexippus	lepidoptera	1.4608e-08	G6DKC4	63.64	1e-08	G6DKC4_DANPL	Gloverin {ECO:0000313|EMBL:EHJ66058,1}	--	--	--	--	--	Complete proteome {ECO:0000313|Proteomes:UP000007151};Reference proteome {ECO:0000313|Proteomes:UP000007151},;
ABB-ref	isotig10601	440.025	2275.17	124.001	201.65			X	-3.48458	3.06074e-09	2037	--	--	--	--	--	--	--	--	--	--	--	--	--	--	--	--
ABB-ref	isotig11218	4.5748	37.19	11.9532	78.7271			X	2.27455	4.83992e-09	552	--	--	--	--	--	--	--	--	--	--	--	--	--	--	--	--
ABB-ref	isotig11236	556.671	1043.42	436.722	2625.26			X	-2.98779	9.41359e-09	857	gi|357601811|gb|EHJ63159,1|	serine protease inhibitor 28 [Danaus plexippus]	Danaus plexippus	lepidoptera	1.80507e-38	G6DTM3	44.86	1e-38	G6DTM3_DANPL	Serine protease inhibitor 28 {ECO:0000313|EMBL:EHJ63159,1}	--	GO:0005615 \\ GO:0008233 \\	--	peptidase activity (GO:0008233);	extracellular space (GO:0005615);	Complete proteome {ECO:0000313|Proteomes:UP000007151};Hydrolase {ECO:0000313|EMBL:EHJ63159,1};Protease {ECO:0000313|EMBL:EHJ63159,1};Reference proteome {ECO:0000313|Proteomes:UP000007151},;
ABB-ref	isotig11252	53.6468	124.86	68.8499	170.217			X	2.50075	1.29252e-08	704	gi|512898143|ref|XP_004924327,1|	tenascin-like [Bombyx mori]	Bombyx mori	lepidoptera	4.31981e-22	G6DRE6	40	2e-17	G6DRE6_DANPL	Uncharacterized protein {ECO:0000313|EMBL:EHJ63938,1}	--	--	--	--	--	Complete proteome {ECO:0000313|Proteomes:UP000007151};Reference proteome {ECO:0000313|Proteomes:UP000007151},;
ABB-ref	isotig11366	26.8063	334.486	47.5458	192.258			X	2.32065	1.96842e-08	4899	gi|343965926|gb|AEM75020,1|	vitellogenin [Cnaphalocrocis medinalis]	Cnaphalocrocis medinalis	lepidoptera	0	Q27309	51.14	0	VIT_BOMMO	Vitellogenin	bmor:692741	GO:0005576 \\ GO:0005319 \\ GO:0045735 \\	--	lipid transporter activity (GO:0005319);nutrient reservoir activity (GO:0045735);	extracellular region (GO:0005576);	Cleavage on pair of basic residues;Complete proteome;Direct protein sequencing;Glycoprotein;Phosphoprotein;Reference proteome;Secreted;Signal;Storage protein,;
ABB-ref	isotig11584	279.251	795.058	269.992	541.234			X	-2.2336	2.11455e-08	6100	gi|768412919|ref|XP_011568558,1|	uncharacterized protein LOC105398201 [Plutella xylostella]	Plutella xylostella	lepidoptera	0	D7GYL0	39.27	0	D7GYL0_TRICA	Putative uncharacterized protein {ECO:0000313|EMBL:EFA13455,1}	--	GO:0003676 \\ GO:0008270 \\ GO:0015074 \\	DNA integration (GO:0015074);	nucleic acid binding (GO:0003676);zinc ion binding (GO:0008270);	--	Complete proteome {ECO:0000313|Proteomes:UP000007266};Reference proteome {ECO:0000313|Proteomes:UP000007266},;
ABB-ref	isotig12230	23.3238	100.488	23.9383	168.848			X	2.24358	2.20657e-08	3200	gi|768412919|ref|XP_011568558,1|	uncharacterized protein LOC105398201 [Plutella xylostella]	Plutella xylostella	lepidoptera	0	S4NIJ2	45.01	0	S4NIJ2_9NEOP	Gag-pol polyprotein {ECO:0000313|EMBL:JAA78506,1}	--	GO:0004190 \\ GO:0003676 \\ GO:0008270 \\	--	aspartic-type endopeptidase activity (GO:0004190);nucleic acid binding (GO:0003676);zinc ion binding (GO:0008270);	--	--
ABB-ref	isotig12461	151.492	555.734	160.904	253.307			X	2.15534	2.3826e-08	2301	gi|768433101|ref|XP_011557905,1|	facilitated trehalose transporter Tret1-like [Plutella xylostella]	Plutella xylostella	lepidoptera	0	B0WC46	27.74	2e-44	TRET1_CULQU	Facilitated trehalose transporter Tret1 {ECO:0000250|UniProtKB:Q7PIR5}	cqu:CpipJ_CPIJ004516	GO:0016021 \\ GO:0005886 \\ GO:0015574 \\ GO:0015771 \\	trehalose transport (GO:0015771);	trehalose transmembrane transporter activity (GO:0015574);	integral component of membrane (GO:0016021);plasma membrane (GO:0005886);	Cell membrane;Complete proteome;Glycoprotein;Membrane;Reference proteome;Sugar transport;Transmembrane;Transmembrane helix;Transport,;
ABB-ref	isotig12583	33.8824	57.2352	52.733	177.766			X	2.68062	2.71085e-08	2365	gi|768419904|ref|XP_011550690,1|	uncharacterized protein LOC105382495 [Plutella xylostella]	Plutella xylostella	lepidoptera	7.29219e-135	H9JJ11	52.73	2e-45	H9JJ11_BOMMO	Uncharacterized protein {ECO:0000313|EnsemblMetazoa:BGIBMGA009512-TA}	--	GO:0003677 \\	--	DNA binding (GO:0003677);	--	Complete proteome {ECO:0000313|Proteomes:UP000005204};Reference proteome {ECO:0000313|Proteomes:UP000005204},;
ABB-ref	isotig12701	1608.65	4074.91	1904.39	4581.3			X	2.13413	3.16965e-08	3549	gi|357627201|gb|EHJ76968,1|	alkaline phosphatase [Danaus plexippus]	Danaus plexippus	lepidoptera	0	P29523	47.01	9e-127	PPB_BOMMO	Membrane-bound alkaline phosphatase	bmor:693074	GO:0031225 \\ GO:0005886 \\ GO:0004035 \\ GO:0046872 \\	--	alkaline phosphatase activity (GO:0004035);metal ion binding (GO:0046872);	anchored component of membrane (GO:0031225);plasma membrane (GO:0005886);	Cell membrane;Complete proteome;Direct protein sequencing;Glycoprotein;GPI-anchor;Hydrolase;Lipoprotein;Magnesium;Membrane;Metal-binding;Phosphoprotein;Reference proteome;Signal;Zinc,;
ABB-ref	isotig13053	68.129	288.298	46.2412	75.4558			X	-6.07686	3.6836e-08	1907	gi|512931296|ref|XP_004932267,1|	pickpocket protein 11-like [Bombyx mori]	Bombyx mori	lepidoptera	1.60946e-55	Q175M1	51.52	6e-35	Q175M1_AEDAE	AAEL006613-PA {ECO:0000313|EMBL:EAT41781,1}	aag:AaeL_AAEL006613	GO:0016021 \\ GO:0005272 \\	--	sodium channel activity (GO:0005272);	integral component of membrane (GO:0016021);	Complete proteome {ECO:0000313|Proteomes:UP000008820};Ion channel {ECO:0000256|RuleBase:RU000679,;ECO:0000256|SAAS:SAAS00110114};Ion transport {ECO:0000256|RuleBase:RU000679,;ECO:0000256|SAAS:SAAS00110114};Membrane {ECO:0000256|SAAS:SAAS00110140};Reference proteome {ECO:0000313|Proteomes:UP000008820};Sodium {ECO:0000256|RuleBase:RU000679, ECO:0000256|SAAS:SAAS00110114};Sodium channel {ECO:0000256…
ABB-ref	isotig13111	16.4097	97.2192	99.3259	117.86			X	-2.07234	3.72858e-08	2200	gi|768418510|ref|XP_011549944,1|	uncharacterized protein LOC105381841 [Plutella xylostella]	Plutella xylostella	lepidoptera	0	Q9UR07	30.66	3e-78	TF211_SCHPO	Transposon Tf2-11 polyprotein	spo:SPBC1289,17	GO:0005634 \\ GO:0004190 \\ GO:0003677 \\ GO:0003887 \\ GO:0004519 \\ GO:0046872 \\ GO:0003723 \\ GO:0003964 \\ GO:0015074 \\ GO:0006310 \\	DNA integration (GO:0015074);DNA recombination (GO:0006310);	aspartic-type endopeptidase activity (GO:0004190);DNA binding (GO:0003677);DNA-directed DNA polymerase activity (GO:0003887);endonuclease activity (GO:0004519);metal ion binding (GO:0046872);RNA binding (GO:0003723);RNA-directed DNA polymerase activity (GO:0003964);	nucleus (GO:0005634);	Aspartyl protease;Complete proteome;DNA integration;DNA recombination;DNA-binding;DNA-directed DNA polymerase;Endonuclease;Hydrolase;Magnesium;Metal-binding;Multifunctional enzyme;Nuclease;Nucleotidyltransferase;Protease;Reference proteome;RNA-binding;RNA-directed DNA polymerase;Transferase;Transposable element,;
ABB-ref	isotig13342	480.964	1785.55	1199.89	1886.41			X	4.96537	4.09163e-08	2556	--	--	--	--	--	--	--	--	--	--	--	--	--	--	--	--
ABB-ref	isotig13374	22.6428	41.807	31.756	181.752			X	2.04339	4.13455e-08	2000	gi|449672735|ref|XP_004207781,1|	uncharacterized protein LOC101239965 [Hydra vulgaris]	Hydra vulgaris	!! Hydra	1.72064e-112	O96006	21.65	2e-14	ZBED1_HUMAN	Zinc finger BED domain-containing protein 1	hsa:9189	GO:0000228 \\ GO:0003677 \\ GO:0046872 \\ GO:0004803 \\ GO:0008152 \\	metabolic process (GO:0008152);	DNA binding (GO:0003677);metal ion binding (GO:0046872);transposase activity (GO:0004803);	nuclear chromosome (GO:0000228);	3D-structure;Complete proteome;DNA-binding;Metal-binding;Nucleus;Reference proteome;Zinc;Zinc-finger,;
ABB-ref	isotig13448	1117.26	4250.91	142.604	303.386			X	2.38758	5.39334e-08	2112	gi|512935062|ref|XP_004933182,1|	alpha-tocopherol transfer protein-like [Bombyx mori]	Bombyx mori	lepidoptera	2.40108e-98	Q9BTX7	34.15	1e-11	TTPAL_HUMAN	Alpha-tocopherol transfer protein-like	hsa:79183	GO:0005622 \\ GO:0016020 \\ GO:0005215 \\	--	transporter activity (GO:0005215);	intracellular (GO:0005622);membrane (GO:0016020);	Complete proteome;Polymorphism;Reference proteome;Transport,;
ABB-ref	isotig13494	6233.47	789.856	4713.22	602.902			X	2.52019	5.3947e-08	1700	gi|438387|gb|AAA03715,1|	alpha-amylase, partial [Ostrinia nubilalis]	Ostrinia nubilalis	Lepidoptera (Ostrinia)	0	Q23835	62.66	5e-179	AMY1_DROAN	Alpha-amylase 1	dan:Dana_GF18844	GO:0004556 \\ GO:0046872 \\ GO:0005975 \\	carbohydrate metabolic process (GO:0005975);	alpha-amylase activity (GO:0004556);metal ion binding (GO:0046872);	--	Calcium;Carbohydrate metabolism;Chloride;Complete proteome;Disulfide bond;Glycosidase;Hydrolase;Metal-binding;Polymorphism;Reference proteome;Signal,;
ABB-ref	isotig13517	218.958	86.179	104.252	42.4952			X	3.19457	8.1951e-08	1547	--	--	--	--	--	--	--	--	--	--	--	--	--	--	--	--
ABB-ref	isotig13690	871.455	532.46	210.585	18.4939			X	-2.03711	9.37198e-08	2580	gi|585695869|ref|XP_006822105,1|	PREDICTED: RNA-directed DNA polymerase from mobile element jockey-like, partial [Saccoglossus kowalevskii]	Saccoglossus kowalevskii	!! Marine worm	1.41274e-69	Q95SX7	28.68	8e-33	RTBS_DROME	Probable RNA-directed DNA polymerase from transposon BS	--	GO:0003964 \\ GO:0006278 \\ GO:0006313 \\	RNA-dependent DNA replication (GO:0006278);transposition, DNA-mediated (GO:0006313);	RNA-directed DNA polymerase activity (GO:0003964);	--	Nucleotidyltransferase;RNA-directed DNA polymerase;Transferase;Transposable element,;
ABB-ref	isotig13992	272.907	1281.36	681.825	1310			X	-2.06513	1.3036e-07	1682	gi|768429257|ref|XP_011555802,1|	delta-like protein 1 [Plutella xylostella]	Plutella xylostella	lepidoptera	5.04881e-176	Q9QXX0	37.28	8e-35	JAG1_MOUSE	Protein jagged-1	mmu:16449	GO:0045177 \\ GO:0016021 \\ GO:0005886 \\ GO:0005509 \\ GO:0005112 \\ GO:0035909 \\ GO:0042491 \\ GO:0001974 \\ GO:0043010 \\ GO:0061309 \\ GO:0003215 \\ GO:0060411 \\ GO:0061073 \\ GO:0072017 \\ GO:0061444 \\ GO:0048839 \\ GO:0072070 \\ GO:0002011 \\ GO:0045596 \\ GO:0045599 \\ GO:0045665 \\ GO:2000737 \\ GO:0097150 \\ GO:0061314 \\ GO:0007219 \\ GO:0009887 \\ GO:0045639 \\ GO:0045747 \\ GO:0045…	aorta morphogenesis (GO:0035909);auditory receptor cell differentiation (GO:0042491);blood vessel remodeling (GO:0001974);camera-type eye development (GO:0043010);cardiac neural crest cell development involved in outflow tract morphogenesis (GO:0061309);cardiac right ventricle morphogenesis (GO:0003215);cardiac septum morphogenesis (GO:0060411);ciliary body morphogenesis (GO:0061073);distal tubul…	calcium ion binding (GO:0005509);Notch binding (GO:0005112);	apical part of cell (GO:0045177);integral component of membrane (GO:0016021);plasma membrane (GO:0005886);	Calcium;Complete proteome;Developmental protein;Disulfide bond;EGF-like domain;Glycoprotein;Membrane;Notch signaling pathway;Reference proteome;Repeat;Signal;Transmembrane;Transmembrane helix,;
ABB-ref	isotig14008	1113.48	1680.51	819.02	3801.32			X	3.52631	1.31064e-07	1771	--	--	--	--	--	--	--	--	--	--	--	--	--	--	--	--
ABB-ref	isotig14164	282.952	1084.62	632.748	2122.06			X	2.02403	1.53096e-07	1300	gi|512937571|ref|XP_004933796,1|	glucose dehydrogenase [acceptor]-like, partial [Bombyx mori]	Bombyx mori	lepidoptera	7.01616e-124	P18172	33.63	2e-55	DHGL_DROPS	Glucose dehydrogenase [FAD, quinone]	dpo:Dpse_GA11047	GO:0005576 \\ GO:0050660 \\ GO:0016614 \\	--	flavin adenine dinucleotide binding (GO:0050660);oxidoreductase activity, acting on CH-OH group of donors (GO:0016614);	extracellular region (GO:0005576);	Complete proteome;FAD;Flavoprotein;Oxidoreductase;Reference proteome;Secreted;Selenocysteine;Signal,;
ABB-ref	isotig14960	456.474	194.094	487.422	175.271			X	2.01674	2.03085e-07	1400	gi|512895978|ref|XP_004923803,1|	ommochrome-binding protein-like [Bombyx mori]	Bombyx mori	lepidoptera	2.25632e-84	P31420	27.56	6e-06	OMBP_MANSE	Ommochrome-binding protein	--	--	--	--	--	Direct protein sequencing;Glycoprotein;Signal,;
ABB-ref	isotig15017	75.4055	504.616	48.6089	46.3169			X	5.78704	2.18745e-07	1400	gi|608789013|gb|AHW57310,1|	CYP6CT1 [Chilo suppressalis]	Chilo suppressalis	lepidoptera	0	Q9V4U7	36.95	4e-80	C6A14_DROME	Probable cytochrome P450 6a14	--	GO:0005789 \\ GO:0020037 \\ GO:0005506 \\ GO:0004497 \\ GO:0016705 \\	--	heme binding (GO:0020037);iron ion binding (GO:0005506);monooxygenase activity (GO:0004497);oxidoreductase activity, acting on paired donors, with incorporation or reduction of molecular oxygen (GO:0016705);	endoplasmic reticulum membrane (GO:0005789);	Complete proteome;Endoplasmic reticulum;Heme;Iron;Membrane;Metal-binding;Microsome;Monooxygenase;Oxidoreductase;Reference proteome,;
ABB-ref	isotig15316	403.592	1.53313	68.2999	0.296537			X	2.28607	2.33541e-07	891	gi|357620522|gb|EHJ72680,1|	serine-type enodpeptidase [Danaus plexippus]	Danaus plexippus	lepidoptera	8.44784e-79	P00768	51.46	2e-50	CTR2_VESOR	Chymotrypsin-2	--	GO:0005615 \\ GO:0004252 \\	--	serine-type endopeptidase activity (GO:0004252);	extracellular space (GO:0005615);	Direct protein sequencing;Disulfide bond;Hydrolase;Protease;Secreted;Serine protease,;
ABB-ref	isotig15336	207.354	54.4929	123.167	26.6811			X	4.78526	2.36994e-07	900	gi|668235416|dbj|BAP18683,1|	sucrose hydrolase [Bombyx mori]	Bombyx mori	lepidoptera	3.6002e-102	O16099	45.97	2e-62	MAL2_DROVI	Maltase 2	dvi:Dvir_GJ22506	GO:0004558 \\ GO:0043169 \\ GO:0032450 \\	--	alpha-1,4-glucosidase activity (GO:0004558);cation binding (GO:0043169);maltose alpha-glucosidase activity (GO:0032450);	--	Complete proteome;Glycoprotein;Glycosidase;Hydrolase;Reference proteome;Signal,;
ABB-ref	isotig15555	166.395	1003.96	465.933	754.791			X	2.00969	2.62766e-07	829	gi|392514696|gb|AFM77753,1|	trypsin 5 [Ostrinia nubilalis]	Ostrinia nubilalis	Lepidoptera (Ostrinia)	1.11474e-90	P35047	53.88	7e-72	TRYC_MANSE	Trypsin, alkaline C	--	GO:0005615 \\ GO:0004252 \\	--	serine-type endopeptidase activity (GO:0004252);	extracellular space (GO:0005615);	Disulfide bond;Hydrolase;Protease;Secreted;Serine protease;Signal;Zymogen,;
ABB-ref	isotig15579	1727.47	536.171	2678.29	1235.61			X	2.16957	2.67682e-07	1097	gi|641663137|ref|XP_003244156,2|	uncharacterized protein LOC100572597 [Acyrthosiphon pisum]	Acyrthosiphon pisum	hemiptera	2.40806e-34	U9UJW6	44.32	2e-41	U9UJW6_RHIID	Uncharacterized protein {ECO:0000313|EMBL:ESA20665,1}	--	--	--	--	--	Complete proteome {ECO:0000313|Proteomes:UP000018888};Reference proteome {ECO:0000313|Proteomes:UP000018888},;
ABB-ref	isotig15641	304.625	658.36	146.9	2620.4			X	2.09166	3.18202e-07	1002	gi|512903709|ref|XP_004925684,1|	PREDICTED: SCO-spondin-like [Bombyx mori]	Bombyx mori	lepidoptera	3.79423e-54	H9J9P2	47.6	9e-56	H9J9P2_BOMMO	Uncharacterized protein {ECO:0000313|EnsemblMetazoa:BGIBMGA006235-TA}	--	--	--	--	--	Complete proteome {ECO:0000313|Proteomes:UP000005204};Reference proteome {ECO:0000313|Proteomes:UP000005204},;
ABB-ref	isotig15649	6.91528	40.146	16.56	39.0534			X	2.5292	3.59969e-07	820	--	--	--	--	--	--	--	--	--	--	--	--	--	--	--	--
ABB-ref	isotig15818	77.9434	23.8351	106.483	27.5341			X	1.91467	4.26917e-07	900	gi|768443855|ref|XP_011563759,1|	uncharacterized protein LOC105393663 [Plutella xylostella]	Plutella xylostella	lepidoptera	1.10971e-72	H9IZB3	52.28	3e-71	H9IZB3_BOMMO	Uncharacterized protein {ECO:0000313|EnsemblMetazoa:BGIBMGA002598-TA}	bmor:101741688	--	--	--	--	Complete proteome {ECO:0000313|Proteomes:UP000005204};Reference proteome {ECO:0000313|Proteomes:UP000005204},;
ABB-ref	isotig15902	172219	42321	111712	78673.9			X	-2.55103	6.00442e-07	859	gi|389609295|dbj|BAM18259,1|	exonuclease [Papilio xuthus]	Papilio xuthus	lepidoptera	3.56636e-42	Q7S9B7	46.45	1e-34	REXO4_NEUCR	RNA exonuclease 4	ncr:NCU05217	GO:0005730 \\ GO:0004527 \\ GO:0003676 \\ GO:0000027 \\ GO:0006364 \\	ribosomal large subunit assembly (GO:0000027);rRNA processing (GO:0006364);	exonuclease activity (GO:0004527);nucleic acid binding (GO:0003676);	nucleolus (GO:0005730);	Complete proteome;Exonuclease;Hydrolase;Nuclease;Nucleus;Reference proteome;rRNA processing,;
ABB-ref	isotig15972	1.84408	24.881	17.5947	32.5682			X	2.12773	6.00442e-07	874	gi|512915586|ref|XP_004928425,1|	uncharacterized protein LOC101736009 [Bombyx mori]	Bombyx mori	lepidoptera	0	Q7QI79	76.87	2e-163	Q7QI79_ANOGA	AGAP006705-PA {ECO:0000313|EMBL:EAA04439,2}	aga:AgaP_AGAP006705	--	--	--	--	Complete proteome {ECO:0000313|Proteomes:UP000007062};Reference proteome {ECO:0000313|Proteomes:UP000007062},;
ABB-ref	isotig15994	439.379	1312.13	55.0822	133.941			X	-1.97673	6.43669e-07	703	--	--	--	--	--	--	--	--	--	--	--	--	--	--	--	--
ABB-ref	isotig16232	35.1012	7.34896	70.0465	17.4097			X	4.35048	7.05641e-07	700	gi|512910592|ref|XP_004927210,1|	uncharacterized protein LOC101740194 [Bombyx mori]	Bombyx mori	lepidoptera	5.927e-16	G6DRK2	27.87	4e-11	G6DRK2_DANPL	Uncharacterized protein {ECO:0000313|EMBL:EHJ63889,1}	--	--	--	--	--	Complete proteome {ECO:0000313|Proteomes:UP000007151};Reference proteome {ECO:0000313|Proteomes:UP000007151},;
ABB-ref	isotig16274	112.467	661.801	7.56433	101.496			X	1.95092	1.0309e-06	740	gi|512889794|ref|XP_004922374,1|	uncharacterized protein LOC101743765 [Bombyx mori]	Bombyx mori	lepidoptera	7.35727e-56	G6CQT3	59.43	5e-63	G6CQT3_DANPL	Uncharacterized protein {ECO:0000313|EMBL:EHJ76400,1}	--	--	--	--	--	Complete proteome {ECO:0000313|Proteomes:UP000007151};Reference proteome {ECO:0000313|Proteomes:UP000007151},;
ABB-ref	isotig16301	0.329129	21.1041	9.00255	27.0433			X	1.84166	1.17798e-06	809	--	--	--	--	--	--	--	--	--	--	--	--	--	--	--	--
ABB-ref	isotig16303	976.038	58.5893	122.895	128.756			X	-2.07136	1.58002e-06	664	--	--	--	--	--	--	--	--	--	--	--	--	--	--	--	--
ABB-ref	isotig16420	5.30237	21.6736	6.66934	19.1507			X	3.02655	1.60167e-06	645	gi|723592595|gb|AIX97836,1|	chemosensory protein [Cnaphalocrocis medinalis]	Cnaphalocrocis medinalis	lepidoptera	6.56564e-54	Q27377	45.83	1e-23	OB10_DROME	Putative odorant-binding protein A10	dme:Dmel_CG6642	GO:0005576 \\	--	--	extracellular region (GO:0005576);	Complete proteome;Reference proteome;Secreted;Signal,;
ABB-ref	isotig16422	155.784	118.656	272.227	58.2729			X	2.47378	1.67839e-06	700	--	--	--	--	--	--	--	--	--	--	--	--	--	--	--	--
ABB-ref	isotig16597	821.855	274.929	376.173	194.878			X	-2.00131	1.77876e-06	609	--	--	--	--	--	--	--	--	--	--	--	--	--	--	--	--
ABB-ref	isotig16817	16.0408	76.7231	11.7925	17.8958			X	-2.09668	1.77876e-06	558	--	--	--	--	--	--	--	--	--	--	--	--	--	--	--	--
ABB-ref	isotig16880	1151.98	1239.58	2058.06	293.996			X	3.79724	2.2935e-06	938	gi|512891492|ref|XP_004922697,1|	fibrohexamerin-like [Bombyx mori]	Bombyx mori	lepidoptera	5.66388e-09	--	--	--	--	--	--	--	--	--	--	--
ABB-ref	isotig16887	129.897	854.327	19.6243	103.769			X	1.81103	3.30102e-06	602	gi|357629031|gb|EHJ78068,1|	cuticular protein RR-2 motif 76 [Danaus plexippus]	Danaus plexippus	lepidoptera	1.13031e-32	P11734	70.18	2e-19	CU08_LOCMI	Cuticle protein 8	--	GO:0042302 \\	--	structural constituent of cuticle (GO:0042302);	--	Cuticle;Direct protein sequencing;Repeat,;
ABB-ref	isotig17163	10.8193	61.5336	15.5994	27.7284			X	1.86874	3.94731e-06	475	--	--	--	--	--	--	--	--	--	--	--	--	--	--	--	--
ABB-ref	isotig17218	3.24824	11.22	1.69609	10.2593			X	1.9857	5.12877e-06	500	gi|768420464|ref|XP_011551000,1|	uncharacterized protein LOC105382761 [Plutella xylostella]	Plutella xylostella	lepidoptera	1.59189e-59	A0A023F2A6	48.48	4e-47	A0A023F2A6_TRIIF	Putative reverse transcriptase {ECO:0000313|EMBL:JAC15109,1}	--	GO:0003964 \\	--	RNA-directed DNA polymerase activity (GO:0003964);	--	Nucleotidyltransferase {ECO:0000313|EMBL:JAC15109,1};RNA-directed DNA polymerase {ECO:0000313|EMBL:JAC15109,1};Transferase {ECO:0000313|EMBL:JAC15109,1},;
ABB-ref	isotig17318	8791.48	9915.51	3816.16	24246.5			X	1.7572	5.12877e-06	401	--	--	--	--	--	--	--	--	--	--	--	--	--	--	--	--
ABB-ref	isotig17743	5170.77	22139.6	1709.33	2878.88			X	3.24594	7.05785e-06	7048	gi|768438358|ref|XP_011560756,1|	uncharacterized protein LOC105391048 [Plutella xylostella]	Plutella xylostella	lepidoptera	0	P0CT40	30.26	7e-94	TF29_SCHPO	Transposon Tf2-9 polyprotein	spo:SPBC9B6,02c	GO:0005737 \\ GO:0004190 \\ GO:0003677 \\ GO:0003887 \\ GO:0004519 \\ GO:0046872 \\ GO:0003723 \\ GO:0003964 \\ GO:0015074 \\ GO:0006310 \\	DNA integration (GO:0015074);DNA recombination (GO:0006310);	aspartic-type endopeptidase activity (GO:0004190);DNA binding (GO:0003677);DNA-directed DNA polymerase activity (GO:0003887);endonuclease activity (GO:0004519);metal ion binding (GO:0046872);RNA binding (GO:0003723);RNA-directed DNA polymerase activity (GO:0003964);	cytoplasm (GO:0005737);	Aspartyl protease;Complete proteome;DNA integration;DNA recombination;DNA-binding;DNA-directed DNA polymerase;Endonuclease;Hydrolase;Magnesium;Metal-binding;Multifunctional enzyme;Nuclease;Nucleotidyltransferase;Protease;Reference proteome;RNA-binding;RNA-directed DNA polymerase;Transferase;Transposable element,;
ABB-ref	isotig17921	1498.74	5469.35	1695.13	2992.21			X	1.77524	7.19914e-06	4700	gi|512936265|ref|XP_004933476,1|	uncharacterized protein LOC101743429 [Bombyx mori]	Bombyx mori	lepidoptera	0	G6DE13	63.32	0	G6DE13_DANPL	Uncharacterized protein {ECO:0000313|EMBL:EHJ68266,1}	--	--	--	--	--	Complete proteome {ECO:0000313|Proteomes:UP000007151};Reference proteome {ECO:0000313|Proteomes:UP000007151},;
ABB-ref	isotig18001	661.784	3152.75	678.537	989.552			X	-1.8267	7.61673e-06	4300	gi|768440360|ref|XP_011561850,1|	uncharacterized protein LOC105391969 [Plutella xylostella]	Plutella xylostella	lepidoptera	0	H9JKH8	59.53	0	H9JKH8_BOMMO	Uncharacterized protein {ECO:0000313|EnsemblMetazoa:BGIBMGA010029-TA}	--	GO:0005576 \\ GO:0008061 \\ GO:0006030 \\	chitin metabolic process (GO:0006030);	chitin binding (GO:0008061);	extracellular region (GO:0005576);	Complete proteome {ECO:0000313|Proteomes:UP000005204};Reference proteome {ECO:0000313|Proteomes:UP000005204},;
ABB-ref	isotig18070	301.513	1099.58	735.01	1578.17			X	2.13867	9.05338e-06	4094	gi|768440066|ref|XP_011561695,1|	serine proteinase stubble-like [Plutella xylostella]	Plutella xylostella	lepidoptera	2.45822e-168	Q05319	51.22	1e-74	STUB_DROME	Serine proteinase stubble	dme:Dmel_CG4316	GO:0016021 \\ GO:0005886 \\ GO:0004252 \\ GO:0051017 \\ GO:0007010 \\ GO:0006508 \\ GO:0035220 \\	actin filament bundle assembly (GO:0051017);cytoskeleton organization (GO:0007010);proteolysis (GO:0006508);wing disc development (GO:0035220);	serine-type endopeptidase activity (GO:0004252);	integral component of membrane (GO:0016021);plasma membrane (GO:0005886);	Complete proteome;Disulfide bond;Glycoprotein;Hydrolase;Membrane;Protease;Reference proteome;Serine protease;Signal-anchor;Transmembrane;Transmembrane helix;Zymogen,;
ABB-ref	isotig18283	303.883	3008.91	1705.46	4484.91			X	2.52152	9.30197e-06	3500	gi|768409942|ref|XP_011555577,1|	formin-J-like [Plutella xylostella]	Plutella xylostella	lepidoptera	0	G6DHF5	56.34	0	G6DHF5_DANPL	Uncharacterized protein {ECO:0000313|EMBL:EHJ67077,1}	--	--	--	--	--	Complete proteome {ECO:0000313|Proteomes:UP000007151};Reference proteome {ECO:0000313|Proteomes:UP000007151},;
ABB-ref	isotig18320	287.797	1186.12	834.074	1587.82			X	1.7408	9.30197e-06	3400	gi|357618025|gb|EHJ71121,1|	serine protease P54 [Danaus plexippus]	Danaus plexippus	lepidoptera	0	P98159	32.69	3e-17	NUDEL_DROME	Serine protease nudel	dme:Dmel_CG10129	GO:0005578 \\ GO:0008233 \\ GO:0004252 \\ GO:0008236 \\ GO:0009950 \\ GO:0007343 \\ GO:0007306 \\ GO:0007313 \\ GO:0007310 \\ GO:0016485 \\ GO:0006508 \\ GO:0008063 \\	dorsal/ventral axis specification (GO:0009950);egg activation (GO:0007343);eggshell chorion assembly (GO:0007306);maternal specification of dorsal/ventral axis, oocyte, soma encoded (GO:0007313);oocyte dorsal/ventral axis specification (GO:0007310);protein processing (GO:0016485);proteolysis (GO:0006508);Toll signaling pathway (GO:0008063);	peptidase activity (GO:0008233);serine-type endopeptidase activity (GO:0004252);serine-type peptidase activity (GO:0008236);	proteinaceous extracellular matrix (GO:0005578);	Complete proteome;Developmental protein;Disulfide bond;Extracellular matrix;Glycoprotein;Hydrolase;Phosphoprotein;Protease;Reference proteome;Repeat;Secreted;Serine protease;Signal;Zymogen,;
ABB-ref	isotig18339	92.7563	408.601	151.709	301.213			X	-2.41971	9.86242e-06	3342	gi|512926307|ref|XP_004931053,1|	protein EMSY-like [Bombyx mori]	Bombyx mori	lepidoptera	6.69553e-35	H9J0K4	77.45	3e-35	H9J0K4_BOMMO	Uncharacterized protein {ECO:0000313|EnsemblMetazoa:BGIBMGA003041-TA}	--	--	--	--	--	Complete proteome {ECO:0000313|Proteomes:UP000005204};Reference proteome {ECO:0000313|Proteomes:UP000005204},;
ABB-ref	isotig18341	129.768	68.5377	558.525	149.931			X	2.18184	1.0043e-05	3332	gi|768435465|ref|XP_011559184,1|	uncharacterized protein LOC105389720 [Plutella xylostella]	Plutella xylostella	lepidoptera	0	P16423	28.62	4e-21	POLR_DROME	Retrovirus-related Pol polyprotein from type-2 retrotransposable element R2DM	--	GO:0004190 \\ GO:0004519 \\ GO:0046872 \\ GO:0003964 \\	--	aspartic-type endopeptidase activity (GO:0004190);endonuclease activity (GO:0004519);metal ion binding (GO:0046872);RNA-directed DNA polymerase activity (GO:0003964);	--	Aspartyl protease;Endonuclease;Hydrolase;Metal-binding;Nuclease;Nucleotidyltransferase;Protease;RNA-directed DNA polymerase;Transferase;Transposable element;Zinc;Zinc-finger,;
ABB-ref	isotig18401	884.454	301.04	825.612	423.202			X	2.09808	1.01858e-05	3200	gi|512887364|ref|XP_004921912,1|	neural cell adhesion molecule 1-like [Bombyx mori]	Bombyx mori	lepidoptera	0	P13590	25.33	5e-22	NCAM1_CHICK	Neural cell adhesion molecule 1	--	GO:0016021 \\ GO:0005886 \\ GO:0007155 \\	cell adhesion (GO:0007155);	--	integral component of membrane (GO:0016021);plasma membrane (GO:0005886);	3D-structure;Alternative splicing;Cell adhesion;Cell membrane;Complete proteome;Direct protein sequencing;Disulfide bond;Glycoprotein;Immunoglobulin domain;Membrane;Reference proteome;Repeat;Signal;Transmembrane;Transmembrane helix,;
ABB-ref	isotig18458	41.6351	173.138	210.922	307.033			X	1.72467	1.0645e-05	3100	gi|641653290|ref|XP_003241617,2|	uncharacterized protein LOC100574385 [Acyrthosiphon pisum]	Acyrthosiphon pisum	hemiptera	1.48082e-64	Q7M3K2	29.22	1e-36	PELET_DROME	Transposable element P transposase	--	GO:0046872 \\ GO:0003693 \\ GO:0016740 \\ GO:0004803 \\ GO:0015074 \\ GO:0006313 \\	DNA integration (GO:0015074);transposition, DNA-mediated (GO:0006313);	metal ion binding (GO:0046872);P-element binding (GO:0003693);transferase activity (GO:0016740);transposase activity (GO:0004803);	--	3D-structure;Alternative splicing;DNA integration;DNA recombination;DNA-binding;Metal-binding;Transferase;Transposable element;Zinc;Zinc-finger,;
ABB-ref	isotig18606	71.9366	177.074	149.826	423.123			X	-1.8263	1.10011e-05	2900	gi|795016706|ref|XP_011858588,1|	uncharacterized protein LOC105556126 [Vollenhovia emeryi]	Vollenhovia emeryi	hymenoptera	0	P09523	24.1	3e-18	POL_FMVD	Enzymatic polyprotein	vg:940156	GO:0004190 \\ GO:0004519 \\ GO:0003964 \\	--	aspartic-type endopeptidase activity (GO:0004190);endonuclease activity (GO:0004519);RNA-directed DNA polymerase activity (GO:0003964);	--	Aspartyl protease;Complete proteome;Endonuclease;Hydrolase;Nuclease;Nucleotidyltransferase;Protease;RNA-directed DNA polymerase;Transferase,;
ABB-ref	isotig18626	65.6477	163.464	75.733	199.891			X	1.6969	1.34193e-05	2900	gi|768421767|ref|XP_011551708,1|	alpha-2-macroglobulin-like [Plutella xylostella]	Plutella xylostella	lepidoptera	0	P14046	19.89	3e-20	A1I3_RAT	Alpha-1-inhibitor 3	--	GO:0005615 \\ GO:0030414 \\ GO:0004867 \\ GO:0006954 \\	inflammatory response (GO:0006954);	peptidase inhibitor activity (GO:0030414);serine-type endopeptidase inhibitor activity (GO:0004867);	extracellular space (GO:0005615);	Bait region;Complete proteome;Direct protein sequencing;Disulfide bond;Glycoprotein;Protease inhibitor;Reference proteome;Secreted;Serine protease inhibitor;Signal;Thioester bond,;
ABB-ref	isotig18702	80.9947	354.434	373.928	890.28			X	2.32969	1.34193e-05	2800	gi|512925102|ref|XP_004930756,1|	organic cation transporter protein-like [Bombyx mori]	Bombyx mori	lepidoptera	0	Q9VCA2	32.46	5e-76	ORCT_DROME	Organic cation transporter protein	dme:Dmel_CG6331	GO:0016021 \\ GO:0022857 \\ GO:0006915 \\ GO:0006811 \\	apoptotic process (GO:0006915);ion transport (GO:0006811);	transmembrane transporter activity (GO:0022857);	integral component of membrane (GO:0016021);	Complete proteome;Glycoprotein;Ion transport;Membrane;Reference proteome;Transmembrane;Transmembrane helix;Transport,;
ABB-ref	isotig18763	327.373	62.2597	1863.96	538.938			X	1.74777	1.3539e-05	2700	gi|795025625|ref|XP_011861670,1|	uncharacterized protein LOC105558538 [Vollenhovia emeryi]	Vollenhovia emeryi	hymenoptera	6.49692e-112	J9LZV9	47.39	1e-107	J9LZV9_ACYPI	Uncharacterized protein {ECO:0000313|EnsemblMetazoa:ACYPI50872-PA}	--	--	--	--	--	Complete proteome {ECO:0000313|Proteomes:UP000007819};Reference proteome {ECO:0000313|Proteomes:UP000007819},;
ABB-ref	isotig18793	64.9213	29.6613	789.463	48.4467			X	2.25643	1.82629e-05	2700	gi|339283872|gb|AEJ38205,1|	antennal esterase CXE14 [Spodoptera exigua]	Spodoptera exigua	lepidoptera	0	B2D0J5	30.98	3e-47	EST6_APIME	Venom carboxylesterase-6	ame:410928	GO:0005576 \\ GO:0052689 \\	--	carboxylic ester hydrolase activity (GO:0052689);	extracellular region (GO:0005576);	Allergen;Complete proteome;Disulfide bond;Glycoprotein;Hydrolase;Reference proteome;Secreted;Serine esterase;Signal,;
ABB-ref	isotig18809	73.3467	143.652	63.7938	332.86			X	1.7874	2.01644e-05	2667	gi|768422184|ref|XP_011551931,1|	uncharacterized protein LOC105383561 [Plutella xylostella]	Plutella xylostella	lepidoptera	0	S4PWG7	65.67	0	S4PWG7_9NEOP	Uncharacterized protein {ECO:0000313|EMBL:JAA85742,1}	--	GO:0003676 \\ GO:0015074 \\	DNA integration (GO:0015074);	nucleic acid binding (GO:0003676);	--	--
ABB-ref	isotig18895	392.935	1415.02	1324.76	2185.34			X	3.9596	2.04813e-05	2600	gi|389611493|dbj|BAM19356,1|	dusky, partial [Papilio xuthus]	Papilio xuthus	lepidoptera	0	Q03755	23.27	1e-07	CUT1_CAEEL	Cuticlin-1	cel:CELE_C47G2,1	GO:0060102 \\ GO:0042302 \\	--	structural constituent of cuticle (GO:0042302);	collagen and cuticulin-based cuticle extracellular matrix (GO:0060102);	Complete proteome;Cuticle;Disulfide bond;Reference proteome;Repeat;Secreted;Signal,;
ABB-ref	isotig19014	279.418	306.879	9.20714	1237.95			X	-1.89463	2.37744e-05	2469	gi|333827700|gb|AEG19552,1|	storage protein [Ostrinia furnacalis]	Ostrinia furnacalis	Lepidoptera (Ostrinia)	0	Q06343	77.32	0	BJSB2_TRINI	Basic juvenile hormone-suppressible protein 2	--	GO:0045735 \\	--	nutrient reservoir activity (GO:0045735);	--	Direct protein sequencing;Signal;Storage protein,;
ABB-ref	isotig19035	44.0635	131.541	69.8232	136.245			X	1.67965	2.39553e-05	2423	--	--	--	--	--	--	--	--	--	--	--	--	--	--	--	--
ABB-ref	isotig19076	49.638	258.818	142.017	294.058			X	1.68319	2.72234e-05	2400	gi|801392238|ref|XP_012057851,1|	uncharacterized protein LOC105620986 [Atta cephalotes]	Atta cephalotes	hymenoptera	0	P70193	28.25	1e-17	LRIG1_MOUSE	Leucine-rich repeats and immunoglobulin-like domains protein 1	mmu:16206	GO:0016021 \\ GO:0060384 \\ GO:0032474 \\ GO:0007605 \\	innervation (GO:0060384);otolith morphogenesis (GO:0032474);sensory perception of sound (GO:0007605);	--	integral component of membrane (GO:0016021);	Complete proteome;Disulfide bond;Glycoprotein;Immunoglobulin domain;Leucine-rich repeat;Membrane;Reference proteome;Repeat;Signal;Transmembrane;Transmembrane helix,;
ABB-ref	isotig19094	10.3178	31.9036	89.3899	189.676			X	1.94954	3.02332e-05	2400	gi|512917097|ref|XP_004928803,1|	uncharacterized protein LOC101741920 [Bombyx mori]	Bombyx mori	lepidoptera	2.62275e-23	H9JEI5	83.08	2e-23	H9JEI5_BOMMO	Uncharacterized protein {ECO:0000313|EnsemblMetazoa:BGIBMGA007932-TA}	--	GO:0005089 \\	--	Rho guanyl-nucleotide exchange factor activity (GO:0005089);	--	Complete proteome {ECO:0000313|Proteomes:UP000005204};Reference proteome {ECO:0000313|Proteomes:UP000005204},;
ABB-ref	isotig19151	27.0715	61.4962	37.8054	189.781			X	1.72693	3.14277e-05	2364	gi|340382278|ref|XP_003389647,1|	zinc finger BED domain-containing protein 4-like [Amphimedon queenslandica]	Amphimedon queenslandica	!! Sponge	6.55869e-112	O75132	29.44	3e-81	ZBED4_HUMAN	Zinc finger BED domain-containing protein 4	hsa:9889	GO:0005737 \\ GO:0005654 \\ GO:0005634 \\ GO:0003677 \\ GO:0046872 \\	--	DNA binding (GO:0003677);metal ion binding (GO:0046872);	cytoplasm (GO:0005737);nucleoplasm (GO:0005654);nucleus (GO:0005634);	Complete proteome;Cytoplasm;Metal-binding;Nucleus;Polymorphism;Reference proteome;Repeat;Zinc;Zinc-finger,;
ABB-ref	isotig19214	33.9448	232.241	127.864	375.319			X	-2.41704	3.14281e-05	2300	gi|512898706|ref|XP_004924462,1|	transcription factor Ken 1-like [Bombyx mori]	Bombyx mori	lepidoptera	0	Q9H707	55	5e-12	ZN552_HUMAN	Zinc finger protein 552	hsa:79818	GO:0005634 \\ GO:0003677 \\ GO:0046872 \\ GO:0006355 \\ GO:0006351 \\	regulation of transcription, DNA-templated (GO:0006355);transcription, DNA-templated (GO:0006351);	DNA binding (GO:0003677);metal ion binding (GO:0046872);	nucleus (GO:0005634);	Complete proteome;DNA-binding;Metal-binding;Nucleus;Polymorphism;Reference proteome;Repeat;Transcription;Transcription regulation;Zinc;Zinc-finger,;
ABB-ref	isotig19243	1152.89	4732.46	684.509	1107.87			X	1.69554	3.14281e-05	2300	gi|768438193|ref|XP_011560668,1|	histone-lysine N-methyltransferase 2C-like [Plutella xylostella]	Plutella xylostella	lepidoptera	0	G6D7R1	58.99	6e-178	G6D7R1_DANPL	Uncharacterized protein {ECO:0000313|EMBL:EHJ70472,1}	--	--	--	--	--	Complete proteome {ECO:0000313|Proteomes:UP000007151};Reference proteome {ECO:0000313|Proteomes:UP000007151},;
ABB-ref	isotig19265	652.853	3378.3	2409.93	6632.39			X	2.01411	3.1766e-05	2300	gi|512919967|ref|XP_004929514,1|	glucose dehydrogenase [acceptor]-like [Bombyx mori]	Bombyx mori	lepidoptera	0	P18172	38.88	6e-126	DHGL_DROPS	Glucose dehydrogenase [FAD, quinone]	dpo:Dpse_GA11047	GO:0005576 \\ GO:0050660 \\ GO:0016614 \\	--	flavin adenine dinucleotide binding (GO:0050660);oxidoreductase activity, acting on CH-OH group of donors (GO:0016614);	extracellular region (GO:0005576);	Complete proteome;FAD;Flavoprotein;Oxidoreductase;Reference proteome;Secreted;Selenocysteine;Signal,;
ABB-ref	isotig19340	1737.73	682.258	1361.51	622.987			X	-1.97257	3.60118e-05	2214	gi|768422150|ref|XP_011551913,1|	uncharacterized protein LOC105383543 [Plutella xylostella]	Plutella xylostella	lepidoptera	3.61231e-64	G6CMX7	26.74	9e-58	G6CMX7_DANPL	Uncharacterized protein {ECO:0000313|EMBL:EHJ77405,1}	--	GO:0003676 \\ GO:0008270 \\	--	nucleic acid binding (GO:0003676);zinc ion binding (GO:0008270);	--	Complete proteome {ECO:0000313|Proteomes:UP000007151};Reference proteome {ECO:0000313|Proteomes:UP000007151},;
ABB-ref	isotig19369	348.634	1468.62	84.3048	10214.3			X	1.66257	3.63241e-05	2200	gi|110743533|dbj|BAE98324,1|	methionine-rich storage protein [Chilo suppressalis]	Chilo suppressalis	lepidoptera	0	P09179	66.01	0	SSP1_BOMMO	Sex-specific storage-protein 1	--	GO:0005615 \\ GO:0045735 \\	--	nutrient reservoir activity (GO:0045735);	extracellular space (GO:0005615);	Complete proteome;Glycoprotein;Reference proteome;Secreted;Signal;Storage protein,;
ABB-ref	isotig19660	7.36607	171.673	259.986	253.909			X	2.21351	3.76239e-05	2000	gi|762144570|ref|XP_011455553,1|	uncharacterized protein LOC105347980 [Crassostrea gigas]	Crassostrea gigas	!! Oyster	2.01327e-40	J9L2G1	32.59	1e-49	J9L2G1_ACYPI	Uncharacterized protein {ECO:0000313|EnsemblMetazoa:ACYPI33783-PA}	--	--	--	--	--	Complete proteome {ECO:0000313|Proteomes:UP000007819};Reference proteome {ECO:0000313|Proteomes:UP000007819},;
ABB-ref	isotig19773	6824.1	2785.44	6039.92	2339.82			X	1.6842	3.98563e-05	1983	gi|512903211|ref|XP_004925564,1|	acyl-CoA Delta(11) desaturase-like [Bombyx mori]	Bombyx mori	lepidoptera	1.73292e-126	Q2KIA4	45.73	2e-88	SCD5_BOVIN	Stearoyl-CoA desaturase 5	bta:617419	GO:0005789 \\ GO:0016021 \\ GO:0046872 \\ GO:0004768 \\ GO:0006633 \\	fatty acid biosynthetic process (GO:0006633);	metal ion binding (GO:0046872);stearoyl-CoA 9-desaturase activity (GO:0004768);	endoplasmic reticulum membrane (GO:0005789);integral component of membrane (GO:0016021);	Complete proteome;Endoplasmic reticulum;Fatty acid biosynthesis;Fatty acid metabolism;Iron;Lipid biosynthesis;Lipid metabolism;Membrane;Metal-binding;Oxidoreductase;Reference proteome;Transmembrane;Transmembrane helix,;
ABB-ref	isotig19774	2471.7	11532.3	383.405	579.805			X	-1.61731	3.98563e-05	1983	gi|768428566|ref|XP_011555425,1|	extensin-2-like [Plutella xylostella]	Plutella xylostella	lepidoptera	3.72858e-87	G6DCB4	44.79	6e-81	G6DCB4_DANPL	Uncharacterized protein {ECO:0000313|EMBL:EHJ68858,1}	--	--	--	--	--	Complete proteome {ECO:0000313|Proteomes:UP000007151};Reference proteome {ECO:0000313|Proteomes:UP000007151},;
ABB-ref	isotig19885	3.57703	1.17525	1.50434	147.885			X	1.68762	4.31222e-05	1900	gi|307173098|gb|EFN64217,1|	THAP domain-containing protein 9, partial [Camponotus floridanus]	Camponotus floridanus	hymenoptera	2.51503e-93	Q9H5L6	31.47	1e-42	THAP9_HUMAN	DNA transposase THAP9	hsa:79725	GO:0046872 \\ GO:0043565 \\ GO:0016740 \\ GO:0004803 \\ GO:0015074 \\ GO:0006310 \\ GO:0006313 \\	DNA integration (GO:0015074);DNA recombination (GO:0006310);transposition, DNA-mediated (GO:0006313);	metal ion binding (GO:0046872);sequence-specific DNA binding (GO:0043565);transferase activity (GO:0016740);transposase activity (GO:0004803);	--	Complete proteome;DNA integration;DNA recombination;DNA-binding;Metal-binding;Polymorphism;Reference proteome;Transferase;Zinc;Zinc-finger,;
ABB-ref	isotig19894	6.65786	4.54983	8.08048	101.138			X	-1.97095	4.33626e-05	1900	gi|665803938|ref|XP_008550087,1|	zinc finger BED domain-containing protein 1-like [Microplitis demolitor]		hymenoptera (parasitoid)	9.71781e-132	O96006	26.64	1e-38	ZBED1_HUMAN	Zinc finger BED domain-containing protein 1	hsa:9189	GO:0000228 \\ GO:0003677 \\ GO:0046872 \\ GO:0004803 \\ GO:0008152 \\	metabolic process (GO:0008152);	DNA binding (GO:0003677);metal ion binding (GO:0046872);transposase activity (GO:0004803);	nuclear chromosome (GO:0000228);	3D-structure;Complete proteome;DNA-binding;Metal-binding;Nucleus;Reference proteome;Zinc;Zinc-finger,;
ABB-ref	isotig19935	759.26	2520.22	571.396	927.94			X	1.71743	4.33626e-05	1900	gi|768437631|ref|XP_011560365,1|	glucose dehydrogenase [FAD, quinone] [Plutella xylostella]	Plutella xylostella	lepidoptera	0	P18173	44.67	3e-135	DHGL_DROME	Glucose dehydrogenase [FAD, quinone]	dme:Dmel_CG1152	GO:0005576 \\ GO:0050660 \\ GO:0016614 \\ GO:0006006 \\ GO:0008364 \\ GO:0046693 \\	glucose metabolic process (GO:0006006);pupal chitin-based cuticle development (GO:0008364);sperm storage (GO:0046693);	flavin adenine dinucleotide binding (GO:0050660);oxidoreductase activity, acting on CH-OH group of donors (GO:0016614);	extracellular region (GO:0005576);	Complete proteome;FAD;Flavoprotein;Oxidoreductase;Reference proteome;Secreted;Selenocysteine;Signal,;
ABB-ref	isotig20009	8151.21	33779.9	835.743	1345.89			X	1.63252	4.44255e-05	1863	gi|389611101|dbj|BAM19161,1|	cuticular protein PpolCPG9 [Papilio polytes]	Papilio polytes	lepidoptera	9.86838e-36	I4DMM1	66.14	7e-36	I4DMM1_PAPPL	Cuticular protein PpolCPG9 {ECO:0000313|EMBL:BAM19161,1}	--	--	--	--	--	--
ABB-ref	isotig20022	987.757	375.397	352.311	180.681			X	1.76692	4.93894e-05	1849	--	--	--	--	--	--	--	--	--	--	--	--	--	--	--	--
ABB-ref	isotig20132	26.7056	60.095	13.4643	47.2434			X	1.68897	4.9852e-05	1800	gi|190702380|gb|ACE75273,1|	retroelement polyprotein [Glyptapanteles flavicoxis]	Glyptapanteles flavicoxis	hymenoptera (parasitoid)	1.45023e-129	P20825	37.5	7e-70	POL2_DROME	Retrovirus-related Pol polyprotein from transposon 297	--	GO:0004190 \\ GO:0004519 \\ GO:0003676 \\ GO:0003964 \\ GO:0015074 \\	DNA integration (GO:0015074);	aspartic-type endopeptidase activity (GO:0004190);endonuclease activity (GO:0004519);nucleic acid binding (GO:0003676);RNA-directed DNA polymerase activity (GO:0003964);	--	Aspartyl protease;Endonuclease;Hydrolase;Nuclease;Nucleotidyltransferase;Protease;RNA-directed DNA polymerase;Transferase;Transposable element,;
ABB-ref	isotig20439	0.329129	3.17458	9.32384	52.0707			X	-1.67074	6.8698e-05	1700	--	--	--	--	--	--	--	--	--	--	--	--	--	--	--	--
ABB-ref	isotig20473	864.308	3611.82	502.105	648.241			X	2.08752	6.96324e-05	1700	gi|389611173|dbj|BAM19198,1|	osiris 2 [Papilio polytes]	Papilio polytes	lepidoptera	2.19332e-159	I4DMQ8	85.67	1e-159	I4DMQ8_PAPPL	Osiris 2 {ECO:0000313|EMBL:BAM19198,1}	--	--	--	--	--	--
ABB-ref	isotig20477	15.7073	95.6039	140.141	280.022			X	1.64908	8.33823e-05	1700	--	--	--	--	--	--	--	--	--	--	--	--	--	--	--	--
ABB-ref	isotig20559	1771.8	15226.5	8369.15	19354.6			X	1.63604	8.74092e-05	1675	gi|225543574|ref|NP_001139414,1|	urbain precursor [Bombyx mori] >gi|643092|emb|CAA87462,1| urbain [Bombyx mori]	Bombyx mori	lepidoptera	6.07372e-55	Q17249	33.86	4e-55	Q17249_BOMMO	Urbain {ECO:0000313|EMBL:CAA87462,1}	bmor:100144626	--	--	--	--	--
ABB-ref	isotig20671	3443.65	21416.3	20301.5	23783.3			X	1.74598	9.19821e-05	1600	gi|512931840|ref|XP_004932399,1|	PREDICTED: mucin-21-like [Bombyx mori]	Bombyx mori	lepidoptera	2.61258e-75	G6DSK4	42.56	2e-77	G6DSK4_DANPL	Uncharacterized protein {ECO:0000313|EMBL:EHJ63529,1}	--	--	--	--	--	Complete proteome {ECO:0000313|Proteomes:UP000007151};Reference proteome {ECO:0000313|Proteomes:UP000007151},;
ABB-ref	isotig20872	141.911	60.7103	574.707	62.4973			X	2.55263	9.20447e-05	1569	gi|512935180|ref|XP_004933211,1|	sensory neuron membrane protein 2-like [Bombyx mori]	Bombyx mori	lepidoptera	0	E1JI63	32.79	3e-86	SNMP2_DROME	Sensory neuron membrane protein 2 {ECO:0000303|PubMed:19364529, ECO:0000312|EMBL:ABW70129,1}	dme:Dmel_CG7422	GO:0016021 \\ GO:0005886 \\ GO:0007155 \\ GO:0050896 \\ GO:0007608 \\	cell adhesion (GO:0007155);response to stimulus (GO:0050896);sensory perception of smell (GO:0007608);	--	integral component of membrane (GO:0016021);plasma membrane (GO:0005886);	Alternative splicing;Cell membrane;Complete proteome;Disulfide bond;Glycoprotein;Membrane;Olfaction;Receptor;Reference proteome;Sensory transduction;Transmembrane;Transmembrane helix,;
ABB-ref	isotig20913	583.785	776.451	461.021	2038.42			X	2.15993	9.40085e-05	1524	gi|512912172|ref|XP_004927591,1|	cysteine dioxygenase type 1-like [Bombyx mori]	Bombyx mori	lepidoptera	5.94517e-132	Q6NWZ9	44.3	6e-55	CDO1_DANRE	Cysteine dioxygenase type 1	dre:393714	GO:0017172 \\ GO:0005506 \\ GO:0046439 \\ GO:0042412 \\	L-cysteine metabolic process (GO:0046439);taurine biosynthetic process (GO:0042412);	cysteine dioxygenase activity (GO:0017172);iron ion binding (GO:0005506);	--	Complete proteome;Dioxygenase;Iron;Metal-binding;Oxidoreductase;Reference proteome;Thioether bond,;
ABB-ref	isotig21050	471.062	111.981	1799.05	78.5785			X	1.80548	9.81216e-05	1500	gi|512936070|ref|XP_004933429,1|	PREDICTED: alpha-amylase 4N-like [Bombyx mori]	Bombyx mori	lepidoptera	0	O18345	60.92	0	AMY2_DROAN	Alpha-amylase 2	dan:Dana_GF18843	GO:0004556 \\ GO:0046872 \\ GO:0005975 \\	carbohydrate metabolic process (GO:0005975);	alpha-amylase activity (GO:0004556);metal ion binding (GO:0046872);	--	Calcium;Carbohydrate metabolism;Chloride;Complete proteome;Disulfide bond;Glycosidase;Hydrolase;Metal-binding;Reference proteome;Signal,;
ABB-ref	isotig21105	990.351	649.033	669.54	177.27			X	1.58297	9.81405e-05	1500	gi|2970687|gb|AAC06038,1|	beta-glucosidase precursor [Spodoptera frugiperda]	Spodoptera frugiperda	lepidoptera	0	Q95X01	46.24	2e-144	MYRO1_BREBR	Myrosinase 1 {ECO:0000303|PubMed:11804799}	--	GO:0046872 \\ GO:0019137 \\ GO:0005975 \\	carbohydrate metabolic process (GO:0005975);	metal ion binding (GO:0046872);thioglucosidase activity (GO:0019137);	--	3D-structure;Direct protein sequencing;Glycoprotein;Glycosidase;Hydrolase;Metal-binding;Zinc,;
ABB-ref	isotig21181	34.2473	11.6453	70.3495	29.1539			X	1.89957	9.90547e-05	1480	gi|768447641|ref|XP_011565815,1|	uncharacterized protein LOC105395561 [Plutella xylostella]	Plutella xylostella	lepidoptera	7.47995e-55	Q95SX7	28.57	1e-23	RTBS_DROME	Probable RNA-directed DNA polymerase from transposon BS	--	GO:0003964 \\ GO:0006278 \\ GO:0006313 \\	RNA-dependent DNA replication (GO:0006278);transposition, DNA-mediated (GO:0006313);	RNA-directed DNA polymerase activity (GO:0003964);	--	Nucleotidyltransferase;RNA-directed DNA polymerase;Transferase;Transposable element,;
ABB-ref	isotig21306	221.096	999.825	286.764	1079.22			X	-1.77317	9.96003e-05	1405	gi|389612337|dbj|BAM19670,1|	lysosomal acid lipase, partial [Papilio xuthus]	Papilio xuthus	lepidoptera	6.36603e-97	O46107	33.42	1e-57	LIP1_DROME	Lipase 1	bta:510772	GO:0005615 \\ GO:0047372 \\ GO:0005509 \\ GO:0047714 \\ GO:0004620 \\ GO:0004806 \\ GO:0019376 \\ GO:0009395 \\	galactolipid catabolic process (GO:0019376);phospholipid catabolic process (GO:0009395);	acylglycerol lipase activity (GO:0047372);calcium ion binding (GO:0005509);galactolipase activity (GO:0047714);phospholipase activity (GO:0004620);triglyceride lipase activity (GO:0004806);	extracellular space (GO:0005615);	Calcium;Complete proteome;Disulfide bond;Glycoprotein;Hydrolase;Lipid degradation;Lipid metabolism;Metal-binding;Reference proteome;Secreted;Signal,;
ABB-ref	isotig23917	204.21	1593.56	1352.01	1670.82	X			2.79985	0.000949984	902	gi|512931923|ref|XP_004932419,1|	PREDICTED: cell wall protein AWA1-like [Bombyx mori]	Bombyx mori	lepidoptera	1.01685e-24	G6D541	53.75	1e-39	G6D541_DANPL	Uncharacterized protein {ECO:0000313|EMBL:EHJ71388,1}	--	--	--	--	--	Complete proteome {ECO:0000313|Proteomes:UP000007151};Reference proteome {ECO:0000313|Proteomes:UP000007151},;
ABB-ref	isotig23945	15.6852	3.98942	9.6802	36.5283	X			2.73066	0.00103458	900	--	--	--	--	--	--	--	--	--	--	--	--	--	--	--	--
ABB-ref	isotig23976	30.6391	6.84944	10.0505	67.4062	X			2.84504	0.00104772	900	--	--	--	--	--	--	--	--	--	--	--	--	--	--	--	--
ABB-ref	isotig24174	361.928	1713.84	399.731	221.811	X			2.81095	0.00115505	900	gi|512928864|ref|XP_004931684,1|	elongation of very long chain fatty acids protein 7-like [Bombyx mori]	Bombyx mori	lepidoptera	7.62438e-70	Q9JLJ4	41.28	1e-40	ELOV2_MOUSE	Elongation of very long chain fatty acids protein 2 {ECO:0000305}	mmu:54326	GO:0005783 \\ GO:0005789 \\ GO:0016021 \\ GO:0009922 \\ GO:0016747 \\ GO:0034626 \\ GO:0006636 \\ GO:0042761 \\ GO:0000038 \\	fatty acid elongation, polyunsaturated fatty acid (GO:0034626);unsaturated fatty acid biosynthetic process (GO:0006636);very long-chain fatty acid biosynthetic process (GO:0042761);very long-chain fatty acid metabolic process (GO:0000038);	fatty acid elongase activity (GO:0009922);transferase activity, transferring acyl groups other than amino-acyl groups (GO:0016747);	endoplasmic reticulum (GO:0005783);endoplasmic reticulum membrane (GO:0005789);integral component of membrane (GO:0016021);	Complete proteome;Endoplasmic reticulum;Fatty acid biosynthesis;Fatty acid metabolism;Lipid biosynthesis;Lipid metabolism;Membrane;Reference proteome;Transferase;Transmembrane;Transmembrane helix,;
ABB-ref	isotig24192	18.7638	8.11135	16.0294	85.1179	X			-3.0746	0.00115946	900	gi|307189291|gb|EFN73728,1|	Transposable element Tcb2 transposase, partial [Camponotus floridanus]	Camponotus floridanus	hymenoptera	1.40044e-54	Q04202	41.35	1e-17	TCB2_CAEBR	Transposable element Tcb2 transposase	--	GO:0005634 \\ GO:0003677 \\ GO:0004803 \\ GO:0015074 \\ GO:0006313 \\	DNA integration (GO:0015074);transposition, DNA-mediated (GO:0006313);	DNA binding (GO:0003677);transposase activity (GO:0004803);	nucleus (GO:0005634);	DNA integration;DNA recombination;DNA-binding;Nucleus;Transposable element,;
ABB-ref	isotig24311	260.272	1333.51	954.908	158.508	X			2.87822	0.00117247	900	gi|389608507|dbj|BAM17863,1|	takeout/JHBP like protein [Papilio xuthus]	Papilio xuthus	lepidoptera	9.46693e-136	O76879	26.75	6e-17	CCCP_DROME	Circadian clock-controlled protein	dme:Dmel_CG2650	GO:0005615 \\ GO:0007623 \\	circadian rhythm (GO:0007623);	--	extracellular space (GO:0005615);	Biological rhythms;Complete proteome;Polymorphism;Reference proteome;Signal,;
ABB-ref	isotig24341	2.38563	0	4.41423	31.0584	X			3.23344	0.00118369	900	gi|193580006|ref|XP_001943898,1|	uncharacterized protein LOC100169243 [Acyrthosiphon pisum]	Acyrthosiphon pisum	hemiptera	3.31322e-101	J9KA99	64.05	9e-101	J9KA99_ACYPI	Uncharacterized protein {ECO:0000313|EnsemblMetazoa:ACYPI009881-PA}	--	--	--	--	--	Complete proteome {ECO:0000313|Proteomes:UP000007819};Reference proteome {ECO:0000313|Proteomes:UP000007819},;
ABB-ref	isotig24343	88.2207	291.191	105.943	59.8183	X			2.68303	0.00119003	900	--	--	--	--	--	--	--	--	--	--	--	--	--	--	--	--
ABB-ref	isotig24510	146.277	618.073	57.2704	31.7541	X			3.17244	0.00122677	863	gi|512893048|ref|XP_004923084,1|	uncharacterized protein LOC101742379 [Bombyx mori]	Bombyx mori	lepidoptera	9.80624e-108	I4DJH5	72.2	3e-106	I4DJH5_PAPXU	Takeout/JHBP like protein {ECO:0000313|EMBL:BAM18065,1}	--	--	--	--	--	--
ABB-ref	isotig24638	608.447	328.614	127.086	971.45	X			2.78902	0.00124455	821	gi|512937710|ref|XP_004933831,1|	uncharacterized protein LOC101742613 isoform X1 [Bombyx mori] >gi|512937714|ref|XP_004933832,1| uncharacterized protein LOC101742613 isoform X2 [Bombyx mori] >gi|512937718|ref|XP_004933833,1| uncharacterized protein LOC101742613 isoform X3 [Bombyx mori]	Bombyx mori	lepidoptera	9.2509e-31	G6CR16	35.37	8e-35	G6CR16_DANPL	Uncharacterized protein {ECO:0000313|EMBL:EHJ76309,1}	--	--	--	--	--	Complete proteome {ECO:0000313|Proteomes:UP000007151};Reference proteome {ECO:0000313|Proteomes:UP000007151},;
ABB-ref	isotig24723	170.767	3.04966	1.58139	23.8796	X			3.5135	0.00126785	800	gi|357608264|gb|EHJ65898,1|	arylphorin subunit alpha [Danaus plexippus]	Danaus plexippus	lepidoptera	3.53299e-82	P14296	34.31	2e-30	ARYA_MANSE	Arylphorin subunit alpha	--	GO:0005615 \\ GO:0045735 \\	--	nutrient reservoir activity (GO:0045735);	extracellular space (GO:0005615);	Glycoprotein;Secreted;Signal;Storage protein,;
ABB-ref	isotig24798	34783.2	12020.7	1151.69	33226.3	X			-2.65931	0.00131636	800	gi|126742098|gb|ABO27097,1|	storage protein 1 [Omphisa fuscidentalis]	Omphisa fuscidentalis	lepidoptera	1.7406e-99	P14296	48.69	1e-65	ARYA_MANSE	Arylphorin subunit alpha	--	GO:0005615 \\ GO:0045735 \\	--	nutrient reservoir activity (GO:0045735);	extracellular space (GO:0005615);	Glycoprotein;Secreted;Signal;Storage protein,;
ABB-ref	isotig24918	2.55866	25.0235	130.019	18.2478	X			-2.84257	0.00138798	800	gi|113208385|dbj|BAF03555,1|	heat shock protein 70 [Mamestra brassicae]	Mamestra brassicae	lepidoptera	2.29813e-152	O97125	87.97	3e-145	HSP68_DROME	Heat shock protein 68	dme:Dmel_CG5436	GO:0005811 \\ GO:0005875 \\ GO:0005524 \\ GO:0008340 \\ GO:0022008 \\ GO:0031427 \\ GO:0042594 \\	determination of adult lifespan (GO:0008340);neurogenesis (GO:0022008);response to methotrexate (GO:0031427);response to starvation (GO:0042594);	ATP binding (GO:0005524);	lipid particle (GO:0005811);microtubule associated complex (GO:0005875);	ATP-binding;Complete proteome;Nucleotide-binding;Phosphoprotein;Reference proteome;Stress response,;
ABB-ref	isotig25008	13.2164	9.92051	30.1512	2.12373	X			2.65257	0.0014007	800	gi|657941347|gb|AID54885,1|	cytochrome P450 CYP6AB10 [Helicoverpa armigera]	Helicoverpa armigera	lepidoptera	1.90099e-145	Q27664	35.14	6e-47	CP6B2_HELAM	Cytochrome P450 6B2	--	GO:0005789 \\ GO:0070330 \\ GO:0020037 \\ GO:0005506 \\	--	aromatase activity (GO:0070330);heme binding (GO:0020037);iron ion binding (GO:0005506);	endoplasmic reticulum membrane (GO:0005789);	Endoplasmic reticulum;Heme;Iron;Membrane;Metal-binding;Microsome;Monooxygenase;Oxidoreductase;Polymorphism,;
ABB-ref	isotig25009	184.476	142.751	127.679	790.736	X			4.61073	0.00141497	800	gi|692190317|gb|AIR95998,1|	immulectin-2 [Ostrinia furnacalis]	Ostrinia furnacalis	Lepidoptera (Ostrinia)	0	P26305	38.06	2e-19	LPSBP_PERAM	Hemolymph lipopolysaccharide-binding protein	--	GO:0005576 \\ GO:0030246 \\	--	carbohydrate binding (GO:0030246);	extracellular region (GO:0005576);	Calcium;Direct protein sequencing;Disulfide bond;Glycoprotein;Lectin;Secreted;Signal,;
ABB-ref	isotig25043	55.0232	318.489	50.1924	40.3796	X			4.27163	0.00141777	800	gi|512916681|ref|XP_004928699,1|	uncharacterized protein LOC101738748 [Bombyx mori]	Bombyx mori	lepidoptera	5.534e-117	G6D171	61.68	3e-102	G6D171_DANPL	Uncharacterized protein {ECO:0000313|EMBL:EHJ72752,1}	--	GO:0016747 \\	--	transferase activity, transferring acyl groups other than amino-acyl groups (GO:0016747);	--	Complete proteome {ECO:0000313|Proteomes:UP000007151};Reference proteome {ECO:0000313|Proteomes:UP000007151},;
ABB-ref	isotig25070	1.11092	5.60657	15.8436	2.97965	X			2.65627	0.00146099	800	--	--	--	--	--	--	--	--	--	--	--	--	--	--	--	--
ABB-ref	isotig25075	18.8618	9.07102	8.24103	35.6581	X			-3.93821	0.00147885	800	--	--	--	--	--	--	--	--	--	--	--	--	--	--	--	--
ABB-ref	isotig25115	12564.3	18914.4	1789.04	24092.6	X			2.66384	0.00147885	800	gi|110743535|dbj|BAE98325,1|	arylphorin [Chilo suppressalis]	Chilo suppressalis	lepidoptera	5.55761e-78	P14296	51.87	1e-58	ARYA_MANSE	Arylphorin subunit alpha	--	GO:0005615 \\ GO:0045735 \\	--	nutrient reservoir activity (GO:0045735);	extracellular space (GO:0005615);	Glycoprotein;Secreted;Signal;Storage protein,;
ABB-ref	isotig25129	13.9913	50.4451	20.717	9.18665	X			2.69524	0.00161113	800	--	--	--	--	--	--	--	--	--	--	--	--	--	--	--	--
ABB-ref	isotig25154	9222.72	47033.6	3863.12	2629.47	X			2.63047	0.00165979	800	gi|768414948|ref|XP_011548001,1|	cuticle protein 3-like [Plutella xylostella]	Plutella xylostella	lepidoptera	9.80297e-13	G6CIN4	64.81	7e-08	G6CIN4_DANPL	Cuticular protein RR-1 motif 17 {ECO:0000313|EMBL:EHJ78894,1}	--	GO:0042302 \\	--	structural constituent of cuticle (GO:0042302);	--	Complete proteome {ECO:0000313|Proteomes:UP000007151};Reference proteome {ECO:0000313|Proteomes:UP000007151},;
ABB-ref	isotig25173	11.3393	14.7015	34.5717	0.296537	X			4.88815	0.00168929	800	gi|242023142|ref|XP_002431995,1|	reverse transcriptase, [Pediculus humanus corporis] >gi|212517346|gb|EEB19257,1| reverse transcriptase, [Pediculus humanus corporis]	Pediculus humanus corporis	!! Pou	4.80341e-65	W8BF34	49.43	5e-70	W8BF34_CERCA	Retrovirus-related Pol polyprotein from type-2 retrotransposable element R2DM {ECO:0000313|EMBL:JAB88334,1}	--	--	--	--	--	--
ABB-ref	isotig25176	4.7706	38.4648	58.076	45.9795	X			2.61502	0.00172711	800	gi|357608986|gb|EHJ66241,1|	ecdysteroid 22-kinase [Danaus plexippus]	Danaus plexippus	lepidoptera	1.24928e-66	G6DJU3	43.02	8e-67	G6DJU3_DANPL	Ecdysteroid 22-kinase {ECO:0000313|EMBL:EHJ66241,1}	--	GO:0016301 \\	--	kinase activity (GO:0016301);	--	Complete proteome {ECO:0000313|Proteomes:UP000007151};Kinase {ECO:0000313|EMBL:EHJ66241,1};Reference proteome {ECO:0000313|Proteomes:UP000007151};Transferase {ECO:0000313|EMBL:EHJ66241,1},;
ABB-ref	isotig25203	397.182	927.814	2479.95	457.473	X			-2.64923	0.00172711	799	gi|112983152|ref|NP_001037038,1|	heat shock protein 20,4 [Bombyx mori] >gi|49036077|gb|AAG30945,2|AF315318_1 heat shock protein hsp20,4 [Bombyx mori]	Bombyx mori	lepidoptera	3.6673e-92	P82147	48.86	2e-36	L2EFL_DROME	Protein lethal(2)essential for life	dme:Dmel_CG4533	GO:0007275 \\ GO:0010998 \\	multicellular organismal development (GO:0007275);regulation of translational initiation by eIF2 alpha phosphorylation (GO:0010998);	--	--	Alternative splicing;Complete proteome;Developmental protein;Reference proteome;Stress response,;
ABB-ref	isotig25240	3.16841	0.356999	6.41933	46.3854	X			2.68641	0.0018061	800	--	--	--	--	--	--	--	--	--	--	--	--	--	--	--	--
ABB-ref	isotig25262	7.11963	42.624	16.6904	0.62579	X			2.6067	0.00182079	800	gi|4239843|dbj|BAA74713,1|	Yokozuna [Bombyx mori]	Bombyx mori	lepidoptera	6.3005e-84	P10978	36.92	2e-51	POLX_TOBAC	Retrovirus-related Pol polyprotein from transposon TNT 1-94	--	GO:0004190 \\ GO:0004519 \\ GO:0003676 \\ GO:0003964 \\ GO:0008270 \\ GO:0015074 \\	DNA integration (GO:0015074);	aspartic-type endopeptidase activity (GO:0004190);endonuclease activity (GO:0004519);nucleic acid binding (GO:0003676);RNA-directed DNA polymerase activity (GO:0003964);zinc ion binding (GO:0008270);	--	Aspartyl protease;Endonuclease;Hydrolase;Metal-binding;Nuclease;Nucleotidyltransferase;Protease;RNA-directed DNA polymerase;Transferase;Transposable element;Zinc;Zinc-finger,;
ABB-ref	isotig25294	6.93811	5.29465	32.4357	1.19671	X			2.62251	0.00193558	800	gi|12597216|dbj|BAB21512,1|	TRAS4 [Bombyx mori]	Bombyx mori	lepidoptera	7.27846e-81	Q9BLI4	53.61	5e-81	Q9BLI4_BOMMO	TRAS4 protein {ECO:0000313|EMBL:BAB21512,1}	--	--	--	--	--	--
ABB-ref	isotig25307	824.483	2606.18	1377.51	492.045	X			2.59189	0.00209742	800	gi|357626806|gb|EHJ76738,1|	cuticular protein CPR54 [Danaus plexippus]	Danaus plexippus	lepidoptera	6.60584e-12	G6CPU6	62.5	4e-12	G6CPU6_DANPL	Cuticular protein CPR54 {ECO:0000313|EMBL:EHJ76738,1}	--	GO:0042302 \\	--	structural constituent of cuticle (GO:0042302);	--	Complete proteome {ECO:0000313|Proteomes:UP000007151};Reference proteome {ECO:0000313|Proteomes:UP000007151},;
ABB-ref	isotig25356	6.60594	23.9205	32.4052	10.1489	X			2.65312	0.00216214	784	gi|512935441|ref|XP_004933276,1|	UPF0641 membrane protein PJ4664,05-like isoform X1 [Bombyx mori]	Bombyx mori	lepidoptera	3.21173e-21	Q96IZ2	30.77	2e-08	ADTRP_HUMAN	Androgen-dependent TFPI-regulating protein	hsa:84830	GO:0016021 \\ GO:0005886 \\	--	--	integral component of membrane (GO:0016021);plasma membrane (GO:0005886);	Alternative splicing;Cell membrane;Complete proteome;Membrane;Polymorphism;Reference proteome;Transmembrane;Transmembrane helix,;
ABB-ref	isotig25719	126.488	2443.78	132.318	129.866	X			-3.714	0.00216735	700	--	--	--	--	--	--	--	--	--	--	--	--	--	--	--	--
ABB-ref	isotig25740	6.58235	10.9247	13.1872	0.296537	X			3.92144	0.00218991	700	gi|512915372|ref|XP_004928373,1|	uncharacterized protein LOC101738890 [Bombyx mori]	Bombyx mori	lepidoptera	1.14217e-65	P10394	32.64	8e-15	POL4_DROME	Retrovirus-related Pol polyprotein from transposon 412	--	GO:0004190 \\ GO:0004519 \\ GO:0003676 \\ GO:0003964 \\ GO:0015074 \\	DNA integration (GO:0015074);	aspartic-type endopeptidase activity (GO:0004190);endonuclease activity (GO:0004519);nucleic acid binding (GO:0003676);RNA-directed DNA polymerase activity (GO:0003964);	--	Aspartyl protease;Endonuclease;Hydrolase;Nuclease;Nucleotidyltransferase;Protease;RNA-directed DNA polymerase;Transferase;Transposable element,;
ABB-ref	isotig25759	12.9836	4.17946	1.26552	10.6632	X			2.57197	0.00234805	700	gi|512920322|ref|XP_004929603,1|	uncharacterized protein LOC101736102 [Bombyx mori]	Bombyx mori	lepidoptera	1.34251e-104	H9JLF6	78.37	1e-90	H9JLF6_BOMMO	Uncharacterized protein {ECO:0000313|EnsemblMetazoa:BGIBMGA010357-TA}	--	--	--	--	--	Complete proteome {ECO:0000313|Proteomes:UP000005204};Reference proteome {ECO:0000313|Proteomes:UP000005204},;
ABB-ref	isotig25778	31.5379	144.287	18.7508	9.86895	X			2.57421	0.00241217	700	gi|768439843|ref|XP_011561574,1|	uncharacterized protein LOC105391732 [Plutella xylostella]	Plutella xylostella	lepidoptera	3.11845e-129	H9JRE1	80.85	5e-126	H9JRE1_BOMMO	Uncharacterized protein {ECO:0000313|EnsemblMetazoa:BGIBMGA012101-TA}	--	--	--	--	--	Complete proteome {ECO:0000313|Proteomes:UP000005204};Reference proteome {ECO:0000313|Proteomes:UP000005204},;
ABB-ref	isotig25797	69.426	37.6608	3.58604	44.9501	X			-3.16947	0.00248491	700	--	--	--	--	--	--	--	--	--	--	--	--	--	--	--	--
ABB-ref	isotig25851	632.812	2884.08	237.424	170.763	X			3.34742	0.00268473	700	gi|389612576|dbj|BAM19718,1|	similar to CG5928 [Papilio xuthus]	Papilio xuthus	lepidoptera	5.45986e-66	I4DP78	59.12	4e-66	I4DP78_PAPXU	Similar to CG5928 {ECO:0000313|EMBL:BAM19718,1}	--	--	--	--	--	--
ABB-ref	isotig25918	2777.55	1343.11	1851.02	5796.56	X			2.86351	0.00271999	700	gi|768421849|ref|XP_011551753,1|	uncharacterized protein LOC105383405 [Plutella xylostella]	Plutella xylostella	lepidoptera	1.47915e-35	I4DNG4	38.4	1e-36	I4DNG4_PAPXU	Uncharacterized protein {ECO:0000313|EMBL:BAM19454,1}	--	--	--	--	--	--
ABB-ref	isotig25927	0.698318	0	0	19.1058	X			3.02269	0.00273721	700	gi|517319060|emb|CCT69925,1|	uncharacterized protein FFUJ_05849 [Fusarium fujikuroi IMI 58289]	Fusarium fujikuroi IMI 58289	!! Plant fungus	3.88322e-108	W7LVV8	100	4e-110	W7LVV8_GIBM7	Uncharacterized protein {ECO:0000313|EMBL:EWG39554,1}	--	--	--	--	--	Complete proteome {ECO:0000313|Proteomes:UP000009096};Reference proteome {ECO:0000313|Proteomes:UP000009096},;
ABB-ref	isotig25941	14421.8	1356.54	529.768	3357.77	X			3.0141	0.00273721	700	gi|768412708|ref|XP_011568442,1|	uncharacterized protein LOC105398087 [Plutella xylostella]	Plutella xylostella	lepidoptera	3.39877e-06	--	--	--	--	--	--	--	--	--	--	--
ABB-ref	isotig25969	21.2772	8.60027	10.8253	33.1385	X			2.55847	0.00290896	700	--	--	--	--	--	--	--	--	--	--	--	--	--	--	--	--
ABB-ref	isotig25999	13.1713	0	23.3214	72.5662	X			2.59586	0.00300722	700	--	--	--	--	--	--	--	--	--	--	--	--	--	--	--	--
ABB-ref	isotig26019	0.731043	0	0	14.6018	X			3.41192	0.00325614	700	gi|448519832|ref|XP_003868171,1|	Rps21 predicted ribosomal protein [Candida orthopsilosis Co 90-125] >gi|380352510|emb|CCG22736,1| Rps21 predicted ribosomal protein [Candida orthopsilosis]	Candida orthopsilosis Co 90-125	!! Fungus	4.90121e-126	P25443	80.8	2e-115	RS2_YEAST	40S ribosomal protein S2	sce:YGL123W	GO:0022627 \\ GO:0005730 \\ GO:0032040 \\ GO:0070181 \\ GO:0003735 \\ GO:0045903 \\ GO:0006407 \\ GO:0006364 \\ GO:0006412 \\	positive regulation of translational fidelity (GO:0045903);rRNA export from nucleus (GO:0006407);rRNA processing (GO:0006364);translation (GO:0006412);	small ribosomal subunit rRNA binding (GO:0070181);structural constituent of ribosome (GO:0003735);	cytosolic small ribosomal subunit (GO:0022627);nucleolus (GO:0005730);small-subunit processome (GO:0032040);	3D-structure;Acetylation;Complete proteome;Cytoplasm;Direct protein sequencing;Methylation;Nucleus;Reference proteome;Ribonucleoprotein;Ribosomal protein;Ribosome biogenesis;rRNA processing,;
ABB-ref	isotig26023	10.3436	0.387859	35.7886	33.8623	X			-3.05817	0.00325614	700	gi|512933189|ref|XP_004932729,1|	PREDICTED: uncharacterized protein LOC101743704 [Bombyx mori]	Bombyx mori	lepidoptera	7.29952e-33	Q9H5L6	30.25	2e-06	THAP9_HUMAN	DNA transposase THAP9	hsa:79725	GO:0046872 \\ GO:0043565 \\ GO:0016740 \\ GO:0004803 \\ GO:0015074 \\ GO:0006310 \\ GO:0006313 \\	DNA integration (GO:0015074);DNA recombination (GO:0006310);transposition, DNA-mediated (GO:0006313);	metal ion binding (GO:0046872);sequence-specific DNA binding (GO:0043565);transferase activity (GO:0016740);transposase activity (GO:0004803);	--	Complete proteome;DNA integration;DNA recombination;DNA-binding;Metal-binding;Polymorphism;Reference proteome;Transferase;Zinc;Zinc-finger,;
ABB-ref	isotig26078	1.07358	35.335	9.79307	14.1545	X			2.51457	0.00342065	700	gi|357612776|gb|EHJ68165,1|	cubilin [Danaus plexippus]	Danaus plexippus	lepidoptera	1.25075e-64	O60494	28.94	2e-21	CUBN_HUMAN	Cubilin	hsa:8029	GO:0016324 \\ GO:0031526 \\ GO:0005905 \\ GO:0005829 \\ GO:0030139 \\ GO:0005783 \\ GO:0010008 \\ GO:0070062 \\ GO:0031232 \\ GO:0005794 \\ GO:0043202 \\ GO:0005765 \\ GO:0016020 \\ GO:0005886 \\ GO:0005509 \\ GO:0031419 \\ GO:0042803 \\ GO:0004872 \\ GO:0005215 \\ GO:0008203 \\ GO:0009235 \\ GO:0015889 \\ GO:0042157 \\ GO:0042953 \\ GO:0006898 \\ GO:0044281 \\ GO:0008202 \\ GO:0001894 \\ GO:0042…	cholesterol metabolic process (GO:0008203);cobalamin metabolic process (GO:0009235);cobalamin transport (GO:0015889);lipoprotein metabolic process (GO:0042157);lipoprotein transport (GO:0042953);receptor-mediated endocytosis (GO:0006898);small molecule metabolic process (GO:0044281);steroid metabolic process (GO:0008202);tissue homeostasis (GO:0001894);vitamin D metabolic process (GO:0042359);vit…	calcium ion binding (GO:0005509);cobalamin binding (GO:0031419);protein homodimerization activity (GO:0042803);receptor activity (GO:0004872);transporter activity (GO:0005215);	apical plasma membrane (GO:0016324);brush border membrane (GO:0031526);coated pit (GO:0005905);cytosol (GO:0005829);endocytic vesicle (GO:0030139);endoplasmic reticulum (GO:0005783);endosome membrane (GO:0010008);extracellular exosome (GO:0070062);extrinsic component of external side of plasma membrane (GO:0031232);Golgi apparatus (GO:0005794);lysosomal lumen (GO:0043202);lysosomal membrane (GO:0…	3D-structure;Calcium;Cholesterol metabolism;Cleavage on pair of basic residues;Cobalamin;Cobalt;Complete proteome;Direct protein sequencing;Disease mutation;Disulfide bond;EGF-like domain;Endocytosis;Endosome;Glycoprotein;Lipid metabolism;Lysosome;Membrane;Metal-binding;Phosphoprotein;Polymorphism;Protein transport;Receptor;Reference proteome;Repeat;Signal;Steroid metabolism;Sterol metabolism;Tra…
ABB-ref	isotig26096	12.5957	2.64265	5.60679	16.5956	X			-2.99339	0.00345232	700	gi|512910373|ref|XP_004927156,1|	uncharacterized protein LOC101741528 [Bombyx mori]	Bombyx mori	lepidoptera	4.83804e-31	G6DR91	52.38	2e-20	G6DR91_DANPL	Uncharacterized protein {ECO:0000313|EMBL:EHJ63991,1}	--	--	--	--	--	Complete proteome {ECO:0000313|Proteomes:UP000007151};Reference proteome {ECO:0000313|Proteomes:UP000007151},;
ABB-ref	isotig26153	42.2492	44.4346	0	15.3467	X			-10.0292	0.00348405	700	--	--	--	--	--	--	--	--	--	--	--	--	--	--	--	--
ABB-ref	isotig26259	1200.21	3858.02	466.183	251.572	X			-2.49398	0.00359812	700	gi|512922730|ref|XP_004930188,1|	uncharacterized protein LOC101746304 [Bombyx mori]	Bombyx mori	lepidoptera	3.16724e-43	H9J1U5	60.32	2e-43	H9J1U5_BOMMO	Uncharacterized protein {ECO:0000313|EnsemblMetazoa:BGIBMGA003482-TA}	bmor:101746304	--	--	--	--	Complete proteome {ECO:0000313|Proteomes:UP000005204};Reference proteome {ECO:0000313|Proteomes:UP000005204},;
ABB-ref	isotig26324	256.939	1103.23	203.338	63.1885	X			2.51159	0.00366149	682	gi|768407875|ref|XP_011568234,1|	cuticle protein 19-like [Plutella xylostella]	Plutella xylostella	lepidoptera	3.85753e-41	P45583	78.12	5e-27	CU19_LOCMI	Cuticle protein 19	--	GO:0042302 \\	--	structural constituent of cuticle (GO:0042302);	--	Cuticle;Direct protein sequencing;Repeat,;
ABB-ref	isotig26387	16.0611	2.14732	4.28952	23.2414	X			2.74543	0.0037973	662	--	--	--	--	--	--	--	--	--	--	--	--	--	--	--	--
ABB-ref	isotig26455	2.84114	10.5246	11.723	2.14716	X			2.49439	0.0037973	636	gi|357616373|gb|EHJ70157,1|	alpha1,3-fucosyltransferase B-like proteinue [Danaus plexippus]	Danaus plexippus	lepidoptera	6.10899e-64	Q9VUL9	32.79	7e-21	FUCTA_DROME	Glycoprotein 3-alpha-L-fucosyltransferase A	dme:Dmel_CG6869	GO:0032580 \\ GO:0005797 \\ GO:0016021 \\ GO:0033932 \\ GO:0046920 \\ GO:0008417 \\ GO:0018392 \\ GO:0036071 \\ GO:0007399 \\ GO:0006486 \\	N-glycan fucosylation (GO:0036071);nervous system development (GO:0007399);protein glycosylation (GO:0006486);	1,3-alpha-L-fucosidase activity (GO:0033932);alpha-(1->3)-fucosyltransferase activity (GO:0046920);fucosyltransferase activity (GO:0008417);glycoprotein 3-alpha-L-fucosyltransferase activity (GO:0018392);	Golgi cisterna membrane (GO:0032580);Golgi medial cisterna (GO:0005797);integral component of membrane (GO:0016021);	Complete proteome;Glycoprotein;Glycosyltransferase;Golgi apparatus;Membrane;Reference proteome;Signal-anchor;Transferase;Transmembrane;Transmembrane helix,;
ABB-ref	isotig26545	100.902	128.686	13.5085	1.49225	X			2.6409	0.00380239	613	--	--	--	--	--	--	--	--	--	--	--	--	--	--	--	--
ABB-ref	isotig26549	27.1818	17.0396	6.77023	34.8107	X			2.51439	0.0040843	612	--	--	--	--	--	--	--	--	--	--	--	--	--	--	--	--
ABB-ref	isotig26614	8.78455	3.98942	5.54005	26.4648	X			2.48503	0.00412611	601	gi|512934019|ref|XP_004932933,1|	uncharacterized protein LOC101743142 [Bombyx mori]	Bombyx mori	lepidoptera	5.05188e-30	G6DJ11	40	5e-08	G6DJ11_DANPL	Uncharacterized protein {ECO:0000313|EMBL:EHJ66524,1}	--	--	--	--	--	Complete proteome {ECO:0000313|Proteomes:UP000007151};Reference proteome {ECO:0000313|Proteomes:UP000007151},;
ABB-ref	isotig26652	96.5687	168.315	238.005	59.4878	X			-3.03311	0.00435792	600	gi|380713852|gb|AFD99127,1|	chymotrypsin-like proteinase [Bombyx mori]	Bombyx mori	lepidoptera	3.63354e-73	Q17025	34.81	3e-21	CTR2_ANOGA	Chymotrypsin-2	aga:AgaP_AGAP006711	GO:0005576 \\ GO:0004252 \\ GO:0007586 \\	digestion (GO:0007586);	serine-type endopeptidase activity (GO:0004252);	extracellular region (GO:0005576);	Complete proteome;Digestion;Disulfide bond;Hydrolase;Protease;Reference proteome;Secreted;Serine protease;Signal;Zymogen,;
ABB-ref	isotig26700	265.243	2921.4	4.3654	439.512	X			2.54399	0.0044026	600	gi|290560618|ref|NP_001166626,1|	cuticular protein RR-2 motif 124 precursor [Bombyx mori] >gi|223671350|tpd|FAA00627,1| TPA: putative cuticle protein [Bombyx mori]	Bombyx mori	lepidoptera	5.23834e-15	P11734	67.86	1e-15	CU08_LOCMI	Cuticle protein 8	--	GO:0042302 \\	--	structural constituent of cuticle (GO:0042302);	--	Cuticle;Direct protein sequencing;Repeat,;
ABB-ref	isotig26724	0.367546	9.78567	14.6043	7.57609	X			-2.50064	0.00511469	600	--	--	--	--	--	--	--	--	--	--	--	--	--	--	--	--
ABB-ref	isotig26727	56.4564	175.454	194.591	76.9655	X			2.49614	0.00514997	600	--	--	--	--	--	--	--	--	--	--	--	--	--	--	--	--
ABB-ref	isotig26745	11.0283	12.2677	9.81753	92.9656	X			3.24725	0.0051828	600	gi|768425080|ref|XP_011553522,1|	PREDICTED: polyserase-2-like [Plutella xylostella]	Plutella xylostella	lepidoptera	1.19671e-23	Q7Z269	45.9	4e-08	SP4_POLDO	Venom serine protease	--	GO:0005576 \\ GO:0004252 \\	--	serine-type endopeptidase activity (GO:0004252);	extracellular region (GO:0005576);	Allergen;Disulfide bond;Glycoprotein;Hydrolase;Protease;Secreted;Serine protease;Signal,;
ABB-ref	isotig26771	2.51595	1.29016	0.297538	42.2254	X			2.42217	0.0056124	600	gi|584137633|gb|EWG46975,1|	hypothetical protein FVEG_07236 [Fusarium verticillioides 7600]	Fusarium verticillioides 7600	!! Plant fungus	1.15465e-45	W7MHH0	98.77	8e-46	W7MHH0_GIBM7	Uncharacterized protein {ECO:0000313|EMBL:EWG46975,1}	--	--	--	--	--	Complete proteome {ECO:0000313|Proteomes:UP000009096};Reference proteome {ECO:0000313|Proteomes:UP000009096},;
ABB-ref	isotig26795	54.5094	32.8244	29.7715	162.109	X			2.42201	0.00562615	600	gi|512914080|ref|XP_004928052,1|	uncharacterized protein LOC101746714 [Bombyx mori]	Bombyx mori	lepidoptera	9.28366e-09	L7X0M9	45.59	3e-06	L7X0M9_9NEOP	Transcription initiation factor TFIID subunit 2-like protein {ECO:0000313|EMBL:AGC92654,1}	--	GO:0008237 \\ GO:0003964 \\ GO:0003743 \\ GO:0008270 \\	--	metallopeptidase activity (GO:0008237);RNA-directed DNA polymerase activity (GO:0003964);translation initiation factor activity (GO:0003743);zinc ion binding (GO:0008270);	--	Initiation factor {ECO:0000313|EMBL:AGC92654,1};Protein biosynthesis {ECO:0000313|EMBL:AGC92654,1},;
ABB-ref	isotig26798	36.0654	41.4231	86.7241	14.7329	X			2.41945	0.00564877	600	--	--	--	--	--	--	--	--	--	--	--	--	--	--	--	--
ABB-ref	isotig26804	4.34639	0	0.55559	17.3504	X			-2.50158	0.00564877	600	gi|584128376|gb|EWG37795,1|	60S ribosomal protein L9-B [Fusarium verticillioides 7600]	Fusarium verticillioides 7600	!! Plant fungus	8.62774e-114	P51401	60.37	1e-65	RL9B_YEAST	60S ribosomal protein L9-B	sce:YNL067W	GO:0022625 \\ GO:0019843 \\ GO:0003735 \\ GO:0002181 \\	cytoplasmic translation (GO:0002181);	rRNA binding (GO:0019843);structural constituent of ribosome (GO:0003735);	cytosolic large ribosomal subunit (GO:0022625);	Complete proteome;Cytoplasm;Reference proteome;Ribonucleoprotein;Ribosomal protein,;
ABB-ref	isotig26852	1009.26	1640.58	1789.6	558.565	X			-9.63323	0.00566664	600	--	--	--	--	--	--	--	--	--	--	--	--	--	--	--	--
ABB-ref	isotig26878	261.717	1831.11	2299.18	1943.47	X			2.65864	0.00582919	600	--	--	--	--	--	--	--	--	--	--	--	--	--	--	--	--
ABB-ref	isotig26947	648.665	2567.93	855.746	485.463	X			-2.5231	0.00582919	600	gi|112983714|ref|NP_001037317,1|	vitellin-degrading protease precursor [Bombyx mori] >gi|731101|sp|Q07943,1|VDP_BOMMO RecName: Full=Vitellin-degrading protease; Contains: RecName: Full=Beta-VTN protease; Contains: RecName: Full=Alpha-VTN protease chain 1; Contains: RecName: Full=Alpha-VTN protease chain 2; Flags: Precursor [Bombyx mori] >gi|303512|dbj|BAA03757,1| vitellin-degrading protease precursor [Bombyx mori] >gi|500864|dbj…	Bombyx mori	lepidoptera	3.63909e-89	Q07943	62.31	3e-91	VDP_BOMMO	Vitellin-degrading protease	bmor:692746	GO:0004252 \\	--	serine-type endopeptidase activity (GO:0004252);	--	Complete proteome;Direct protein sequencing;Disulfide bond;Glycoprotein;Hydrolase;Protease;Reference proteome;Serine protease;Signal;Zymogen,;
ABB-ref	isotig26967	1.7562	1.89736	0.314553	21.5381	X			2.40827	0.00592137	600	gi|146417751|ref|XP_001484843,1|	40S ribosomal protein S6 [Meyerozyma guilliermondii ATCC 6260] >gi|146390316|gb|EDK38474,1| 40S ribosomal protein S6 [Meyerozyma guilliermondii ATCC 6260]	Meyerozyma guilliermondii ATCC 6260	yeast	1.48818e-136	Q6BXH8	94.47	7e-137	RS6_DEBHA	40S ribosomal protein S6	dha:DEHA2B02904g	GO:0005840 \\ GO:0003735 \\ GO:0006412 \\	translation (GO:0006412);	structural constituent of ribosome (GO:0003735);	ribosome (GO:0005840);	Complete proteome;Phosphoprotein;Reference proteome;Ribonucleoprotein;Ribosomal protein,;
ABB-ref	isotig27025	102.542	496.114	37.4808	31.9987	X			2.84159	0.0059971	600	gi|512899084|ref|XP_004924556,1|	mucin-17-like [Bombyx mori]	Bombyx mori	lepidoptera	2.53907e-24	I4DMV5	59.77	5e-23	I4DMV5_PAPPL	Simila to CG12947 {ECO:0000313|EMBL:BAM19245,1}	--	--	--	--	--	--
ABB-ref	isotig27078	13.3385	3.73118	2.53723	11.4075	X			2.4042	0.00608563	600	gi|768413854|ref|XP_011569065,1|	uncharacterized protein LOC105398619 [Plutella xylostella]	Plutella xylostella	lepidoptera	2.25269e-17	H9J190	43.32	1e-30	H9J190_BOMMO	Uncharacterized protein {ECO:0000313|EnsemblMetazoa:BGIBMGA003277-TA}	--	--	--	--	--	Complete proteome {ECO:0000313|Proteomes:UP000005204};Reference proteome {ECO:0000313|Proteomes:UP000005204},;
ABB-ref	isotig27225	3580.99	6344.34	9318.71	2694.8	X			-2.40652	0.00608563	600	gi|389608345|dbj|BAM17982,1|	cuticular protein PxutCPH14 [Papilio xuthus]	Papilio xuthus	lepidoptera	2.74451e-17	G6DDL4	83.02	5e-18	G6DDL4_DANPL	Cuticular protein hypothetical 15 {ECO:0000313|EMBL:EHJ68417,1}	--	--	--	--	--	Complete proteome {ECO:0000313|Proteomes:UP000007151};Reference proteome {ECO:0000313|Proteomes:UP000007151},;
ABB-ref	isotig27255	217.348	962.368	345.294	248.064	X			2.44163	0.00662635	600	gi|290563237|ref|NP_001166706,1|	cuticular protein RR-1 motif 51 precursor [Bombyx mori] >gi|223671204|tpd|FAA00554,1| TPA: cuticle protein [Bombyx mori]	Bombyx mori	lepidoptera	5.99075e-38	O02387	42.86	2e-21	CU17_BOMMO	Larval cuticle protein LCP-17	bmor:692362	GO:0042302 \\	--	structural constituent of cuticle (GO:0042302);	--	Complete proteome;Cuticle;Reference proteome;Signal,;
ABB-ref	isotig27289	19.7875	43.0211	46.9898	4.17875	X			-3.36605	0.00675516	600	--	--	--	--	--	--	--	--	--	--	--	--	--	--	--	--
ABB-ref	isotig27296	14.5452	154.335	12.8798	10.1755	X			2.55474	0.00711167	600	--	--	--	--	--	--	--	--	--	--	--	--	--	--	--	--
ABB-ref	isotig27383	4.60945	24.4126	13.1301	4.67083	X			2.38156	0.00719793	590	--	--	--	--	--	--	--	--	--	--	--	--	--	--	--	--
ABB-ref	isotig27516	21.75	3.33069	4.66625	33.2536	X			2.46742	0.00719793	554	--	--	--	--	--	--	--	--	--	--	--	--	--	--	--	--
ABB-ref	isotig27531	0	5.42215	14.7084	4.36563	X			2.38044	0.00720894	549	--	--	--	--	--	--	--	--	--	--	--	--	--	--	--	--
ABB-ref	isotig27544	3.20234	22.4702	16.9424	12.0907	X			2.50716	0.00720894	546	--	--	--	--	--	--	--	--	--	--	--	--	--	--	--	--
ABB-ref	isotig27622	139.503	402.844	79.6381	25.3685	X			2.37012	0.00742636	526	gi|512908755|ref|XP_004926759,1|	A-kinase anchor protein 14-like [Bombyx mori]	Bombyx mori	lepidoptera	8.35138e-06	G6CRP8	43.97	2e-10	G6CRP8_DANPL	Uncharacterized protein {ECO:0000313|EMBL:EHJ76083,1}	--	--	--	--	--	Complete proteome {ECO:0000313|Proteomes:UP000007151};Reference proteome {ECO:0000313|Proteomes:UP000007151},;
ABB-ref	isotig27645	449.237	123.964	163.628	413.393	X			-5.57223	0.0074346	521	--	--	--	--	--	--	--	--	--	--	--	--	--	--	--	--
ABB-ref	isotig27815	8.54002	20.6268	45.0074	10.6124	X			3.32278	0.00776502	500	--	--	--	--	--	V5KZ60	30.56	1e-05	V5KZ60_HELAM	Hdd23-like protein {ECO:0000313|EMBL:AHA43054,1}	--	--	--	--	--	--
ABB-ref	isotig27901	7.84281	24.4378	8.94632	2.74208	X			-2.88337	0.00776555	499	gi|768414784|ref|XP_011547912,1|	uncharacterized protein LOC105380112 [Plutella xylostella]	Plutella xylostella	lepidoptera	7.27834e-36	H9JH80	80	4e-26	H9JH80_BOMMO	Uncharacterized protein {ECO:0000313|EnsemblMetazoa:BGIBMGA008877-TA}	--	--	--	--	--	Complete proteome {ECO:0000313|Proteomes:UP000005204};Reference proteome {ECO:0000313|Proteomes:UP000005204},;
ABB-ref	isotig27963	60.6559	183.027	77.5815	27.3048	X			2.45773	0.0080843	482	--	--	--	--	--	--	--	--	--	--	--	--	--	--	--	--
ABB-ref	isotig27964	68.0405	28.2321	28.7173	69.6546	X			2.45857	0.00821769	476	--	--	--	--	--	--	--	--	--	--	--	--	--	--	--	--
ABB-ref	isotig27981	4.40094	1.15065	0.949099	43.0147	X			2.37596	0.00826508	477	--	--	--	--	--	--	--	--	--	--	--	--	--	--	--	--
ABB-ref	isotig28009	73.9134	44.3992	50.4218	259.207	X			2.66431	0.0084936	471	--	--	--	--	--	--	--	--	--	--	--	--	--	--	--	--
ABB-ref	isotig28021	1034.6	7002.97	160.212	141.351	X			2.59909	0.00854281	466	gi|290560630|ref|NP_001166671,1|	cuticular protein RR-2 motif 91 precursor [Bombyx mori] >gi|223671284|tpd|FAA00594,1| TPA: cuticle protein [Bombyx mori]	Bombyx mori	lepidoptera	4.54801e-54	P45583	69.12	5e-26	CU19_LOCMI	Cuticle protein 19	--	GO:0042302 \\	--	structural constituent of cuticle (GO:0042302);	--	Cuticle;Direct protein sequencing;Repeat,;
ABB-ref	isotig28115	12.1904	58.5277	74.4878	41.3174	X			2.35444	0.00854281	439	--	--	--	--	--	--	--	--	--	--	--	--	--	--	--	--
ABB-ref	isotig28162	4.7706	0	9.70116	23.4114	X			2.34236	0.00873102	426	--	--	--	--	--	--	--	--	--	--	--	--	--	--	--	--
ABB-ref	isotig28167	20.1188	13.1657	7.13948	39.635	X			3.27628	0.00878703	425	gi|112983714|ref|NP_001037317,1|	vitellin-degrading protease precursor [Bombyx mori] >gi|731101|sp|Q07943,1|VDP_BOMMO RecName: Full=Vitellin-degrading protease; Contains: RecName: Full=Beta-VTN protease; Contains: RecName: Full=Alpha-VTN protease chain 1; Contains: RecName: Full=Alpha-VTN protease chain 2; Flags: Precursor [Bombyx mori] >gi|303512|dbj|BAA03757,1| vitellin-degrading protease precursor [Bombyx mori] >gi|500864|dbj…	Bombyx mori	lepidoptera	1.29197e-31	Q07943	62.22	1e-33	VDP_BOMMO	Vitellin-degrading protease	bmor:692746	GO:0004252 \\	--	serine-type endopeptidase activity (GO:0004252);	--	Complete proteome;Direct protein sequencing;Disulfide bond;Glycoprotein;Hydrolase;Protease;Reference proteome;Serine protease;Signal;Zymogen,;
ABB-ref	isotig28262	458.84	1487.16	1466.39	530.835	X			-4.23531	0.00880239	402	gi|183979288|dbj|BAG30767,1|	cuticular protein CPR54 [Papilio xuthus]	Papilio xuthus	lepidoptera	4.94009e-55	B2DBK8	89.92	3e-55	B2DBK8_PAPXU	Cuticular protein CPR54 {ECO:0000313|EMBL:BAG30767,1}	--	GO:0042302 \\	--	structural constituent of cuticle (GO:0042302);	--	--
ABB-ref	isotig28301	15.8481	71.8015	9.66931	2.57695	X			-2.53351	0.00882439	400	gi|803378045|dbj|BAR43486,1|	olfactory receptor 44 [Ostrinia furnacalis]	Ostrinia furnacalis	Lepidoptera (Ostrinia)	3.19938e-69	G6D860	43.97	9e-25	G6D860_DANPL	Odorant receptor {ECO:0000256|RuleBase:RU351113}	--	GO:0016021 \\ GO:0005886 \\ GO:0005549 \\ GO:0004984 \\	--	odorant binding (GO:0005549);olfactory receptor activity (GO:0004984);	integral component of membrane (GO:0016021);plasma membrane (GO:0005886);	Complete proteome {ECO:0000313|Proteomes:UP000007151};Membrane {ECO:0000256|RuleBase:RU351113};Olfaction {ECO:0000256|RuleBase:RU351113};Receptor {ECO:0000256|RuleBase:RU351113, ECO:0000313|EMBL:EHJ70340,1};Reference proteome {ECO:0000313|Proteomes:UP000007151};Sensory transduction {ECO:0000256|RuleBase:RU351113};Transducer {ECO:0000256|RuleBase:RU351113};Transmembrane {ECO:0000256|RuleBase:RU351…
ABB-ref	isotig28340	357.722	43.5719	12.8763	68.0008	X			-2.52077	0.00909425	398	--	--	--	--	--	--	--	--	--	--	--	--	--	--	--	--
ABB-ref	isotig28394	12.6103	18.2605	16.1712	2.51814	X			2.33037	0.00909738	369	--	--	--	--	--	--	--	--	--	--	--	--	--	--	--	--
ABB-ref	isotig28403	294.142	65.6331	88.8344	112.331	X			5.49522	0.00912253	361	--	--	--	--	--	--	--	--	--	--	--	--	--	--	--	--
ABB-ref	isotig28417	22.0045	65.5398	16.8725	4.90621	X			3.18136	0.00935078	355	--	--	--	--	--	--	--	--	--	--	--	--	--	--	--	--
ABB-ref	isotig17318	8791.48	9915.51	3816.16	24246.5	X			7.21858	0.00010714	401	--	--	--	--	--	--	--	--	--	--	--	--	--	--	--	--
ABB-ref	isotig17404	33.9652	61.9546	168.866	49.1941	X			3.09256	0.000107808	378	--	--	--	--	--	--	--	--	--	--	--	--	--	--	--	--
ABB-ref	isotig17457	15.5985	56.6572	22.1663	0.939777	X			3.25359	0.000109876	651	gi|512892446|ref|XP_004922933,1|	IQ and AAA domain-containing protein 1-like [Bombyx mori]	Bombyx mori	lepidoptera	3.66343e-43	H9JEQ3	43.55	3e-40	H9JEQ3_BOMMO	Uncharacterized protein {ECO:0000313|EnsemblMetazoa:BGIBMGA008000-TA}	--	--	--	--	--	Complete proteome {ECO:0000313|Proteomes:UP000005204};Reference proteome {ECO:0000313|Proteomes:UP000005204},;
ABB-ref	isotig17517	74.4099	552.994	451.069	220.258	X			4.06617	0.000130886	671	--	--	--	--	--	--	--	--	--	--	--	--	--	--	--	--
ABB-ref	isotig17561	210.058	678.184	983.897	228.527	X			3.04825	0.000135548	341	gi|389611399|dbj|BAM19311,1|	cuticular protein PpolCPH8 [Papilio polytes]	Papilio polytes	lepidoptera	2.81395e-08	C0H6G3	81.58	1e-10	C0H6G3_BOMMO	Putative cuticle protein {ECO:0000313|EMBL:FAA00474,1}	bmor:100379489	--	--	--	--	Complete proteome {ECO:0000313|Proteomes:UP000005204};Reference proteome {ECO:0000313|Proteomes:UP000005204},;
ABB-ref	isotig17735	2794.59	7839.94	2852.18	1492.97	X			3.1757	0.000135548	7300	gi|512932713|ref|XP_004932614,1|	mucin-3A-like [Bombyx mori]	Bombyx mori	lepidoptera	0	Q13231	24.63	3e-17	CHIT1_HUMAN	Chitotriosidase-1	hsa:1118	GO:0005576 \\ GO:0005615 \\ GO:0005764 \\ GO:0008061 \\ GO:0004568 \\ GO:0008843 \\ GO:0006032 \\ GO:0006955 \\ GO:0000272 \\ GO:0009617 \\	chitin catabolic process (GO:0006032);immune response (GO:0006955);polysaccharide catabolic process (GO:0000272);response to bacterium (GO:0009617);	chitin binding (GO:0008061);chitinase activity (GO:0004568);endochitinase activity (GO:0008843);	extracellular region (GO:0005576);extracellular space (GO:0005615);lysosome (GO:0005764);	3D-structure;Alternative splicing;Carbohydrate metabolism;Chitin degradation;Chitin-binding;Complete proteome;Direct protein sequencing;Disulfide bond;Glycoprotein;Glycosidase;Hydrolase;Lysosome;Polymorphism;Polysaccharide degradation;Reference proteome;Secreted;Signal,;
ABB-ref	isotig17823	4237.16	4927.7	1681.01	328.663	X			-3.04434	0.00015644	5400	gi|768429230|ref|XP_011555788,1|	uncharacterized protein LOC105386840 [Plutella xylostella]	Plutella xylostella	lepidoptera	0	X1WY95	41.16	0	X1WY95_ACYPI	Uncharacterized protein {ECO:0000313|EnsemblMetazoa:ACYPI070157-PA}	api:103308142	GO:0003676 \\ GO:0008270 \\ GO:0015074 \\	DNA integration (GO:0015074);	nucleic acid binding (GO:0003676);zinc ion binding (GO:0008270);	--	Complete proteome {ECO:0000313|Proteomes:UP000007819};Reference proteome {ECO:0000313|Proteomes:UP000007819},;
ABB-ref	isotig18085	1322.51	5478.41	2460.28	2026.27	X			3.29057	0.000168683	3988	gi|768437028|ref|XP_011560032,1|	LOW QUALITY PROTEIN: uncharacterized protein LOC105390427, partial [Plutella xylostella]	Plutella xylostella	lepidoptera	0	Q9VEG6	39.4	1e-119	PERC_DROME	Chorion peroxidase	dme:Dmel_CG7660	GO:0005615 \\ GO:0005875 \\ GO:0020037 \\ GO:0046872 \\ GO:0004601 \\ GO:0004666 \\ GO:0007304 \\ GO:0007306 \\ GO:0042744 \\ GO:0042743 \\ GO:0030707 \\ GO:0001516 \\ GO:0006979 \\	chorion-containing eggshell formation (GO:0007304);eggshell chorion assembly (GO:0007306);hydrogen peroxide catabolic process (GO:0042744);hydrogen peroxide metabolic process (GO:0042743);ovarian follicle cell development (GO:0030707);prostaglandin biosynthetic process (GO:0001516);response to oxidative stress (GO:0006979);	heme binding (GO:0020037);metal ion binding (GO:0046872);peroxidase activity (GO:0004601);prostaglandin-endoperoxide synthase activity (GO:0004666);	extracellular space (GO:0005615);microtubule associated complex (GO:0005875);	Acetylation;Complete proteome;Disulfide bond;Glycoprotein;Heme;Hydrogen peroxide;Iron;Metal-binding;Oxidoreductase;Peroxidase;Reference proteome;Secreted;Signal,;
ABB-ref	isotig18256	2048.67	6433.31	3948.67	1259.39	X			3.00475	0.000173634	3510	gi|357619776|gb|EHJ72220,1|	laccase 2A [Danaus plexippus]	Danaus plexippus	lepidoptera	0	Q99056	32.15	4e-56	LAC5_TRAVI	Laccase-5	--	GO:0005576 \\ GO:0005507 \\ GO:0052716 \\ GO:0046274 \\	lignin catabolic process (GO:0046274);	copper ion binding (GO:0005507);hydroquinone (GO:0052716);	extracellular region (GO:0005576);	Copper;Glycoprotein;Lignin degradation;Metal-binding;Oxidoreductase;Repeat;Secreted;Signal,;
ABB-ref	isotig18408	178.839	586.338	428.454	184.142	X			5.41647	0.000177422	3200	gi|768410348|ref|XP_011557649,1|	uncharacterized protein LOC105388445 [Plutella xylostella]	Plutella xylostella	lepidoptera	0	H9IXB7	60.88	0	H9IXB7_BOMMO	Uncharacterized protein {ECO:0000313|EnsemblMetazoa:BGIBMGA001900-TA}	--	--	--	--	--	Complete proteome {ECO:0000313|Proteomes:UP000005204};Reference proteome {ECO:0000313|Proteomes:UP000005204},;
ABB-ref	isotig18487	206.196	1257.92	422.115	342.245	X			3.13248	0.000177422	3100	gi|512917558|ref|XP_004928916,1|	glucose dehydrogenase [acceptor]-like [Bombyx mori]	Bombyx mori	lepidoptera	0	P18173	40.21	1e-119	DHGL_DROME	Glucose dehydrogenase [FAD, quinone]	dme:Dmel_CG1152	GO:0005576 \\ GO:0050660 \\ GO:0016614 \\ GO:0006006 \\ GO:0008364 \\ GO:0046693 \\	glucose metabolic process (GO:0006006);pupal chitin-based cuticle development (GO:0008364);sperm storage (GO:0046693);	flavin adenine dinucleotide binding (GO:0050660);oxidoreductase activity, acting on CH-OH group of donors (GO:0016614);	extracellular region (GO:0005576);	Complete proteome;FAD;Flavoprotein;Oxidoreductase;Reference proteome;Secreted;Selenocysteine;Signal,;
ABB-ref	isotig18695	29.476	172.76	72.0084	53.4443	X			-3.42967	0.000177422	2800	gi|768444023|ref|XP_011563849,1|	uncharacterized protein LOC105393749 [Plutella xylostella]	Plutella xylostella	lepidoptera	0	P20825	37.85	2e-49	POL2_DROME	Retrovirus-related Pol polyprotein from transposon 297	--	GO:0004190 \\ GO:0004519 \\ GO:0003676 \\ GO:0003964 \\ GO:0015074 \\	DNA integration (GO:0015074);	aspartic-type endopeptidase activity (GO:0004190);endonuclease activity (GO:0004519);nucleic acid binding (GO:0003676);RNA-directed DNA polymerase activity (GO:0003964);	--	Aspartyl protease;Endonuclease;Hydrolase;Nuclease;Nucleotidyltransferase;Protease;RNA-directed DNA polymerase;Transferase;Transposable element,;
ABB-ref	isotig18756	196.136	487.443	531.269	223.976	X			-3.57928	0.000181024	2700	gi|389614990|dbj|BAM20495,1|	chitin deacetylase-like 5, partial [Papilio polytes]	Papilio polytes	lepidoptera	7.50244e-21	I4DRF5	77.61	5e-21	I4DRF5_PAPPL	Chitin deacetylase-like 5 {ECO:0000313|EMBL:BAM20495,1}	--	GO:0016810 \\ GO:0005975 \\	carbohydrate metabolic process (GO:0005975);	hydrolase activity, acting on carbon-nitrogen (but not peptide) bonds (GO:0016810);	--	--
ABB-ref	isotig18861	598.524	1204.85	480.432	169.617	X			-2.96893	0.000207673	2600	gi|512900095|ref|XP_004924808,1|	catalase-like [Bombyx mori]	Bombyx mori	lepidoptera	0	Q5RF10	49.9	2e-162	CATA_PONAB	Catalase	pon:100171588	GO:0070062 \\ GO:0005925 \\ GO:0005739 \\ GO:0005778 \\ GO:0004046 \\ GO:0004096 \\ GO:0020037 \\ GO:0046872 \\ GO:0050661 \\ GO:0009060 \\ GO:0008203 \\ GO:0020027 \\ GO:0042744 \\ GO:0043066 \\ GO:0032088 \\ GO:0001649 \\ GO:0051781 \\ GO:0051092 \\ GO:0014068 \\ GO:0051289 \\ GO:0000302 \\ GO:0006641 \\ GO:0009650 \\	aerobic respiration (GO:0009060);cholesterol metabolic process (GO:0008203);hemoglobin metabolic process (GO:0020027);hydrogen peroxide catabolic process (GO:0042744);negative regulation of apoptotic process (GO:0043066);negative regulation of NF-kappaB transcription factor activity (GO:0032088);osteoblast differentiation (GO:0001649);positive regulation of cell division (GO:0051781);positive reg…	aminoacylase activity (GO:0004046);catalase activity (GO:0004096);heme binding (GO:0020037);metal ion binding (GO:0046872);NADP binding (GO:0050661);	extracellular exosome (GO:0070062);focal adhesion (GO:0005925);mitochondrion (GO:0005739);peroxisomal membrane (GO:0005778);	Acetylation;Complete proteome;Heme;Hydrogen peroxide;Iron;Metal-binding;Mitogen;NADP;Oxidoreductase;Peroxidase;Peroxisome;Phosphoprotein;Reference proteome,;
ABB-ref	isotig18994	88.0649	163.185	84.0941	6.31322	X			2.9713	0.000220775	2500	gi|768418510|ref|XP_011549944,1|	uncharacterized protein LOC105381841 [Plutella xylostella]	Plutella xylostella	lepidoptera	0	P0CT40	28.89	6e-69	TF29_SCHPO	Transposon Tf2-9 polyprotein	spo:SPBC9B6,02c	GO:0005737 \\ GO:0004190 \\ GO:0003677 \\ GO:0003887 \\ GO:0004519 \\ GO:0046872 \\ GO:0003723 \\ GO:0003964 \\ GO:0015074 \\ GO:0006310 \\	DNA integration (GO:0015074);DNA recombination (GO:0006310);	aspartic-type endopeptidase activity (GO:0004190);DNA binding (GO:0003677);DNA-directed DNA polymerase activity (GO:0003887);endonuclease activity (GO:0004519);metal ion binding (GO:0046872);RNA binding (GO:0003723);RNA-directed DNA polymerase activity (GO:0003964);	cytoplasm (GO:0005737);	Aspartyl protease;Complete proteome;DNA integration;DNA recombination;DNA-binding;DNA-directed DNA polymerase;Endonuclease;Hydrolase;Magnesium;Metal-binding;Multifunctional enzyme;Nuclease;Nucleotidyltransferase;Protease;Reference proteome;RNA-binding;RNA-directed DNA polymerase;Transferase;Transposable element,;
ABB-ref	isotig18999	26.6099	121.959	104.01	56.0144	X			3.03198	0.000222915	2494	--	--	--	--	--	--	--	--	--	--	--	--	--	--	--	--
ABB-ref	isotig19014	279.418	306.879	9.20714	1237.95	X			2.97483	0.000237512	2469	gi|333827700|gb|AEG19552,1|	storage protein [Ostrinia furnacalis]	Ostrinia furnacalis	Lepidoptera (Ostrinia)	0	Q06343	77.32	0	BJSB2_TRINI	Basic juvenile hormone-suppressible protein 2	--	GO:0045735 \\	--	nutrient reservoir activity (GO:0045735);	--	Direct protein sequencing;Signal;Storage protein,;
ABB-ref	isotig19200	1337.91	5258.07	3992.92	1696.02	X			-3.171	0.000238572	2300	gi|290560808|ref|NP_001166736,1|	cuticular protein RR-1 motif 12 precursor [Bombyx mori] >gi|223671125|tpd|FAA00514,1| TPA: cuticle protein [Bombyx mori]	Bombyx mori	lepidoptera	6.4758e-41	P85196	62.26	2e-30	CU02_LONON	Cuticle protein 2 {ECO:0000303|PubMed:18342903}	--	GO:0042302 \\	--	structural constituent of cuticle (GO:0042302);	--	Cuticle;Direct protein sequencing;Signal,;
ABB-ref	isotig19221	41083.9	2620.71	320.351	15678.6	X			-2.99868	0.000243204	2300	gi|768431922|ref|XP_011557264,1|	acidic juvenile hormone-suppressible protein 1-like [Plutella xylostella]	Plutella xylostella	lepidoptera	0	P22327	51.96	2e-177	AJSP1_TRINI	Acidic juvenile hormone-suppressible protein 1	--	GO:0005615 \\ GO:0045735 \\	--	nutrient reservoir activity (GO:0045735);	extracellular space (GO:0005615);	Direct protein sequencing;Glycoprotein;Secreted;Signal;Storage protein,;
ABB-ref	isotig19264	156.403	62.5668	238.006	542.558	X			-4.64468	0.000248328	2300	--	--	--	--	--	--	--	--	--	--	--	--	--	--	--	--
ABB-ref	isotig19390	99.4605	199.571	67.9274	6.0417	X			3.09341	0.000267185	2200	gi|768444023|ref|XP_011563849,1|	uncharacterized protein LOC105393749 [Plutella xylostella]	Plutella xylostella	lepidoptera	1.29311e-149	P10394	29.53	1e-13	POL4_DROME	Retrovirus-related Pol polyprotein from transposon 412	--	GO:0004190 \\ GO:0004519 \\ GO:0003676 \\ GO:0003964 \\ GO:0015074 \\	DNA integration (GO:0015074);	aspartic-type endopeptidase activity (GO:0004190);endonuclease activity (GO:0004519);nucleic acid binding (GO:0003676);RNA-directed DNA polymerase activity (GO:0003964);	--	Aspartyl protease;Endonuclease;Hydrolase;Nuclease;Nucleotidyltransferase;Protease;RNA-directed DNA polymerase;Transferase;Transposable element,;
ABB-ref	isotig19553	0.698318	22.1398	284.205	9.48468	X			-2.95376	0.000268115	2100	--	--	--	--	--	--	--	--	--	--	--	--	--	--	--	--
ABB-ref	isotig19650	4804.72	23622.6	1609.48	1258.52	X			3.04902	0.000268419	1996	gi|112984114|ref|NP_001037434,1|	yellow-y precursor [Bombyx mori] >gi|93211156|gb|ABC96700,2| yellow [Bombyx mori]	Bombyx mori	lepidoptera	0	Q9BI23	58.92	0	YELL_DROER	Protein yellow	--	GO:0005576 \\ GO:0060179 \\ GO:0042438 \\ GO:0007275 \\	male mating behavior (GO:0060179);melanin biosynthetic process (GO:0042438);multicellular organismal development (GO:0007275);	--	extracellular region (GO:0005576);	Developmental protein;Glycoprotein;Secreted;Signal,;
ABB-ref	isotig19660	7.36607	171.673	259.986	253.909	X			-3.84354	0.000274038	2000	gi|762144570|ref|XP_011455553,1|	uncharacterized protein LOC105347980 [Crassostrea gigas]	Crassostrea gigas	!! Oyster	2.01327e-40	J9L2G1	32.59	1e-49	J9L2G1_ACYPI	Uncharacterized protein {ECO:0000313|EnsemblMetazoa:ACYPI33783-PA}	--	--	--	--	--	Complete proteome {ECO:0000313|Proteomes:UP000007819};Reference proteome {ECO:0000313|Proteomes:UP000007819},;
ABB-ref	isotig19683	726.491	30.8724	20.1021	139.218	X			3.08755	0.000299371	2000	gi|357608264|gb|EHJ65898,1|	arylphorin subunit alpha [Danaus plexippus]	Danaus plexippus	lepidoptera	4.99457e-35	P11996	32.41	7e-09	LSP1B_DROME	Larval serum protein 1 beta chain	dme:Dmel_CG4178	GO:0005616 \\ GO:0005811 \\ GO:0045735 \\ GO:0046331 \\	lateral inhibition (GO:0046331);	nutrient reservoir activity (GO:0045735);	larval serum protein complex (GO:0005616);lipid particle (GO:0005811);	Complete proteome;Reference proteome;Secreted;Signal;Storage protein,;
ABB-ref	isotig19733	938.671	3074.84	895.224	473.589	X			2.94068	0.000299371	2000	gi|512930333|ref|XP_004932041,1|	adhesive plaque matrix protein-like [Bombyx mori]	Bombyx mori	lepidoptera	4.40081e-75	H9IT42	46.44	3e-75	H9IT42_BOMMO	Uncharacterized protein {ECO:0000313|EnsemblMetazoa:BGIBMGA000421-TA}	--	GO:0005576 \\ GO:0008061 \\ GO:0006030 \\	chitin metabolic process (GO:0006030);	chitin binding (GO:0008061);	extracellular region (GO:0005576);	Complete proteome {ECO:0000313|Proteomes:UP000005204};Reference proteome {ECO:0000313|Proteomes:UP000005204},;
ABB-ref	isotig19737	94.6862	376.796	70.156	50.5268	X			-2.90724	0.000299978	2000	gi|512920030|ref|XP_004929530,1|	cell wall protein DAN4-like [Bombyx mori]	Bombyx mori	lepidoptera	0	H9JLU9	65	0	H9JLU9_BOMMO	Uncharacterized protein {ECO:0000313|EnsemblMetazoa:BGIBMGA010501-TA}	--	GO:0042302 \\	--	structural constituent of cuticle (GO:0042302);	--	Complete proteome {ECO:0000313|Proteomes:UP000005204};Reference proteome {ECO:0000313|Proteomes:UP000005204},;
ABB-ref	isotig19885	3.57703	1.17525	1.50434	147.885	X			2.9055	0.000302254	1900	gi|307173098|gb|EFN64217,1|	THAP domain-containing protein 9, partial [Camponotus floridanus]	Camponotus floridanus	hymenoptera	2.51503e-93	Q9H5L6	31.47	1e-42	THAP9_HUMAN	DNA transposase THAP9	hsa:79725	GO:0046872 \\ GO:0043565 \\ GO:0016740 \\ GO:0004803 \\ GO:0015074 \\ GO:0006310 \\ GO:0006313 \\	DNA integration (GO:0015074);DNA recombination (GO:0006310);transposition, DNA-mediated (GO:0006313);	metal ion binding (GO:0046872);sequence-specific DNA binding (GO:0043565);transferase activity (GO:0016740);transposase activity (GO:0004803);	--	Complete proteome;DNA integration;DNA recombination;DNA-binding;Metal-binding;Polymorphism;Reference proteome;Transferase;Zinc;Zinc-finger,;
ABB-ref	isotig19894	6.65786	4.54983	8.08048	101.138	X			4.39822	0.000305284	1900	gi|665803938|ref|XP_008550087,1|	zinc finger BED domain-containing protein 1-like [Microplitis demolitor]	Microplitis demolitor	hymenoptera (parasitoid)	9.71781e-132	O96006	26.64	1e-38	ZBED1_HUMAN	Zinc finger BED domain-containing protein 1	hsa:9189	GO:0000228 \\ GO:0003677 \\ GO:0046872 \\ GO:0004803 \\ GO:0008152 \\	metabolic process (GO:0008152);	DNA binding (GO:0003677);metal ion binding (GO:0046872);transposase activity (GO:0004803);	nuclear chromosome (GO:0000228);	3D-structure;Complete proteome;DNA-binding;Metal-binding;Nucleus;Reference proteome;Zinc;Zinc-finger,;
ABB-ref	isotig19901	8.83188	75.1398	63.7219	34.5122	X			2.91208	0.000307776	1900	gi|768442337|ref|XP_011562937,1|	uncharacterized protein LOC105392943 [Plutella xylostella]	Plutella xylostella	lepidoptera	1.76708e-128	P21329	31.31	3e-16	RTJK_DROFU	RNA-directed DNA polymerase from mobile element jockey	--	GO:0003964 \\	--	RNA-directed DNA polymerase activity (GO:0003964);	--	Nucleotidyltransferase;RNA-directed DNA polymerase;Transferase;Transposable element,;
ABB-ref	isotig20036	651.358	167.106	201.373	324.325	X			-5.03289	0.000307776	1837	gi|512887107|ref|XP_004921868,1|	uncharacterized protein LOC101737383 [Bombyx mori]	Bombyx mori	lepidoptera	3.76566e-08	--	--	--	--	--	--	--	--	--	--	--
ABB-ref	isotig20064	418.44	1001.5	868.035	406.133	X			2.93003	0.000318246	1816	--	--	--	--	--	--	--	--	--	--	--	--	--	--	--	--
ABB-ref	isotig20470	5.63827	35.6049	264.194	9.39179	X			2.88694	0.00033878	1700	gi|357631734|gb|EHJ79203,1|	ecdysone oxidase [Danaus plexippus]	Danaus plexippus	lepidoptera	3.62491e-160	P18173	31.58	2e-66	DHGL_DROME	Glucose dehydrogenase [FAD, quinone]	dme:Dmel_CG1152	GO:0005576 \\ GO:0050660 \\ GO:0016614 \\ GO:0006006 \\ GO:0008364 \\ GO:0046693 \\	glucose metabolic process (GO:0006006);pupal chitin-based cuticle development (GO:0008364);sperm storage (GO:0046693);	flavin adenine dinucleotide binding (GO:0050660);oxidoreductase activity, acting on CH-OH group of donors (GO:0016614);	extracellular region (GO:0005576);	Complete proteome;FAD;Flavoprotein;Oxidoreductase;Reference proteome;Secreted;Selenocysteine;Signal,;
ABB-ref	isotig20671	3443.65	21416.3	20301.5	23783.3	X			2.90959	0.00033878	1600	gi|512931840|ref|XP_004932399,1|	PREDICTED: mucin-21-like [Bombyx mori]	Bombyx mori	lepidoptera	2.61258e-75	G6DSK4	42.56	2e-77	G6DSK4_DANPL	Uncharacterized protein {ECO:0000313|EMBL:EHJ63529,1}	--	--	--	--	--	Complete proteome {ECO:0000313|Proteomes:UP000007151};Reference proteome {ECO:0000313|Proteomes:UP000007151},;
ABB-ref	isotig20971	651.393	1920.31	918.006	480.185	X			3.00303	0.000339314	1500	gi|512898187|ref|XP_004924338,1|	uncharacterized protein LOC101740361 [Bombyx mori]	Bombyx mori	lepidoptera	2.07418e-67	P21902	25.7	6e-11	PCE_TACTR	Proclotting enzyme	--	GO:0005576 \\ GO:0004252 \\ GO:0042381 \\	hemolymph coagulation (GO:0042381);	serine-type endopeptidase activity (GO:0004252);	extracellular region (GO:0005576);	Cleavage on pair of basic residues;Direct protein sequencing;Disulfide bond;Glycoprotein;Hemolymph clotting;Hydrolase;Protease;Pyrrolidone carboxylic acid;Secreted;Serine protease;Signal;Zymogen,;
ABB-ref	isotig21206	865.689	1980.24	2305.2	1039.67	X			2.9744	0.00036229	1465	gi|512901127|ref|XP_004925059,1|	uncharacterized family 31 glucosidase KIAA1161-like [Bombyx mori]	Bombyx mori	lepidoptera	0	Q69ZQ1	33.8	2e-53	K1161_MOUSE	Uncharacterized family 31 glucosidase KIAA1161	mmu:329828	GO:0016021 \\ GO:0031965 \\ GO:0004553 \\ GO:0005975 \\ GO:0043568 \\ GO:0051897 \\ GO:0048741 \\	carbohydrate metabolic process (GO:0005975);positive regulation of insulin-like growth factor receptor signaling pathway (GO:0043568);positive regulation of protein kinase B signaling (GO:0051897);skeletal muscle fiber development (GO:0048741);	hydrolase activity, hydrolyzing O-glycosyl compounds (GO:0004553);	integral component of membrane (GO:0016021);nuclear membrane (GO:0031965);	Complete proteome;Glycoprotein;Glycosidase;Hydrolase;Membrane;Reference proteome;Signal-anchor;Transmembrane;Transmembrane helix,;
ABB-ref	isotig21340	19.2829	16.7677	3.93247	60.2968	X			3.86579	0.000439093	1400	gi|512917037|ref|XP_004928788,1|	lipase 1-like [Bombyx mori]	Bombyx mori	lepidoptera	1.18604e-149	O46108	37.53	3e-75	LIP3_DROME	Lipase 3	rno:117554	GO:0005615 \\ GO:0042589 \\ GO:0047372 \\ GO:0005509 \\ GO:0047714 \\ GO:0016298 \\ GO:0004620 \\ GO:0004806 \\ GO:0019376 \\ GO:0009395 \\ GO:0009791 \\ GO:0032094 \\ GO:0051384 \\ GO:0033993 \\ GO:0043434 \\	galactolipid catabolic process (GO:0019376);phospholipid catabolic process (GO:0009395);post-embryonic development (GO:0009791);response to food (GO:0032094);response to glucocorticoid (GO:0051384);response to lipid (GO:0033993);response to peptide hormone (GO:0043434);	acylglycerol lipase activity (GO:0047372);calcium ion binding (GO:0005509);galactolipase activity (GO:0047714);lipase activity (GO:0016298);phospholipase activity (GO:0004620);triglyceride lipase activity (GO:0004806);	extracellular space (GO:0005615);zymogen granule membrane (GO:0042589);	3D-structure;Calcium;Complete proteome;Direct protein sequencing;Disulfide bond;Glycoprotein;Hydrolase;Lipid degradation;Lipid metabolism;Membrane;Metal-binding;Reference proteome;Secreted;Signal,;
ABB-ref	isotig21369	59.1985	255.202	188.37	76.6773	X			3.49886	0.000455428	1400	gi|768411843|ref|XP_011565977,1|	protein yellow [Plutella xylostella]	Plutella xylostella	lepidoptera	0	O02437	30.83	2e-45	YELL_DROSU	Protein yellow	--	GO:0005576 \\ GO:0060179 \\ GO:0042438 \\ GO:0007275 \\	male mating behavior (GO:0060179);melanin biosynthetic process (GO:0042438);multicellular organismal development (GO:0007275);	--	extracellular region (GO:0005576);	Developmental protein;Glycoprotein;Secreted;Signal,;
ABB-ref	isotig21430	19.3104	0	46.7305	39.7587	X			2.85758	0.000462807	1400	gi|762150177|ref|XP_011413042,1|	PREDICTED: uncharacterized protein LOC105317925 [Crassostrea gigas]	Crassostrea gigas	!! Oyster	3.14304e-92	T1KUD9	40.26	3e-96	T1KUD9_TETUR	Uncharacterized protein {ECO:0000313|EnsemblMetazoa:tetur21g03090,1}	--	GO:0008270 \\	--	zinc ion binding (GO:0008270);	--	Complete proteome {ECO:0000313|Proteomes:UP000015104};Reference proteome {ECO:0000313|Proteomes:UP000015104},;
ABB-ref	isotig21756	4.79567	0.810009	6.91649	42.6269	X			2.8538	0.000462807	1300	--	--	--	--	--	--	--	--	--	--	--	--	--	--	--	--
ABB-ref	isotig21809	88.159	16.7391	100.421	167.377	X			2.98097	0.000557308	1300	--	--	--	--	--	--	--	--	--	--	--	--	--	--	--	--
ABB-ref	isotig21834	86.2678	81.9972	45.7669	6.79146	X			2.93042	0.000581877	1300	gi|768442787|ref|XP_011563178,1|	PREDICTED: uncharacterized protein LOC105393143 [Plutella xylostella]	Plutella xylostella	lepidoptera	5.73827e-102	D2A3A8	31.95	6e-57	D2A3A8_TRICA	Putative uncharacterized protein GLEAN_07552 {ECO:0000313|EMBL:EFA01938,1}	--	GO:0003676 \\ GO:0008270 \\ GO:0015074 \\	DNA integration (GO:0015074);	nucleic acid binding (GO:0003676);zinc ion binding (GO:0008270);	--	Complete proteome {ECO:0000313|Proteomes:UP000007266};Metal-binding {ECO:0000256|RuleBase:RU000338};Reference proteome {ECO:0000313|Proteomes:UP000007266};Zinc {ECO:0000256|RuleBase:RU000338};Zinc-finger {ECO:0000256|RuleBase:RU000338},;
ABB-ref	isotig22020	44.3513	139.063	46.3973	24.6123	X			-3.17507	0.000595912	1269	gi|512903737|ref|XP_004925691,1|	suppressor of lurcher protein 1-like [Bombyx mori]	Bombyx mori	lepidoptera	0	Q93212	36.86	6e-43	SOL1_CAEEL	Suppressor of lurcher protein 1	cel:CELE_C15A11,3	GO:0030054 \\ GO:0008328 \\ GO:0032589 \\ GO:0005886 \\ GO:0045211 \\ GO:0045202 \\ GO:0016247 \\ GO:0006972 \\ GO:0051968 \\ GO:0040012 \\ GO:0001966 \\	hyperosmotic response (GO:0006972);positive regulation of synaptic transmission, glutamatergic (GO:0051968);regulation of locomotion (GO:0040012);thigmotaxis (GO:0001966);	channel regulator activity (GO:0016247);	cell junction (GO:0030054);ionotropic glutamate receptor complex (GO:0008328);neuron projection membrane (GO:0032589);plasma membrane (GO:0005886);postsynaptic membrane (GO:0045211);synapse (GO:0045202);	Cell junction;Cell membrane;Complete proteome;Disulfide bond;Glycoprotein;Membrane;Postsynaptic cell membrane;Reference proteome;Repeat;Signal;Synapse;Transmembrane;Transmembrane helix,;
ABB-ref	isotig22107	3088.58	11939	3553.41	2562.84	X			3.12822	0.000605948	1209	--	--	--	--	--	--	--	--	--	--	--	--	--	--	--	--
ABB-ref	isotig22249	2225.46	2062.69	238.876	5380.04	X			2.80287	0.000627862	1191	gi|357615098|gb|EHJ69470,1|	ecdysteroid regulated protein [Danaus plexippus]	Danaus plexippus	lepidoptera	2.70829e-47	G6DAM2	55.61	2e-47	G6DAM2_DANPL	Ecdysteroid regulated protein {ECO:0000313|EMBL:EHJ69470,1}	--	--	--	--	--	Complete proteome {ECO:0000313|Proteomes:UP000007151};Reference proteome {ECO:0000313|Proteomes:UP000007151},;
ABB-ref	isotig22260	74.2676	180.069	117.552	32.3862	X			2.82851	0.00063641	1200	gi|768410110|ref|XP_011556465,1|	RNA-directed DNA polymerase from mobile element jockey-like [Plutella xylostella]	Plutella xylostella	lepidoptera	5.29008e-66	A0A0A9YTU1	37.18	4e-43	A0A0A9YTU1_LYGHE	Putative RNA-directed DNA polymerase from transposon X-element {ECO:0000313|EMBL:JAG36457,1}	--	GO:0003723 \\ GO:0003964 \\	--	RNA binding (GO:0003723);RNA-directed DNA polymerase activity (GO:0003964);	--	Nucleotidyltransferase {ECO:0000313|EMBL:JAG36457,1};RNA-directed DNA polymerase {ECO:0000313|EMBL:JAG36457,1};Transferase {ECO:0000313|EMBL:JAG36457,1},;
ABB-ref	isotig22396	0.367546	15.6901	27.2235	6.40643	X			3.09452	0.00063641	1200	--	--	--	--	--	--	--	--	--	--	--	--	--	--	--	--
ABB-ref	isotig22676	59.7245	256.791	70.3256	54.9181	X			3.34084	0.000655854	1100	gi|357613724|gb|EHJ68683,1|	hypothetical protein KGM_13295 [Danaus plexippus]	Danaus plexippus	lepidoptera	1.84728e-159	H9IUZ1	71.97	0	H9IUZ1_BOMMO	Uncharacterized protein {ECO:0000313|EnsemblMetazoa:BGIBMGA001071-TA}	--	--	--	--	--	Complete proteome {ECO:0000313|Proteomes:UP000005204};Reference proteome {ECO:0000313|Proteomes:UP000005204},;
ABB-ref	isotig22731	0.367946	5.54314	30.837	12.6715	X			2.76999	0.000718816	1100	--	--	--	--	--	--	--	--	--	--	--	--	--	--	--	--
ABB-ref	isotig22742	46.2016	16.3476	8.78879	54.5237	X			2.84189	0.000718816	1100	--	--	--	--	--	--	--	--	--	--	--	--	--	--	--	--
ABB-ref	isotig22775	14.5471	69.6864	41.6372	22.4706	X			2.76826	0.000738188	1100	gi|512907221|ref|XP_004926388,1|	uncharacterized protein LOC101740637 [Bombyx mori]	Bombyx mori	lepidoptera	2.30615e-43	H9IVM3	53.17	1e-42	H9IVM3_BOMMO	Uncharacterized protein {ECO:0000313|EnsemblMetazoa:BGIBMGA001303-TA}	--	--	--	--	--	Complete proteome {ECO:0000313|Proteomes:UP000005204};Reference proteome {ECO:0000313|Proteomes:UP000005204},;
ABB-ref	isotig22787	23.8348	131.202	25.3177	22.8643	X			-7.1493	0.000738188	1100	gi|512924783|ref|XP_004930679,1|	lachesin-like [Bombyx mori]	Bombyx mori	lepidoptera	0	Q24372	31.5	4e-33	LACH_DROME	Lachesin	dme:Dmel_CG12369	GO:0031225 \\ GO:0009986 \\ GO:0043005 \\ GO:0043025 \\ GO:0005886 \\ GO:0005918 \\ GO:0042803 \\ GO:0061343 \\ GO:0007156 \\ GO:0035160 \\ GO:0016331 \\ GO:0007424 \\ GO:0050767 \\ GO:0035151 \\ GO:0019991 \\ GO:0016337 \\	cell adhesion involved in heart morphogenesis (GO:0061343);homophilic cell adhesion via plasma membrane adhesion molecules (GO:0007156);maintenance of epithelial integrity, open tracheal system (GO:0035160);morphogenesis of embryonic epithelium (GO:0016331);open tracheal system development (GO:0007424);regulation of neurogenesis (GO:0050767);regulation of tube size, open tracheal system (GO:00351…	protein homodimerization activity (GO:0042803);	anchored component of membrane (GO:0031225);cell surface (GO:0009986);neuron projection (GO:0043005);neuronal cell body (GO:0043025);plasma membrane (GO:0005886);septate junction (GO:0005918);	Alternative splicing;Cell adhesion;Cell membrane;Complete proteome;Developmental protein;Disulfide bond;Glycoprotein;GPI-anchor;Immunoglobulin domain;Lipoprotein;Membrane;Reference proteome;Repeat;Signal,;
ABB-ref	isotig22909	8.4181	7.31382	29.1219	1.50727	X			4.28171	0.000738188	1100	--	--	--	--	--	--	--	--	--	--	--	--	--	--	--	--
ABB-ref	isotig22931	31.6454	87.5393	38.9855	17.0548	X			2.81967	0.000738188	1100	gi|512894660|ref|XP_004923483,1|	glucose dehydrogenase [acceptor]-like [Bombyx mori]	Bombyx mori	lepidoptera	1.37427e-178	P18173	35.52	5e-51	DHGL_DROME	Glucose dehydrogenase [FAD, quinone]	dme:Dmel_CG1152	GO:0005576 \\ GO:0050660 \\ GO:0016614 \\ GO:0006006 \\ GO:0008364 \\ GO:0046693 \\	glucose metabolic process (GO:0006006);pupal chitin-based cuticle development (GO:0008364);sperm storage (GO:0046693);	flavin adenine dinucleotide binding (GO:0050660);oxidoreductase activity, acting on CH-OH group of donors (GO:0016614);	extracellular region (GO:0005576);	Complete proteome;FAD;Flavoprotein;Oxidoreductase;Reference proteome;Secreted;Selenocysteine;Signal,;
ABB-ref	isotig23099	31.6625	194.173	66.8277	42.7742	X			2.76023	0.000738188	1074	gi|512913767|ref|XP_004927973,1|	uncharacterized protein LOC101745768 [Bombyx mori]	Bombyx mori	lepidoptera	3.33331e-180	G6DGL2	79.68	6e-143	G6DGL2_DANPL	Uncharacterized protein {ECO:0000313|EMBL:EHJ67360,1}	--	--	--	--	--	Complete proteome {ECO:0000313|Proteomes:UP000007151};Reference proteome {ECO:0000313|Proteomes:UP000007151},;
ABB-ref	isotig23113	78.6769	28.3998	40.1332	104.276	X			-5.55479	0.000738188	1069	gi|357630065|gb|EHJ78456,1|	threonine dehydratase catabolic [Danaus plexippus]	Danaus plexippus	lepidoptera	1.3368e-123	Q54HH2	35	5e-36	SRR_DICDI	Probable serine racemase	ddi:DDB_G0289463	GO:0005737 \\ GO:0005524 \\ GO:0008721 \\ GO:0003941 \\ GO:0000287 \\ GO:0030170 \\ GO:0030378 \\ GO:0070179 \\ GO:0006563 \\ GO:0018249 \\	D-serine biosynthetic process (GO:0070179);L-serine metabolic process (GO:0006563);protein dehydration (GO:0018249);	ATP binding (GO:0005524);D-serine ammonia-lyase activity (GO:0008721);L-serine ammonia-lyase activity (GO:0003941);magnesium ion binding (GO:0000287);pyridoxal phosphate binding (GO:0030170);serine racemase activity (GO:0030378);	cytoplasm (GO:0005737);	Allosteric enzyme;ATP-binding;Complete proteome;Isomerase;Lyase;Magnesium;Metal-binding;Nucleotide-binding;Pyridoxal phosphate;Reference proteome,;
ABB-ref	isotig23207	10.0351	67.9821	12.4432	5.13333	X			2.7809	0.000760539	1020	gi|608789013|gb|AHW57310,1|	CYP6CT1 [Chilo suppressalis]	Chilo suppressalis	lepidoptera	7.27342e-11	X5DAZ2	58.62	5e-11	X5DAZ2_9NEOP	CYP6CT1 {ECO:0000313|EMBL:AHW57310,1}	--	GO:0020037 \\ GO:0005506 \\ GO:0004497 \\ GO:0016705 \\	--	heme binding (GO:0020037);iron ion binding (GO:0005506);monooxygenase activity (GO:0004497);oxidoreductase activity, acting on paired donors, with incorporation or reduction of molecular oxygen (GO:0016705);	--	Heme {ECO:0000256|RuleBase:RU000461};Iron {ECO:0000256|RuleBase:RU000461};Metal-binding {ECO:0000256|RuleBase:RU000461};Monooxygenase {ECO:0000256|RuleBase:RU000461};Oxidoreductase {ECO:0000256|RuleBase:RU000461},;
ABB-ref	isotig23230	4048.91	9490.76	1640.34	564.605	X			3.1164	0.000762507	1011	gi|389610575|dbj|BAM18899,1|	cuticular protein PpolCPG8 [Papilio polytes]	Papilio polytes	lepidoptera	7.09824e-29	I4DLV9	80.11	5e-29	I4DLV9_PAPPL	Cuticular protein PpolCPG8 {ECO:0000313|EMBL:BAM18899,1}	--	--	--	--	--	--
ABB-ref	isotig23254	222.994	109.564	62.7275	290.883	X			2.75216	0.00077797	1002	--	--	--	--	--	--	--	--	--	--	--	--	--	--	--	--
ABB-ref	isotig23471	281.477	760.29	1748.74	653.283	X			2.81378	0.000779121	1000	gi|512920430|ref|XP_004929630,1|	pancreatic lipase-related protein 2-like [Bombyx mori]	Bombyx mori	lepidoptera	1.27775e-145	P54318	31.94	5e-31	LIPR2_RAT	Pancreatic lipase-related protein 2	xla:398885	GO:0005576 \\ GO:0016020 \\ GO:0052689 \\ GO:0016042 \\	lipid catabolic process (GO:0016042);	carboxylic ester hydrolase activity (GO:0052689);	extracellular region (GO:0005576);membrane (GO:0016020);	Disulfide bond;Glycoprotein;Hydrolase;Lipid degradation;Lipid metabolism;Membrane;Secreted;Signal.;
ABB-ref	isotig23476	7.22729	2.82423	0.314553	125.337	X			3.34719	0.00081138	1000	gi|152032427|sp|A5DPE3,2|EF1A_PICGU	RecName: Full=Elongation factor 1-alpha; Short=EF-1-alpha [Meyerozyma guilliermondii ATCC 6260]	Meyerozyma guilliermondii ATCC 6260	yeast	0	A5DPE3	100	0	EF1A_PICGU	Elongation factor 1-alpha	pgu:PGUG_05144	GO:0005737 \\ GO:0005525 \\ GO:0003924 \\ GO:0003746 \\	--	GTP binding (GO:0005525);GTPase activity (GO:0003924);translation elongation factor activity (GO:0003746);	cytoplasm (GO:0005737);	Complete proteome;Cytoplasm;Elongation factor;GTP-binding;Nucleotide-binding;Protein biosynthesis;Reference proteome,;
ABB-ref	isotig23487	14.6918	6.37673	5.72929	30.7868	X			-6.61567	0.000815821	1000	--	--	--	--	--	--	--	--	--	--	--	--	--	--	--	--
ABB-ref	isotig23560	14.8291	84.8781	28.3445	18.67	X			3.33192	0.000829221	1000	gi|512932050|ref|XP_004932450,1|	uncharacterized protein LOC101740429 [Bombyx mori]	Bombyx mori	lepidoptera	1.60426e-65	H9IZL1	47.92	1e-65	H9IZL1_BOMMO	Uncharacterized protein {ECO:0000313|EnsemblMetazoa:BGIBMGA002696-TA}	--	GO:0016810 \\ GO:0005975 \\	carbohydrate metabolic process (GO:0005975);	hydrolase activity, acting on carbon-nitrogen (but not peptide) bonds (GO:0016810);	--	Complete proteome {ECO:0000313|Proteomes:UP000005204};Reference proteome {ECO:0000313|Proteomes:UP000005204},;
ABB-ref	isotig23567	86.7967	83.0734	37.8436	3.88438	X			2.74856	0.000829221	1000	--	--	--	--	--	--	--	--	--	--	--	--	--	--	--	--
ABB-ref	isotig23616	136.132	146.106	352.949	60.0407	X			2.76027	0.0008636	1000	gi|459352870|gb|AGG55011,1|	acyltransferase AGPAT3, partial [Heliothis subflexa]	Heliothis subflexa	lepidoptera	1.26021e-114	O15120	41.9	2e-40	PLCB_HUMAN	1-acyl-sn-glycerol-3-phosphate acyltransferase beta	hsa:10555	GO:0005783 \\ GO:0005789 \\ GO:0016021 \\ GO:0003841 \\ GO:0016024 \\ GO:0044255 \\ GO:0008544 \\ GO:0046474 \\ GO:0006654 \\ GO:0006644 \\ GO:0001819 \\ GO:0001961 \\ GO:0044281 \\ GO:0019432 \\	CDP-diacylglycerol biosynthetic process (GO:0016024);cellular lipid metabolic process (GO:0044255);epidermis development (GO:0008544);glycerophospholipid biosynthetic process (GO:0046474);phosphatidic acid biosynthetic process (GO:0006654);phospholipid metabolic process (GO:0006644);positive regulation of cytokine production (GO:0001819);positive regulation of cytokine-mediated signaling pathway …	1-acylglycerol-3-phosphate O-acyltransferase activity (GO:0003841);	endoplasmic reticulum (GO:0005783);endoplasmic reticulum membrane (GO:0005789);integral component of membrane (GO:0016021);	Acyltransferase;Alternative splicing;Complete proteome;Congenital generalized lipodystrophy;Diabetes mellitus;Disease mutation;Endoplasmic reticulum;Lipid biosynthesis;Lipid metabolism;Membrane;Phospholipid biosynthesis;Phospholipid metabolism;Reference proteome;Signal;Transferase;Transmembrane;Transmembrane helix,;
ABB-ref	isotig23651	252.091	1673.01	860.707	435.797	X			3.11737	0.000881135	1000	gi|512928864|ref|XP_004931684,1|	elongation of very long chain fatty acids protein 7-like [Bombyx mori]	Bombyx mori	lepidoptera	3.07305e-78	Q9GZR5	38.46	5e-41	ELOV4_HUMAN	Elongation of very long chain fatty acids protein 4 {ECO:0000305}	hsa:6785	GO:0005783 \\ GO:0030176 \\ GO:0008020 \\ GO:0016740 \\ GO:0044255 \\ GO:0009584 \\ GO:0006633 \\ GO:0019367 \\ GO:0035338 \\ GO:0044281 \\ GO:0019432 \\ GO:0042761 \\	cellular lipid metabolic process (GO:0044255);detection of visible light (GO:0009584);fatty acid biosynthetic process (GO:0006633);fatty acid elongation, saturated fatty acid (GO:0019367);long-chain fatty-acyl-CoA biosynthetic process (GO:0035338);small molecule metabolic process (GO:0044281);triglyceride biosynthetic process (GO:0019432);very long-chain fatty acid biosynthetic process (GO:004276…	G-protein coupled photoreceptor activity (GO:0008020);transferase activity (GO:0016740);	endoplasmic reticulum (GO:0005783);integral component of endoplasmic reticulum membrane (GO:0030176);	Complete proteome;Disease mutation;Endoplasmic reticulum;Fatty acid biosynthesis;Fatty acid metabolism;Glycoprotein;Ichthyosis;Lipid biosynthesis;Lipid metabolism;Membrane;Mental retardation;Neurodegeneration;Polymorphism;Reference proteome;Spinocerebellar ataxia;Stargardt disease;Transferase;Transmembrane;Transmembrane helix,;
ABB-ref	isotig23728	100.322	34.6257	93.0688	1786.37	X			-3.53995	0.000919674	971	--	--	--	--	--	--	--	--	--	--	--	--	--	--	--	--
ABB-ref	isotig23731	4262.1	1107.52	1430.42	1971.07	X			-3.46649	0.000938998	984	gi|61191881|gb|AAX39408,1|	serine protease [Bombyx mandarina] >gi|164470774|gb|ABY58153,1| serine protease [Bombyx mandarina]	Bombyx mandarina	lepidoptera	2.41402e-52	P08897	37.85	8e-26	COGS_HYPLI	Collagenase	--	GO:0005576 \\ GO:0004252 \\ GO:0030574 \\	collagen catabolic process (GO:0030574);	serine-type endopeptidase activity (GO:0004252);	extracellular region (GO:0005576);	3D-structure;Collagen degradation;Direct protein sequencing;Disulfide bond;Hydrolase;Protease;Secreted;Serine protease;Signal;Zymogen,;
ABB-ref	isotig23864	62.5243	252.948	95.8971	46.8379	X			2.7555	0.000940494	916	--	--	--	--	--	--	--	--	--	--	--	--	--	--	--	--
ABB-ref	contig01076	5568.61	2123.74	1937.17	11607.4	X			-9.58415	2.59299e-38	678	gi|55977184|gb|AAV68386,1|	ommochrome binding protein 2 [Ostrinia nubilalis]	Ostrinia nubilalis	Lepidoptera (Ostrinia)	1.02388e-151	P31420	37.86	3e-34	OMBP_MANSE	Ommochrome-binding protein	--	--	--	--	--	Direct protein sequencing;Glycoprotein;Signal,;
ABB-ref	contig04099	10.0706	55.3032	20.4664	15.3864	X			-9.64231	2.26488e-23	654	--	--	--	--	--	--	--	--	--	--	--	--	--	--	--	--
ABB-ref	contig04248	99.0644	595.299	501.273	445.906	X			9.67564	9.7121e-23	1506	gi|768417651|ref|XP_011549473,1|	saccharopine dehydrogenase-like oxidoreductase [Plutella xylostella]	Plutella xylostella	lepidoptera	3.83619e-84	Q8NBX0	28.89	1e-22	SCPDL_HUMAN	Saccharopine dehydrogenase-like oxidoreductase	hsa:51097	GO:0005811 \\ GO:0016020 \\ GO:0030496 \\ GO:0005739 \\ GO:0005634 \\ GO:0016491 \\	--	oxidoreductase activity (GO:0016491);	lipid particle (GO:0005811);membrane (GO:0016020);midbody (GO:0030496);mitochondrion (GO:0005739);nucleus (GO:0005634);	Acetylation;Complete proteome;Direct protein sequencing;Oxidoreductase;Polymorphism;Reference proteome,;
ABB-ref	contig04799	2285.89	8104.45	4054.14	1036.07	X			-6.90777	3.93883e-20	1331	gi|512927523|ref|XP_004931356,1|	mediator of RNA polymerase II transcription subunit 26-like isoform X1 [Bombyx mori]	Bombyx mori	lepidoptera	6.40089e-95	H9JL55	57.97	4e-95	H9JL55_BOMMO	Uncharacterized protein {ECO:0000313|EnsemblMetazoa:BGIBMGA010256-TA}	--	--	--	--	--	Complete proteome {ECO:0000313|Proteomes:UP000005204};Reference proteome {ECO:0000313|Proteomes:UP000005204},;
ABB-ref	contig16466	47.0331	153.961	102.668	61.0737	X			5.49693	7.67506e-12	1264	gi|357619775|gb|EHJ72219,1|	TPAlaccase-like multicopper oxidase 2 isoform B [Danaus plexippus]	Danaus plexippus	lepidoptera	2.68433e-176	Q6Z8L2	30.73	2e-17	LAC9_ORYSJ	Putative laccase-9	--	GO:0048046 \\ GO:0005507 \\ GO:0052716 \\ GO:0046274 \\	lignin catabolic process (GO:0046274);	copper ion binding (GO:0005507);hydroquinone (GO:0052716);	apoplast (GO:0048046);	Apoplast;Complete proteome;Copper;Glycoprotein;Lignin degradation;Metal-binding;Oxidoreductase;Reference proteome;Repeat;Secreted;Signal,;
ABB-ref	contig21347	402.19	1045.45	1685.21	436.457	X			-4.8473	2.90661e-11	885	--	--	--	--	--	--	--	--	--	--	--	--	--	--	--	--
ABB-ref	contig22287	10.1129	2.97488	2.57179	33.3349	X			7.03141	1.30767e-10	1004	gi|512897905|ref|XP_004924267,1|	ATP-binding cassette sub-family A member 3-like [Bombyx mori]	Bombyx mori	lepidoptera	9.25448e-93	O35600	37.33	7e-53	ABCA4_MOUSE	Retinal-specific ATP-binding cassette transporter	mmu:11304	GO:0005887 \\ GO:0043231 \\ GO:0001750 \\ GO:0005524 \\ GO:0042626 \\ GO:0017127 \\ GO:0005548 \\ GO:0004012 \\ GO:0033344 \\ GO:0033700 \\ GO:0006649 \\ GO:0045332 \\ GO:0045494 \\ GO:0050896 \\ GO:0055085 \\ GO:0007601 \\	cholesterol efflux (GO:0033344);phospholipid efflux (GO:0033700);phospholipid transfer to membrane (GO:0006649);phospholipid translocation (GO:0045332);photoreceptor cell maintenance (GO:0045494);response to stimulus (GO:0050896);transmembrane transport (GO:0055085);visual perception (GO:0007601);	ATP binding (GO:0005524);ATPase activity, coupled to transmembrane movement of substances (GO:0042626);cholesterol transporter activity (GO:0017127);phospholipid transporter activity (GO:0005548);phospholipid-translocating ATPase activity (GO:0004012);	integral component of plasma membrane (GO:0005887);intracellular membrane-bounded organelle (GO:0043231);photoreceptor outer segment (GO:0001750);	ATP-binding;Complete proteome;Disulfide bond;Glycoprotein;Membrane;Nucleotide-binding;Reference proteome;Repeat;Sensory transduction;Transmembrane;Transmembrane helix;Transport;Vision,;
ABB-ref	contig31262	512.98	1740.85	858.693	509.837	X			-9.82268	1.25421e-07	2248	gi|512911068|ref|XP_004927325,1|	uncharacterized protein LOC101737302 [Bombyx mori]	Bombyx mori	lepidoptera	8.74194e-177	Q7M4I6	49.62	3e-35	PA2_BOMPE	Phospholipase A2	--	GO:0005576 \\ GO:0005509 \\ GO:0004623 \\ GO:0016042 \\ GO:0006644 \\	lipid catabolic process (GO:0016042);phospholipid metabolic process (GO:0006644);	calcium ion binding (GO:0005509);phospholipase A2 activity (GO:0004623);	extracellular region (GO:0005576);	Allergen;Calcium;Direct protein sequencing;Disulfide bond;Glycoprotein;Hydrolase;Lipid degradation;Lipid metabolism;Metal-binding;Secreted,;
ABB-ref	contig31630	109.919	31.0125	26.1352	42.9448	X			3.94526	1.25421e-07	1321	--	--	--	--	--	--	--	--	--	--	--	--	--	--	--	--
ABB-ref	contig31890	73.7451	271.77	363.227	92.0768	X			5.04257	1.37898e-07	900	gi|354549519|gb|AER27816,1|	cuticular protein RR-1 motif 8 [Antheraea yamamai]	Antheraea yamamai	lepidoptera	6.32615e-41	Q8T635	85.44	1e-40	CU20_MANSE	Pupal cuticle protein 20	--	GO:0042302 \\	--	structural constituent of cuticle (GO:0042302);	--	Cuticle;Direct protein sequencing;Signal,;
ABB-ref	contig32016	49.1581	31.0421	7.57563	58.0742	X			4.61257	1.58412e-07	808	--	--	--	--	--	--	--	--	--	--	--	--	--	--	--	--
ABB-ref	contig32354	270.801	693.317	3031.83	503.825	X			-7.19959	2.117e-07	564	--	--	--	--	--	--	--	--	--	--	--	--	--	--	--	--
ABB-ref	contig32405	96.2955	349.925	250.569	128.975	X			3.92651	2.117e-07	720	gi|290563382|ref|NP_001166639,1|	cuticular protein RR-2 motif 131 precursor [Bombyx mori] >gi|223671364|tpd|FAA00634,1| TPA: cuticle protein [Bombyx mori]	Bombyx mori	lepidoptera	4.62951e-36	P26967	46.97	7e-09	CU20_TENMO	Adult-specific cuticular protein ACP-20	--	GO:0042302 \\	--	structural constituent of cuticle (GO:0042302);	--	Cuticle;Direct protein sequencing;Repeat;Signal,;
ABB-ref	contig36086	13.6024	4.67477	13.5991	56.6541	X			3.68713	1.19335e-06	634	--	--	--	--	--	--	--	--	--	--	--	--	--	--	--	--
ABB-ref	isotig01035	4286.96	18916.6	2503.59	2065.04	X			-7.33004	1.70782e-22	2113	gi|614255951|gb|AHX37227,1|	chemosensory protein 5 [Conogethes punctiferalis]	Conogethes punctiferalis	lepidoptera	1.58942e-71	Q9W1C9	47.78	3e-24	PEB3_DROME	Ejaculatory bulb-specific protein 3	dme:Dmel_CG11390	GO:0005576 \\ GO:0007552 \\ GO:0045297 \\ GO:0009615 \\	metamorphosis (GO:0007552);post-mating behavior (GO:0045297);response to virus (GO:0009615);	--	extracellular region (GO:0005576);	Behavior;Complete proteome;Reference proteome;Secreted;Signal,;
ABB-ref	isotig01593	42364.8	37145.9	13234.6	73307.7	X			-6.38341	2.75459e-19	3917	gi|768431926|ref|XP_011557266,1|	arylphorin subunit alpha-like [Plutella xylostella]	Plutella xylostella	lepidoptera	5.44158e-135	P14296	55.43	2e-91	ARYA_MANSE	Arylphorin subunit alpha	--	GO:0005615 \\ GO:0045735 \\	--	nutrient reservoir activity (GO:0045735);	extracellular space (GO:0005615);	Glycoprotein;Secreted;Signal;Storage protein,;
ABB-ref	isotig01764	7.6462	6.37349	6.81693	0	X			7.42452	4.17374e-19	378	--	--	--	--	--	--	--	--	--	--	--	--	--	--	--	--
ABB-ref	isotig01919	2517.56	5986.62	4659.95	2093.25	X			-6.0739	1.27346e-17	5198	gi|389614990|dbj|BAM20495,1|	chitin deacetylase-like 5, partial [Papilio polytes]	Papilio polytes	lepidoptera	1.2425e-176	I4DRF5	94.03	8e-177	I4DRF5_PAPPL	Chitin deacetylase-like 5 {ECO:0000313|EMBL:BAM20495,1}	--	GO:0016810 \\ GO:0005975 \\	carbohydrate metabolic process (GO:0005975);	hydrolase activity, acting on carbon-nitrogen (but not peptide) bonds (GO:0016810);	--	--
ABB-ref	isotig02604	66.2837	251.284	182.407	114.274	X			-5.77063	5.99805e-15	1200	gi|512893923|ref|XP_004923302,1|	adhesive plaque matrix protein-like [Bombyx mori]	Bombyx mori	lepidoptera	2.24763e-83	H9JKG3	46.01	2e-83	H9JKG3_BOMMO	Uncharacterized protein {ECO:0000313|EnsemblMetazoa:BGIBMGA010014-TA}	--	--	--	--	--	Complete proteome {ECO:0000313|Proteomes:UP000005204};Reference proteome {ECO:0000313|Proteomes:UP000005204},;
ABB-ref	isotig03609	95.1137	301.793	186.348	82.2802	X			-9.45581	7.02668e-15	1498	--	--	--	--	--	--	--	--	--	--	--	--	--	--	--	--
ABB-ref	isotig03931	3276.44	10335.9	4537.39	1611.33	X			-5.421	2.4155e-12	2738	gi|512907940|ref|XP_004926567,1|	uncharacterized protein LOC101747119 [Bombyx mori]	Bombyx mori	lepidoptera	3.28507e-134	G6D447	62.46	3e-129	G6D447_DANPL	Uncharacterized protein {ECO:0000313|EMBL:EHJ71729,1}	--	--	--	--	--	Complete proteome {ECO:0000313|Proteomes:UP000007151};Reference proteome {ECO:0000313|Proteomes:UP000007151},;
ABB-ref	isotig04783	537.11	1203.29	2672.78	993.279	X			4.94648	9.96464e-12	2414	gi|768415183|ref|XP_011548130,1|	aromatic-L-amino-acid decarboxylase-like [Plutella xylostella]	Plutella xylostella	lepidoptera	0	P18486	54.26	0	L2AM_DROME	Alpha-methyldopa hypersensitive protein	dme:Dmel_CG10501	GO:0016831 \\ GO:0019239 \\ GO:0030170 \\ GO:0042302 \\ GO:0006584 \\ GO:0006520 \\ GO:0040003 \\	catecholamine metabolic process (GO:0006584);cellular amino acid metabolic process (GO:0006520);chitin-based cuticle development (GO:0040003);	carboxy-lyase activity (GO:0016831);deaminase activity (GO:0019239);pyridoxal phosphate binding (GO:0030170);structural constituent of cuticle (GO:0042302);	--	Catecholamine metabolism;Complete proteome;Cuticle;Decarboxylase;Lyase;Pyridoxal phosphate;Reference proteome,;
ABB-ref	isotig04819	23456	16687	10670.4	59435.1	X			6.07792	2.787e-11	1109	--	--	--	--	--	--	--	--	--	--	--	--	--	--	--	--
ABB-ref	isotig05780	3.70068	0	0.949099	17.575	X			-4.60167	2.64906e-10	658	--	--	--	--	--	--	--	--	--	--	--	--	--	--	--	--
ABB-ref	isotig05885	703.091	2094.36	1323.73	458.504	X			-4.39265	1.83329e-09	3558	gi|512924693|ref|XP_004930657,1|	uncharacterized protein LOC101743233 [Bombyx mori]	Bombyx mori	lepidoptera	0	H9JA37	54.78	0	H9JA37_BOMMO	Uncharacterized protein {ECO:0000313|EnsemblMetazoa:BGIBMGA006382-TA}	bmor:101743233	GO:0005576 \\ GO:0008061 \\ GO:0006030 \\	chitin metabolic process (GO:0006030);	chitin binding (GO:0008061);	extracellular region (GO:0005576);	Complete proteome {ECO:0000313|Proteomes:UP000005204};Reference proteome {ECO:0000313|Proteomes:UP000005204},;
ABB-ref	isotig06077	618.847	1972.27	1331.4	441.685	X			-8.06144	1.83329e-09	2117	gi|768434724|ref|XP_011558779,1|	larval/pupal rigid cuticle protein 66-like [Plutella xylostella]	Plutella xylostella	lepidoptera	1.88387e-26	Q17015	63.49	1e-17	CU01_ANOGA	Cuticle protein	aga:AgaP_AGAP001666	GO:0042302 \\	--	structural constituent of cuticle (GO:0042302);	--	Complete proteome;Cuticle;Reference proteome;Repeat,;
ABB-ref	isotig06393	2598.4	3508.91	4619.62	1206.58	X			4.6893	1.92788e-09	1097	--	--	--	--	--	C0H6F8	58.22	3e-07	C0H6F8_BOMMO	Putative cuticle protein {ECO:0000313|EMBL:FAA00469,1}	bmor:100379494	--	--	--	--	--
ABB-ref	isotig06970	1673.17	6905.66	3583.47	1999.32	X			-11.2572	5.46033e-09	1176	--	--	--	--	--	--	--	--	--	--	--	--	--	--	--	--
ABB-ref	isotig07839	188.283	514.159	1371.73	476.623	X			7.12863	6.8221e-09	1103	--	--	--	--	--	--	--	--	--	--	--	--	--	--	--	--
ABB-ref	isotig07883	12460.9	56358.3	23442.3	10845.1	X			4.2965	9.05401e-09	700	gi|290563458|ref|NP_001166714,1|	cuticular protein RR-1 motif 39 precursor [Bombyx mori] >gi|223671180|tpd|FAA00542,1| TPA: cuticle protein [Bombyx mori]	Bombyx mori	lepidoptera	2.61789e-13	O02388	56.98	2e-13	CU22_BOMMO	Larval cuticle protein LCP-22	bmor:692363	GO:0042302 \\	--	structural constituent of cuticle (GO:0042302);	--	Complete proteome;Cuticle;Reference proteome;Signal,;
ABB-ref	isotig08652	293.374	1417.21	553.422	185.725	X			4.57452	1.96776e-08	1900	gi|364023641|gb|AEW46895,1|	serine protease inhibitor 001 [Chilo suppressalis]	Chilo suppressalis	lepidoptera	0	P50453	29.74	6e-36	SPB9_HUMAN	Serpin B9	hsa:5272	GO:0005737 \\ GO:0005829 \\ GO:0070062 \\ GO:0005615 \\ GO:0005622 \\ GO:0016020 \\ GO:0005634 \\ GO:0043027 \\ GO:0002020 \\ GO:0004867 \\ GO:0006915 \\ GO:0071391 \\ GO:0006955 \\ GO:0002448 \\ GO:0033668 \\ GO:0043066 \\ GO:0043154 \\ GO:0010951 \\ GO:0010628 \\ GO:0042270 \\ GO:0009617 \\	apoptotic process (GO:0006915);cellular response to estrogen stimulus (GO:0071391);immune response (GO:0006955);mast cell mediated immunity (GO:0002448);negative regulation by symbiont of host apoptotic process (GO:0033668);negative regulation of apoptotic process (GO:0043066);negative regulation of cysteine-type endopeptidase activity involved in apoptotic process (GO:0043154);negative regulatio…	cysteine-type endopeptidase inhibitor activity involved in apoptotic process (GO:0043027);protease binding (GO:0002020);serine-type endopeptidase inhibitor activity (GO:0004867);	cytoplasm (GO:0005737);cytosol (GO:0005829);extracellular exosome (GO:0070062);extracellular space (GO:0005615);intracellular (GO:0005622);membrane (GO:0016020);nucleus (GO:0005634);	Acetylation;Complete proteome;Cytoplasm;Protease inhibitor;Reference proteome;Serine protease inhibitor,;
ABB-ref	isotig09205	179.973	284.086	133.573	26.1683	X			-8.37752	2.148e-08	1494	gi|768409821|ref|XP_011554939,1|	uncharacterized protein LOC105386134 [Plutella xylostella]	Plutella xylostella	lepidoptera	1.07946e-167	K7JA41	50.15	1e-108	K7JA41_NASVI	Uncharacterized protein {ECO:0000313|EnsemblMetazoa:NV18262-PA}	--	GO:0003676 \\ GO:0015074 \\	DNA integration (GO:0015074);	nucleic acid binding (GO:0003676);	--	Complete proteome {ECO:0000313|Proteomes:UP000002358};Reference proteome {ECO:0000313|Proteomes:UP000002358},;
ABB-ref	isotig09371	48.5084	123.453	49.8448	12.9027	X			4.59036	2.17858e-08	1037	--	--	--	--	--	--	--	--	--	--	--	--	--	--	--	--
ABB-ref	isotig09514	117.01	590.753	131.01	94.0172	X			6.7405	3.46005e-08	1200	--	--	--	--	--	--	--	--	--	--	--	--	--	--	--	--
ABB-ref	isotig09608	15.2611	52.4019	174.597	13.2112	X			-5.41497	4.20662e-08	783	gi|389620060|gb|AFK93489,1|	HSP70-1 [Cydia pomonella]	Cydia pomonella	lepidoptera	3.77556e-50	O97125	56.25	1e-37	HSP68_DROME	Heat shock protein 68	dme:Dmel_CG5436	GO:0005811 \\ GO:0005875 \\ GO:0005524 \\ GO:0008340 \\ GO:0022008 \\ GO:0031427 \\ GO:0042594 \\	determination of adult lifespan (GO:0008340);neurogenesis (GO:0022008);response to methotrexate (GO:0031427);response to starvation (GO:0042594);	ATP binding (GO:0005524);	lipid particle (GO:0005811);microtubule associated complex (GO:0005875);	ATP-binding;Complete proteome;Nucleotide-binding;Phosphoprotein;Reference proteome;Stress response,;
ABB-ref	isotig09651	232.699	955.418	226.424	130.922	X			-4.82036	5.07903e-08	604	--	--	--	--	--	--	--	--	--	--	--	--	--	--	--	--
ABB-ref	isotig09677	7224.42	32308.6	17634.1	8501.63	X			-4.13407	5.9759e-08	806	gi|357608756|gb|EHJ66137,1|	cuticular protein RR-2 motif 127 [Danaus plexippus]	Danaus plexippus	lepidoptera	2.43256e-48	P45583	70.15	2e-23	CU19_LOCMI	Cuticle protein 19	--	GO:0042302 \\	--	structural constituent of cuticle (GO:0042302);	--	Cuticle;Direct protein sequencing;Repeat,;
ABB-ref	isotig09747	11119.2	15163	14017.8	2802.39	X			4.46134	6.94747e-08	459	--	--	--	--	--	--	--	--	--	--	--	--	--	--	--	--
ABB-ref	isotig09754	163.686	570.383	622.246	320.282	X			-3.97344	8.24215e-08	710	--	--	--	--	--	--	--	--	--	--	--	--	--	--	--	--
ABB-ref	isotig10022	2252.59	13671.1	1178.78	640.625	X			3.84695	3.14019e-07	2100	--	--	--	--	--	--	--	--	--	--	--	--	--	--	--	--
ABB-ref	isotig10098	8178.15	37521.5	11945.7	4827.83	X			-4.54665	3.3887e-07	1200	gi|357622535|gb|EHJ73970,1|	cuticular protein glycine-rich 13 [Danaus plexippus]	Danaus plexippus	lepidoptera	1.24614e-29	G6CXR2	83.04	8e-30	G6CXR2_DANPL	Cuticular protein glycine-rich 13 {ECO:0000313|EMBL:EHJ73970,1}	--	--	--	--	--	Complete proteome {ECO:0000313|Proteomes:UP000007151};Reference proteome {ECO:0000313|Proteomes:UP000007151},;
ABB-ref	isotig10194	1088.78	2003.36	1576.21	369.68	X			4.56458	3.39523e-07	990	gi|357631640|gb|EHJ79109,1|	cuticular protein hypothetical 30 [Danaus plexippus]	Danaus plexippus	lepidoptera	8.53095e-06	G6CHT7	88.89	6e-06	G6CHT7_DANPL	Cuticular protein hypothetical 30 {ECO:0000313|EMBL:EHJ79109,1}	--	--	--	--	--	Complete proteome {ECO:0000313|Proteomes:UP000007151};Reference proteome {ECO:0000313|Proteomes:UP000007151},;
ABB-ref	isotig10554	3726.44	15253.4	2794.85	1698.03	X			3.79409	3.67335e-07	2276	gi|768419269|ref|XP_011550345,1|	histone-lysine N-methyltransferase, H3 lysine-79 specific-like [Plutella xylostella]	Plutella xylostella	lepidoptera	4.8198e-129	C0H6I4	74.56	4e-130	C0H6I4_BOMMO	Putative cuticle protein {ECO:0000313|EMBL:FAA00495,1}	bmor:100379468	GO:0042302 \\	--	structural constituent of cuticle (GO:0042302);	--	--
ABB-ref	isotig10699	658.248	2490.89	694.231	288.046	X			-3.82001	3.90357e-07	1780	gi|389609339|dbj|BAM18281,1|	takeout/JHBP like protein [Papilio xuthus]	Papilio xuthus	lepidoptera	4.57719e-136	Q9VBV3	26.45	2e-12	TAKT_DROME	Protein takeout	dme:Dmel_CG11853	GO:0005576 \\ GO:0005615 \\ GO:0008343 \\ GO:0042595 \\ GO:0007623 \\ GO:0007631 \\ GO:0008049 \\ GO:0007617 \\ GO:0042594 \\ GO:0007622 \\	adult feeding behavior (GO:0008343);behavioral response to starvation (GO:0042595);circadian rhythm (GO:0007623);feeding behavior (GO:0007631);male courtship behavior (GO:0008049);mating behavior (GO:0007617);response to starvation (GO:0042594);rhythmic behavior (GO:0007622);	--	extracellular region (GO:0005576);extracellular space (GO:0005615);	Behavior;Biological rhythms;Complete proteome;Reference proteome;Secreted;Signal,;
ABB-ref	isotig10798	987.721	5030.4	551.261	417.726	X			3.86112	4.35837e-07	1468	gi|364023679|gb|AEW46914,1|	seminal fluid protein CSSFP066 [Chilo suppressalis]	Chilo suppressalis	lepidoptera	4.0935e-128	Q24764	26.48	5e-11	CCCP_DROYA	Circadian clock-controlled protein	--	GO:0007623 \\	circadian rhythm (GO:0007623);	--	--	Biological rhythms;Signal,;
ABB-ref	isotig10820	461.178	2475.49	368.45	272.908	X			3.79753	4.46026e-07	1426	gi|357630243|gb|EHJ78503,1|	endonuclease-reverse transcriptase [Danaus plexippus]	Danaus plexippus	lepidoptera	5.44459e-11	G6CJS9	66.07	4e-11	G6CJS9_DANPL	Endonuclease-reverse transcriptase {ECO:0000313|EMBL:EHJ78503,1}	--	GO:0004519 \\ GO:0003964 \\	--	endonuclease activity (GO:0004519);RNA-directed DNA polymerase activity (GO:0003964);	--	Complete proteome {ECO:0000313|Proteomes:UP000007151};Endonuclease {ECO:0000313|EMBL:EHJ78503,1};Hydrolase {ECO:0000313|EMBL:EHJ78503,1};Nuclease {ECO:0000313|EMBL:EHJ78503,1};Nucleotidyltransferase {ECO:0000313|EMBL:EHJ78503,1};Reference proteome {ECO:0000313|Proteomes:UP000007151};RNA-directed DNA polymerase {ECO:0000313|EMBL:EHJ78503,1};Transferase {ECO:0000313|EMBL:EHJ78503,1},;
ABB-ref	isotig10830	159.256	237.986	2213.72	257.471	X			-4.16125	5.41513e-07	1400	gi|357631718|gb|EHJ79187,1|	hypothetical protein KGM_15439 [Danaus plexippus]	Danaus plexippus	lepidoptera	6.54338e-39	G6CI15	44.32	4e-39	G6CI15_DANPL	Uncharacterized protein {ECO:0000313|EMBL:EHJ79187,1}	--	--	--	--	--	Complete proteome {ECO:0000313|Proteomes:UP000007151};Reference proteome {ECO:0000313|Proteomes:UP000007151},;
ABB-ref	isotig10932	301.191	933.221	1695.14	463.449	X			3.78789	6.62075e-07	1100	gi|768447260|ref|XP_011565613,1|	cuticle protein-like, partial [Plutella xylostella]	Plutella xylostella	lepidoptera	6.53755e-08	G6DJ38	39.83	3e-26	G6DJ38_DANPL	Cuticular protein hypothetical 12 {ECO:0000313|EMBL:EHJ66494,1}	--	--	--	--	--	Complete proteome {ECO:0000313|Proteomes:UP000007151};Reference proteome {ECO:0000313|Proteomes:UP000007151},;
ABB-ref	isotig11020	978.496	5396.93	2255.99	1197.54	X			3.7112	8.47243e-07	923	--	--	--	--	--	--	--	--	--	--	--	--	--	--	--	--
ABB-ref	isotig11074	917.124	324.764	191.877	526.417	X			-5.36427	9.76184e-07	814	--	--	--	--	--	--	--	--	--	--	--	--	--	--	--	--
ABB-ref	isotig11257	11.097	56.703	18.0968	11.346	X			-4.39006	1.18089e-06	577	--	--	--	--	--	--	--	--	--	--	--	--	--	--	--	--
ABB-ref	isotig11720	2868.95	9546.24	2949.61	1611.24	X			3.66114	1.19335e-06	6661	gi|768433252|ref|XP_011557986,1|	cadherin-89D [Plutella xylostella]	Plutella xylostella	lepidoptera	0	Q9VEU1	39.97	0	CAD89_DROME	Cadherin-89D	dme:Dmel_CG14900	GO:0005887 \\ GO:0005509 \\ GO:0016339 \\ GO:0044331 \\ GO:0007156 \\	calcium-dependent cell-cell adhesion via plasma membrane cell adhesion molecules (GO:0016339);cell-cell adhesion mediated by cadherin (GO:0044331);homophilic cell adhesion via plasma membrane adhesion molecules (GO:0007156);	calcium ion binding (GO:0005509);	integral component of plasma membrane (GO:0005887);	Calcium;Cell adhesion;Cell membrane;Complete proteome;Glycoprotein;Membrane;Metal-binding;Reference proteome;Repeat;Signal;Transmembrane;Transmembrane helix,;
ABB-ref	isotig12015	164.704	662.813	106.348	65.9256	X			-5.27314	1.7808e-06	2900	gi|60593111|gb|AAX28841,1|	RNA-dependent DNA polymerase [Drosophila melanogaster]	Drosophila melanogaster	diptera	0	P10394	41.08	0	POL4_DROME	Retrovirus-related Pol polyprotein from transposon 412	--	GO:0004190 \\ GO:0004519 \\ GO:0003676 \\ GO:0003964 \\ GO:0015074 \\	DNA integration (GO:0015074);	aspartic-type endopeptidase activity (GO:0004190);endonuclease activity (GO:0004519);nucleic acid binding (GO:0003676);RNA-directed DNA polymerase activity (GO:0003964);	--	Aspartyl protease;Endonuclease;Hydrolase;Nuclease;Nucleotidyltransferase;Protease;RNA-directed DNA polymerase;Transferase;Transposable element,;
ABB-ref	isotig12327	175.366	51.7162	119.58	422.356	X			-9.0515	2.38733e-06	2400	--	--	--	--	--	--	--	--	--	--	--	--	--	--	--	--
ABB-ref	isotig12370	438.418	485.696	2066.24	409.392	X			-4.08227	2.59184e-06	3700	gi|768411611|ref|XP_011564675,1|	histidine decarboxylase isoform X1 [Plutella xylostella]	Plutella xylostella	lepidoptera	0	Q05733	66.31	2e-117	DCHS_DROME	Histidine decarboxylase	dme:Dmel_CG3454	GO:0004398 \\ GO:0030170 \\ GO:0042423 \\ GO:0006520 \\ GO:0043052 \\	catecholamine biosynthetic process (GO:0042423);cellular amino acid metabolic process (GO:0006520);thermotaxis (GO:0043052);	histidine decarboxylase activity (GO:0004398);pyridoxal phosphate binding (GO:0030170);	--	Catecholamine biosynthesis;Complete proteome;Decarboxylase;Lyase;Pyridoxal phosphate;Reference proteome,;
ABB-ref	isotig12617	162.422	387.533	2358.63	819.358	X			3.97296	3.06113e-06	2200	gi|229562184|gb|ACQ78180,1|	heat shock protein 70 [Spodoptera exigua]	Spodoptera exigua	lepidoptera	0	O97125	81.88	0	HSP68_DROME	Heat shock protein 68	dme:Dmel_CG5436	GO:0005811 \\ GO:0005875 \\ GO:0005524 \\ GO:0008340 \\ GO:0022008 \\ GO:0031427 \\ GO:0042594 \\	determination of adult lifespan (GO:0008340);neurogenesis (GO:0022008);response to methotrexate (GO:0031427);response to starvation (GO:0042594);	ATP binding (GO:0005524);	lipid particle (GO:0005811);microtubule associated complex (GO:0005875);	ATP-binding;Complete proteome;Nucleotide-binding;Phosphoprotein;Reference proteome;Stress response,;
ABB-ref	isotig12649	211.782	434.702	742.552	229.452	X			3.50491	3.86769e-06	3000	gi|768423214|ref|XP_011552502,1|	uncharacterized protein LOC105384041 [Plutella xylostella]	Plutella xylostella	lepidoptera	0	H9JTL4	79.69	0	H9JTL4_BOMMO	Uncharacterized protein {ECO:0000313|EnsemblMetazoa:BGIBMGA012876-TA}	--	--	--	--	--	Complete proteome {ECO:0000313|Proteomes:UP000005204};Reference proteome {ECO:0000313|Proteomes:UP000005204},;
ABB-ref	isotig13432	2229.64	7313.4	1664.85	680.305	X			3.49169	4.35866e-06	1642	gi|357617439|gb|EHJ70791,1|	cuticular protein RR-1 motif 55 [Danaus plexippus]	Danaus plexippus	lepidoptera	2.12628e-74	G6D6U3	79.69	1e-74	G6D6U3_DANPL	Cuticular protein RR-1 motif 55 {ECO:0000313|EMBL:EHJ70791,1}	--	GO:0042302 \\	--	structural constituent of cuticle (GO:0042302);	--	Complete proteome {ECO:0000313|Proteomes:UP000007151};Reference proteome {ECO:0000313|Proteomes:UP000007151},;
ABB-ref	isotig13440	92.1204	9.0441	74.2252	132.273	X			3.50169	4.60888e-06	1611	gi|302910560|ref|XP_003050314,1|	40S ribosomal protein S1 [Nectria haematococca mpVI 77-13-4] >gi|269969589|sp|C7YTD6,1|RS3A_NECH7 RecName: Full=40S ribosomal protein S1 [Nectria haematococca mpVI 77-13-4] >gi|256731251|gb|EEU44601,1| predicted protein [Nectria haematococca mpVI 77-13-4]	Nectria haematococca mpVI 77-13-4	!! Plant fungus	7.12092e-125	C7YTD6	96.34	6e-127	RS3A_NECH7	40S ribosomal protein S1 {ECO:0000255|HAMAP-Rule:MF_03122}	nhe:NECHADRAFT_102798	GO:0022627 \\ GO:0003735 \\ GO:0006412 \\	translation (GO:0006412);	structural constituent of ribosome (GO:0003735);	cytosolic small ribosomal subunit (GO:0022627);	Acetylation;Complete proteome;Cytoplasm;Reference proteome;Ribonucleoprotein;Ribosomal protein,;
ABB-ref	isotig13633	26.3315	199.258	81.3228	23.5798	X			3.481	4.84949e-06	2400	gi|768418510|ref|XP_011549944,1|	uncharacterized protein LOC105381841 [Plutella xylostella]	Plutella xylostella	lepidoptera	0	P0CT39	30.08	1e-95	TF26_SCHPO	Transposon Tf2-6 polyprotein	spo:SPCC1020,14	GO:0004190 \\ GO:0003677 \\ GO:0003887 \\ GO:0004519 \\ GO:0046872 \\ GO:0003723 \\ GO:0003964 \\ GO:0015074 \\ GO:0006310 \\	DNA integration (GO:0015074);DNA recombination (GO:0006310);	aspartic-type endopeptidase activity (GO:0004190);DNA binding (GO:0003677);DNA-directed DNA polymerase activity (GO:0003887);endonuclease activity (GO:0004519);metal ion binding (GO:0046872);RNA binding (GO:0003723);RNA-directed DNA polymerase activity (GO:0003964);	--	Aspartyl protease;Complete proteome;DNA integration;DNA recombination;DNA-binding;DNA-directed DNA polymerase;Endonuclease;Hydrolase;Magnesium;Metal-binding;Multifunctional enzyme;Nuclease;Nucleotidyltransferase;Protease;Reference proteome;RNA-binding;RNA-directed DNA polymerase;Transferase;Transposable element,;
ABB-ref	isotig13690	871.455	532.46	210.585	18.4939	X			-3.57806	5.01976e-06	2580	gi|585695869|ref|XP_006822105,1|	PREDICTED: RNA-directed DNA polymerase from mobile element jockey-like, partial [Saccoglossus kowalevskii]	Saccoglossus kowalevskii	!! Marine worm	1.41274e-69	Q95SX7	28.68	8e-33	RTBS_DROME	Probable RNA-directed DNA polymerase from transposon BS	--	GO:0003964 \\ GO:0006278 \\ GO:0006313 \\	RNA-dependent DNA replication (GO:0006278);transposition, DNA-mediated (GO:0006313);	RNA-directed DNA polymerase activity (GO:0003964);	--	Nucleotidyltransferase;RNA-directed DNA polymerase;Transferase;Transposable element,;
ABB-ref	isotig13818	11645.4	5086.34	4189.43	13727.7	X			-6.84332	6.53906e-06	1389	gi|768423694|ref|XP_011552764,1|	uncharacterized protein LOC105384257 [Plutella xylostella]	Plutella xylostella	lepidoptera	1.06708e-138	G6CY86	63.87	1e-126	G6CY86_DANPL	Uncharacterized protein {ECO:0000313|EMBL:EHJ73760,1}	--	--	--	--	--	Complete proteome {ECO:0000313|Proteomes:UP000007151};Reference proteome {ECO:0000313|Proteomes:UP000007151},;
ABB-ref	isotig14018	87141.6	44864	14646.9	158393	X			-7.66175	7.54734e-06	1399	gi|126742098|gb|ABO27097,1|	storage protein 1 [Omphisa fuscidentalis]	Omphisa fuscidentalis	lepidoptera	2.64238e-135	P14296	53.74	1e-98	ARYA_MANSE	Arylphorin subunit alpha	--	GO:0005615 \\ GO:0045735 \\	--	nutrient reservoir activity (GO:0045735);	extracellular space (GO:0005615);	Glycoprotein;Secreted;Signal;Storage protein,;
ABB-ref	isotig14352	21113.8	87834.7	7476.44	4590.73	X			3.3772	1.13468e-05	1600	gi|290563241|ref|NP_001166717,1|	cuticular protein RR-1 motif 34 precursor [Bombyx mori] >gi|223671170|tpd|FAA00537,1| TPA: cuticle protein [Bombyx mori]	Bombyx mori	lepidoptera	1.4975e-89	Q7M4F3	51.04	1e-23	CUD2_SCHGR	Endocuticle structural glycoprotein SgAbd-2	--	GO:0042302 \\	--	structural constituent of cuticle (GO:0042302);	--	Cuticle;Direct protein sequencing;Glycoprotein;Pyrrolidone carboxylic acid,;
ABB-ref	isotig14908	892.359	1193.56	3014.08	773.448	X			-4.41054	1.70559e-05	1000	gi|512920430|ref|XP_004929630,1|	pancreatic lipase-related protein 2-like [Bombyx mori]	Bombyx mori	lepidoptera	2.56158e-167	P81139	33.2	2e-35	LIPR2_CAVPO	Pancreatic lipase-related protein 2	dme:Dmel_CG7279	GO:0005576 \\ GO:0016788 \\ GO:0007586 \\ GO:0016042 \\	digestion (GO:0007586);lipid catabolic process (GO:0016042);	hydrolase activity, acting on ester bonds (GO:0016788);	extracellular region (GO:0005576);	Complete proteome;Glycoprotein;Hydrolase;Lipid degradation;Lipid metabolism;Reference proteome;Secreted;Signal.;
ABB-ref	isotig15011	390.778	1725.31	68.6298	47.0835	X			3.32675	1.88009e-05	1035	gi|389611119|dbj|BAM19170,1|	takeout/JHBP like protein [Papilio polytes]	Papilio polytes	lepidoptera	6.46697e-160	Q9VBV3	25	6e-12	TAKT_DROME	Protein takeout	dme:Dmel_CG11853	GO:0005576 \\ GO:0005615 \\ GO:0008343 \\ GO:0042595 \\ GO:0007623 \\ GO:0007631 \\ GO:0008049 \\ GO:0007617 \\ GO:0042594 \\ GO:0007622 \\	adult feeding behavior (GO:0008343);behavioral response to starvation (GO:0042595);circadian rhythm (GO:0007623);feeding behavior (GO:0007631);male courtship behavior (GO:0008049);mating behavior (GO:0007617);response to starvation (GO:0042594);rhythmic behavior (GO:0007622);	--	extracellular region (GO:0005576);extracellular space (GO:0005615);	Behavior;Biological rhythms;Complete proteome;Reference proteome;Secreted;Signal,;
ABB-ref	isotig15017	75.4055	504.616	48.6089	46.3169	X			3.40256	2.05837e-05	1400	gi|608789013|gb|AHW57310,1|	CYP6CT1 [Chilo suppressalis]	Chilo suppressalis	lepidoptera	0	Q9V4U7	36.95	4e-80	C6A14_DROME	Probable cytochrome P450 6a14	--	GO:0005789 \\ GO:0020037 \\ GO:0005506 \\ GO:0004497 \\ GO:0016705 \\	--	heme binding (GO:0020037);iron ion binding (GO:0005506);monooxygenase activity (GO:0004497);oxidoreductase activity, acting on paired donors, with incorporation or reduction of molecular oxygen (GO:0016705);	endoplasmic reticulum membrane (GO:0005789);	Complete proteome;Endoplasmic reticulum;Heme;Iron;Membrane;Metal-binding;Microsome;Monooxygenase;Oxidoreductase;Reference proteome,;
ABB-ref	isotig15406	19.0492	2.698	13.9792	44.8356	X			3.29933	2.05837e-05	1029	--	--	--	--	--	--	--	--	--	--	--	--	--	--	--	--
ABB-ref	isotig15641	304.625	658.36	146.9	2620.4	X			-7.06805	2.05837e-05	1002	gi|512903709|ref|XP_004925684,1|	PREDICTED: SCO-spondin-like [Bombyx mori]	Bombyx mori	lepidoptera	3.79423e-54	H9J9P2	47.6	9e-56	H9J9P2_BOMMO	Uncharacterized protein {ECO:0000313|EnsemblMetazoa:BGIBMGA006235-TA}	--	--	--	--	--	Complete proteome {ECO:0000313|Proteomes:UP000005204};Reference proteome {ECO:0000313|Proteomes:UP000005204},;
ABB-ref	isotig15643	441.953	465.898	389.458	71.8227	X			3.2893	2.11066e-05	963	--	--	--	--	--	--	--	--	--	--	--	--	--	--	--	--
ABB-ref	isotig15762	9.88124	21.4462	18.3924	3.43273	X			-4.06003	2.3915e-05	800	--	--	--	--	--	--	--	--	--	--	--	--	--	--	--	--
ABB-ref	isotig15811	1256.48	2915.24	2840.42	741.059	X			3.26347	2.87446e-05	800	gi|768414944|ref|XP_011547999,1|	cuticle protein 3-like [Plutella xylostella]	Plutella xylostella	lepidoptera	1.94841e-65	P85197	48.96	2e-24	CU03_LONON	Cuticle protein 3 {ECO:0000303|PubMed:18342903}	--	GO:0042302 \\	--	structural constituent of cuticle (GO:0042302);	--	Cuticle;Direct protein sequencing;Signal,;
ABB-ref	isotig15956	83.6033	174.779	302.715	112.427	X			3.21351	3.8808e-05	1397	gi|512901000|ref|XP_004925028,1|	angiotensin-converting enzyme-like [Bombyx mori]	Bombyx mori	lepidoptera	2.67476e-22	H9J141	55	2e-15	H9J141_BOMMO	Uncharacterized protein {ECO:0000313|EnsemblMetazoa:BGIBMGA003228-TA}	--	GO:0016020 \\ GO:0004180 \\ GO:0046872 \\ GO:0008237 \\ GO:0008241 \\	--	carboxypeptidase activity (GO:0004180);metal ion binding (GO:0046872);metallopeptidase activity (GO:0008237);peptidyl-dipeptidase activity (GO:0008241);	membrane (GO:0016020);	Carboxypeptidase {ECO:0000256|RuleBase:RU361144};Complete proteome {ECO:0000313|Proteomes:UP000005204};Glycoprotein {ECO:0000256|RuleBase:RU361144};Hydrolase {ECO:0000256|RuleBase:RU361144};Metal-binding {ECO:0000256|RuleBase:RU361144};Metalloprotease {ECO:0000256|RuleBase:RU361144};Protease {ECO:0000256|RuleBase:RU361144};Reference proteome {ECO:0000313|Proteomes:UP000005204};Zinc {ECO:0000256|R…
ABB-ref	isotig15974	2692.92	6055.45	11193.9	2237.62	X			3.20985	4.08455e-05	900	gi|183979243|dbj|BAG30783,1|	cuticular protein [Papilio xuthus]	Papilio xuthus	lepidoptera	3.24675e-27	C0H6G7	66.97	1e-29	C0H6G7_BOMMO	Putative cuticle protein {ECO:0000313|EMBL:FAA00478,1}	bmor:100379485	--	--	--	--	Complete proteome {ECO:0000313|Proteomes:UP000005204};Reference proteome {ECO:0000313|Proteomes:UP000005204},;
ABB-ref	isotig16094	887.303	4087.5	1461.26	1048.31	X			4.0176	4.86988e-05	792	gi|614255824|gb|AHX37218,1|	chemosensory protein 1 [Conogethes punctiferalis]	Conogethes punctiferalis	lepidoptera	1.75394e-32	Q9W1C9	41.27	2e-08	PEB3_DROME	Ejaculatory bulb-specific protein 3	dme:Dmel_CG11390	GO:0005576 \\ GO:0007552 \\ GO:0045297 \\ GO:0009615 \\	metamorphosis (GO:0007552);post-mating behavior (GO:0045297);response to virus (GO:0009615);	--	extracellular region (GO:0005576);	Behavior;Complete proteome;Reference proteome;Secreted;Signal,;
ABB-ref	isotig16106	110.292	190.392	368.044	77.6123	X			3.18854	5.30347e-05	1324	gi|357622483|gb|EHJ73944,1|	juvenile hormone acid methyltransferase [Danaus plexippus]	Danaus plexippus	lepidoptera	4.61342e-122	C5CSI6	30.15	5e-09	TAM_VARPS	Trans-aconitate 2-methyltransferase {ECO:0000255|HAMAP-Rule:MF_00560}	vap:Vapar_1433	GO:0005737 \\ GO:0030798 \\	--	trans-aconitate 2-methyltransferase activity (GO:0030798);	cytoplasm (GO:0005737);	Complete proteome;Cytoplasm;Methyltransferase;Reference proteome;S-adenosyl-L-methionine;Transferase,;
ABB-ref	isotig16175	46.5948	16.2263	12.8535	38.3977	X			3.74392	5.54263e-05	773	--	--	--	--	--	--	--	--	--	--	--	--	--	--	--	--
ABB-ref	isotig16303	976.038	58.5893	122.895	128.756	X			-3.16114	5.68917e-05	664	--	--	--	--	--	--	--	--	--	--	--	--	--	--	--	--
ABB-ref	isotig16345	24.527	7.42332	11.9934	76.7226	X			5.67271	5.8445e-05	954	gi|584130220|gb|EWG39625,1|	elongation factor 1-alpha [Fusarium verticillioides 7600] >gi|584130221|gb|EWG39626,1| elongation factor 1-alpha [Fusarium verticillioides 7600]	Fusarium verticillioides 7600	!! Plant fungus	2.99957e-145	P34825	93.16	2e-144	EF1A_HYPJE	Elongation factor 1-alpha	--	GO:0005737 \\ GO:0005525 \\ GO:0003924 \\ GO:0003746 \\	--	GTP binding (GO:0005525);GTPase activity (GO:0003924);translation elongation factor activity (GO:0003746);	cytoplasm (GO:0005737);	Cytoplasm;Elongation factor;GTP-binding;Nucleotide-binding;Protein biosynthesis,;
ABB-ref	isotig16556	1113.64	5366.71	147.042	136.562	X			-3.23716	5.97918e-05	778	gi|389608833|dbj|BAM18028,1|	takeout/JHBP like protein [Papilio xuthus]	Papilio xuthus	lepidoptera	2.42663e-121	Q9VBV3	33.5	8e-33	TAKT_DROME	Protein takeout	dme:Dmel_CG11853	GO:0005576 \\ GO:0005615 \\ GO:0008343 \\ GO:0042595 \\ GO:0007623 \\ GO:0007631 \\ GO:0008049 \\ GO:0007617 \\ GO:0042594 \\ GO:0007622 \\	adult feeding behavior (GO:0008343);behavioral response to starvation (GO:0042595);circadian rhythm (GO:0007623);feeding behavior (GO:0007631);male courtship behavior (GO:0008049);mating behavior (GO:0007617);response to starvation (GO:0042594);rhythmic behavior (GO:0007622);	--	extracellular region (GO:0005576);extracellular space (GO:0005615);	Behavior;Biological rhythms;Complete proteome;Reference proteome;Secreted;Signal,;
ABB-ref	isotig16811	76.684	76.5592	41.8419	241.596	X			3.15094	5.97918e-05	597	gi|156891151|gb|ABU96713,1|	diapausin precursor [Spodoptera litura] >gi|305861200|gb|ADM72854,1| diapausin precursor [Spodoptera exigua]	Spodoptera litura	lepidoptera	2.37251e-10	Q8T0W8	47.62	2e-10	DIAP_GASAT	Diapause-specific peptide	--	GO:0005576 \\ GO:0019855 \\ GO:0019732 \\ GO:0031640 \\	antifungal humoral response (GO:0019732);killing of cells of other organism (GO:0031640);	calcium channel inhibitor activity (GO:0019855);	extracellular region (GO:0005576);	3D-structure;Antimicrobial;Calcium channel impairing toxin;Direct protein sequencing;Disulfide bond;Fungicide;Ion channel impairing toxin;Secreted;Signal;Toxin;Voltage-gated calcium channel impairing toxin,;
ABB-ref	isotig16880	1151.98	1239.58	2058.06	293.996	X			3.16231	5.97918e-05	938	gi|512891492|ref|XP_004922697,1|	fibrohexamerin-like [Bombyx mori]	Bombyx mori	lepidoptera	5.66388e-09	--	--	--	--	--	--	--	--	--	--	--
ABB-ref	isotig16946	70.3737	19.7965	10.4854	31.6943	X			3.15242	6.04078e-05	500	gi|512908558|ref|XP_004926711,1|	uncharacterized protein LOC101735603 [Bombyx mori]	Bombyx mori	lepidoptera	5.1507e-09	H9JGT8	34.95	3e-09	H9JGT8_BOMMO	Uncharacterized protein {ECO:0000313|EnsemblMetazoa:BGIBMGA008735-TA}	bmor:101735603	--	--	--	--	Complete proteome {ECO:0000313|Proteomes:UP000005204};Reference proteome {ECO:0000313|Proteomes:UP000005204},;
ABB-ref	isotig16966	5.66723	15.1731	23.6191	6.12571	X			-3.19313	6.17344e-05	596	--	--	--	--	--	--	--	--	--	--	--	--	--	--	--	--
ABB-ref	isotig17000	16.9605	52.0489	19.2602	6.11635	X			3.14522	6.47108e-05	600	--	--	--	--	--	--	--	--	--	--	--	--	--	--	--	--
ABB-ref	isotig17006	17.8013	24.8836	114.42	22.1663	X			-3.55888	6.70197e-05	568	--	--	--	--	--	--	--	--	--	--	--	--	--	--	--	--
ABB-ref	isotig17237	4.46486	23.5807	33.277	5.19328	X			3.10396	8.98711e-05	438	--	--	--	--	--	--	--	--	--	--	--	--	--	--	--	--
ABB-ref	contig00865	106.776	73.006	412.853	330.481		X		5.83141	3.09064e-48	537	--	--	--		--	--	--	--	--	--	--	--	--	No_GOMF	No_GOCC	No_keywords
ABB-ref	contig02205	10.2408	4.99243	17.6068	27.1477		X		4.39828	1.62248e-31	755	--	--	--		--	--	--	--	--	--	--	--	--	No_GOMF	No_GOCC	No_keywords
ABB-ref	contig02782	406.665	321.019	164.522	151.634		X		4.58511	8.9764e-28	1376	gi|768447641|ref|XP_011565815,1|	uncharacterized protein LOC105395561 [Plutella xylostella]	Plutella xylostella	lepidoptera	2.45049e-43	Q95SX7	24.46	2e-09	RTBS_DROME	Probable RNA-directed DNA polymerase from transposon BS	--	GO:0003964 \\ GO:0006278 \\ GO:0006313 \\	RNA-dependent DNA replication (GO:0006278);transposition, DNA-mediated (GO:0006313);	RNA-directed DNA polymerase activity (GO:0003964);	No_GOCC	Nucleotidyltransferase;RNA-directed DNA polymerase;Transferase;Transposable element,;
ABB-ref	contig03724	147.6	874.747	8.86997	133.297		X		4.23171	2.70838e-27	691	--	--	--		--	--	--	--	--	--	--	--	--	No_GOMF	No_GOCC	No_keywords
ABB-ref	contig04155	2.10552	4.84447	13.9379	9.65959		X		4.15896	4.55367e-26	622	--	--	--		--	--	--	--	--	--	--	--	--	No_GOMF	No_GOCC	No_keywords
ABB-ref	contig06379	338.87	1316.87	179.599	173.016		X		-9.14351	1.43774e-23	1099	gi|512914000|ref|XP_004928032,1|	uncharacterized protein LOC101743120 [Bombyx mori]	Bombyx mori	lepidoptera	1.86876e-73	H9IV73	57.69	1e-72	H9IV73_BOMMO	Uncharacterized protein {ECO:0000313|EnsemblMetazoa:BGIBMGA001153-TA}	--	--s	--	No_GOMF	No_GOCC	Complete proteome {ECO:0000313|Proteomes:UP000005204};Reference proteome {ECO:0000313|Proteomes:UP000005204},;
ABB-ref	contig06469	183.086	102.031	34.1194	70.0867		X		3.78711	1.76935e-23	981	gi|89520371|gb|ABD76335,1|	transposase [Heliothis virescens]	Heliothis virescens	lepidoptera	3.49841e-64	Q96DM1	28.48	3e-07	PGBD4_HUMAN	PiggyBac transposable element-derived protein 4	hsa:161779	--s	--	No_GOMF	No_GOCC	Complete proteome;Reference proteome,;
ABB-ref	contig07427	496.547	375.102	1509.46	1388.79		X		4.11184	1.00466e-22	4062	gi|130582|sp|P10978,1|POLX_TOBAC	RecName: Full=Retrovirus-related Pol polyprotein from transposon TNT 1-94; Includes: RecName: Full=Protease; Includes: RecName: Full=Reverse transcriptase; Includes: RecName: Full=Endonuclease [Nicotiana tabacum] >gi|20045|emb|CAA32025,1| unnamed protein product [Nicotiana tabacum]	Nicotiana tabacum	!! Plant	0	P10978	40.93	0	POLX_TOBAC	Retrovirus-related Pol polyprotein from transposon TNT 1-94	--	GO:0004190 \\ GO:0004519 \\ GO:0003676 \\ GO:0003964 \\ GO:0008270 \\ GO:0015074 \\	DNA integration (GO:0015074);	aspartic-type endopeptidase activity (GO:0004190);endonuclease activity (GO:0004519);nucleic acid binding (GO:0003676);RNA-directed DNA polymerase activity (GO:0003964);zinc ion binding (GO:0008270);	No_GOCC	Aspartyl protease;Endonuclease;Hydrolase;Metal-binding;Nuclease;Nucleotidyltransferase;Protease;RNA-directed DNA polymerase;Transferase;Transposable element;Zinc;Zinc-finger,;
ABB-ref	contig09041	24904.2	31130.2	15736	9797.33		X		3.39133	6.43958e-21	1247	gi|399471|sp|P31416,1|FABP1_MANSE	RecName: Full=Fatty acid-binding protein 1; Short=FABP 1 [Manduca sexta] >gi|159510|gb|AAA29313,1| fatty acid binding protein 1 [Manduca sexta]	Manduca sexta	lepidoptera	3.19722e-32	P31416	46.97	3e-34	FABP1_MANSE	Fatty acid-binding protein 1	--	GO:0005737 \\ GO:0008289 \\ GO:0005215 \\	--	lipid binding (GO:0008289);transporter activity (GO:0005215);	cytoplasm (GO:0005737);	Cytoplasm;Lipid-binding;Transport,;
ABB-ref	contig10082	504.548	571.702	1228.73	1858.02		X		3.38518	1.65806e-20	4711	gi|89355887|gb|ABD72267,1|	pol polyprotein [Drosophila buzzatii]	Drosophila buzzatii	diptera	5.59757e-159	Q8I7P9	39.33	1e-85	POL5_DROME	Retrovirus-related Pol polyprotein from transposon opus	--	GO:0005634 \\ GO:0004519 \\ GO:0003676 \\ GO:0008233 \\ GO:0003964 \\ GO:0015074 \\ GO:0006278 \\ GO:0006313 \\	DNA integration (GO:0015074);RNA-dependent DNA replication (GO:0006278);transposition, DNA-mediated (GO:0006313);	endonuclease activity (GO:0004519);nucleic acid binding (GO:0003676);peptidase activity (GO:0008233);RNA-directed DNA polymerase activity (GO:0003964);	nucleus (GO:0005634);	Endonuclease;Hydrolase;Nuclease;Nucleotidyltransferase;Protease;RNA-directed DNA polymerase;Transferase;Transposable element,;
ABB-ref	contig10204	50.7428	20.8433	89.0091	94.0865		X		3.37754	3.65914e-20	1984	gi|357619167|gb|EHJ71844,1|	ATP-binding cassette sub-family A member 3 [Danaus plexippus]	Danaus plexippus	lepidoptera	1.20153e-155	Q8R420	38.85	1e-59	ABCA3_MOUSE	ATP-binding cassette sub-family A member 3	mmu:27410	GO:0097208 \\ GO:0097233 \\ GO:0005615 \\ GO:0016021 \\ GO:0043231 \\ GO:0005886 \\ GO:0005524 \\ GO:0042626 \\ GO:0006869 \\ GO:0055085 \\ GO:0006810 \\	lipid transport (GO:0006869);transmembrane transport (GO:0055085);transport (GO:0006810);	ATP binding (GO:0005524);ATPase activity, coupled to transmembrane movement of substances (GO:0042626);	alveolar lamellar body (GO:0097208);alveolar lamellar body membrane (GO:0097233);extracellular space (GO:0005615);integral component of membrane (GO:0016021);intracellular membrane-bounded organelle (GO:0043231);plasma membrane (GO:0005886);	ATP-binding;Complete proteome;Membrane;Nucleotide-binding;Reference proteome;Repeat;Transmembrane;Transmembrane helix;Transport,;
ABB-ref	contig10334	1325.83	4106.11	215.866	340.557		X		3.5118	4.09616e-20	1570	gi|768437909|ref|XP_011560516,1|	uncharacterized protein LOC105390848 [Plutella xylostella]	Plutella xylostella	lepidoptera	0	G6D098	83.28	0	G6D098_DANPL	Uncharacterized protein {ECO:0000313|EMBL:EHJ73084,1}	--	--s	--	No_GOMF	No_GOCC	Complete proteome {ECO:0000313|Proteomes:UP000007151};Reference proteome {ECO:0000313|Proteomes:UP000007151},;
ABB-ref	contig11200	106.577	107.233	285.427	259.027		X		-6.41745	7.00378e-20	1583	gi|357629701|gb|EHJ78319,1|	glutamate dehydrogenase [Danaus plexippus]	Danaus plexippus	lepidoptera	0	P00367	58.31	0	DHE3_HUMAN	Glutamate dehydrogenase 1, mitochondrial	hsa:2746	GO:0005737 \\ GO:0005759 \\ GO:0005739 \\ GO:0043531 \\ GO:0005524 \\ GO:0004352 \\ GO:0004353 \\ GO:0005525 \\ GO:0042802 \\ GO:0070728 \\ GO:0070403 \\ GO:0008652 \\ GO:0034641 \\ GO:0006537 \\ GO:0006538 \\ GO:0006541 \\ GO:0032024 \\ GO:0044281 \\ GO:0021762 \\ GO:0072350 \\	cellular amino acid biosynthetic process (GO:0008652);cellular nitrogen compound metabolic process (GO:0034641);glutamate biosynthetic process (GO:0006537);glutamate catabolic process (GO:0006538);glutamine metabolic process (GO:0006541);positive regulation of insulin secretion (GO:0032024);small molecule metabolic process (GO:0044281);substantia nigra development (GO:0021762);tricarboxylic acid …	ADP binding (GO:0043531);ATP binding (GO:0005524);glutamate dehydrogenase (NAD+) activity (GO:0004352);glutamate dehydrogenase [NAD(P)+] activity (GO:0004353);GTP binding (GO:0005525);identical protein binding (GO:0042802);leucine binding (GO:0070728);NAD+ binding (GO:0070403);	cytoplasm (GO:0005737);mitochondrial matrix (GO:0005759);mitochondrion (GO:0005739);	3D-structure;Acetylation;ADP-ribosylation;Alternative splicing;ATP-binding;Complete proteome;Direct protein sequencing;Disease mutation;GTP-binding;Mitochondrion;NADP;Nucleotide-binding;Oxidoreductase;Phosphoprotein;Reference proteome;Transit peptide,;
ABB-ref	contig11535	77.4229	90.8726	196.091	207.972		X		3.40039	8.04439e-20	2745	gi|795017849|ref|XP_011859003,1|	RNA-directed DNA polymerase from mobile element jockey-like [Vollenhovia emeryi]	Vollenhovia emeryi	hymenoptera	2.04785e-140	Q9NBX4	26.84	5e-31	RTXE_DROME	Probable RNA-directed DNA polymerase from transposon X-element	--	GO:0003964 \\ GO:0006278 \\ GO:0006313 \\	RNA-dependent DNA replication (GO:0006278);transposition, DNA-mediated (GO:0006313);	RNA-directed DNA polymerase activity (GO:0003964);	No_GOCC	Nucleotidyltransferase;RNA-directed DNA polymerase;Transferase;Transposable element,;
ABB-ref	contig12944	112.977	102.383	251.923	327.845		X		3.34862	3.42851e-18	1640	gi|768439981|ref|XP_011561650,1|	uncharacterized protein LOC105391797 [Plutella xylostella]	Plutella xylostella	lepidoptera	8.65787e-79	G3E4N3	29.38	6e-31	G3E4N3_PECGO	Zinc finger DNA binding protein {ECO:0000313|EMBL:AEM44816,1}	--	--s	--	No_GOMF	No_GOCC	No_keywords
ABB-ref	contig12953	187.344	128.226	354.558	427.491		X		-7.13207	3.77874e-18	4152	gi|357623816|gb|EHJ74828,1|	transmembrane serine protease 9 [Danaus plexippus]	Danaus plexippus	lepidoptera	2.33104e-48	P00746	28.74	7e-11	CFAD_HUMAN	Complement factor D	hsa:1675	GO:0070062 \\ GO:0005576 \\ GO:0005615 \\ GO:0031093 \\ GO:0004252 \\ GO:0008236 \\ GO:0007596 \\ GO:0006956 \\ GO:0006957 \\ GO:0045087 \\ GO:0030168 \\ GO:0002576 \\ GO:0006508 \\	blood coagulation (GO:0007596);complement activation (GO:0006956);complement activation, alternative pathway (GO:0006957);innate immune response (GO:0045087);platelet activation (GO:0030168);platelet degranulation (GO:0002576);proteolysis (GO:0006508);	serine-type endopeptidase activity (GO:0004252);serine-type peptidase activity (GO:0008236);	extracellular exosome (GO:0070062);extracellular region (GO:0005576);extracellular space (GO:0005615);platelet alpha granule lumen (GO:0031093);	3D-structure;Complement alternate pathway;Complete proteome;Direct protein sequencing;Disease mutation;Disulfide bond;Hydrolase;Immunity;Innate immunity;Polymorphism;Protease;Reference proteome;Secreted;Serine protease;Signal;Zymogen,;
ABB-ref	contig12969	875.977	900.841	3080.23	1379.51		X		3.10629	5.04399e-18	2931	--	--	--		--	--	--	--	--	--	--	--	--	No_GOMF	No_GOCC	No_keywords
ABB-ref	contig13199	31.3201	40.4708	80.2245	178.143		X		3.10969	1.2383e-17	787	gi|768409585|ref|XP_011553673,1|	uncharacterized protein LOC105385054 [Plutella xylostella]	Plutella xylostella	lepidoptera	8.14996e-59	P10978	32.61	2e-28	POLX_TOBAC	Retrovirus-related Pol polyprotein from transposon TNT 1-94	--	GO:0004190 \\ GO:0004519 \\ GO:0003676 \\ GO:0003964 \\ GO:0008270 \\ GO:0015074 \\	DNA integration (GO:0015074);	aspartic-type endopeptidase activity (GO:0004190);endonuclease activity (GO:0004519);nucleic acid binding (GO:0003676);RNA-directed DNA polymerase activity (GO:0003964);zinc ion binding (GO:0008270);	No_GOCC	Aspartyl protease;Endonuclease;Hydrolase;Metal-binding;Nuclease;Nucleotidyltransferase;Protease;RNA-directed DNA polymerase;Transferase;Transposable element;Zinc;Zinc-finger,;
ABB-ref	contig13249	332.992	198.52	71.8171	80.7255		X		3.1951	1.98287e-17	765	gi|512887263|ref|XP_004921894,1|	DNA repair protein xrcc4-like [Bombyx mori]	Bombyx mori	lepidoptera	2.98434e-13	H9J6D7	27.6	2e-13	H9J6D7_BOMMO	Uncharacterized protein {ECO:0000313|EnsemblMetazoa:BGIBMGA005079-TA}	bmor:101740898	GO:0005634 \\ GO:0003677 \\ GO:0006310 \\ GO:0006302 \\	DNA recombination (GO:0006310);double-strand break repair (GO:0006302);	DNA binding (GO:0003677);	nucleus (GO:0005634);	Complete proteome {ECO:0000313|Proteomes:UP000005204};Reference proteome {ECO:0000313|Proteomes:UP000005204},;
ABB-ref	contig13254	1152.11	892.484	4757.76	1469.34		X		-3.42887	5.28573e-17	1858	gi|357631734|gb|EHJ79203,1|	ecdysone oxidase [Danaus plexippus]	Danaus plexippus	lepidoptera	4.20793e-155	P18172	30.27	4e-69	DHGL_DROPS	Glucose dehydrogenase [FAD, quinone]	dpo:Dpse_GA11047	GO:0005576 \\ GO:0050660 \\ GO:0016614 \\	--	flavin adenine dinucleotide binding (GO:0050660);oxidoreductase activity, acting on CH-OH group of donors (GO:0016614);	extracellular region (GO:0005576);	Complete proteome;FAD;Flavoprotein;Oxidoreductase;Reference proteome;Secreted;Selenocysteine;Signal,;
ABB-ref	contig13429	224.352	2160.11	111.115	310.148		X		-4.67987	9.18826e-17	550	gi|512938313|ref|XP_004933976,1|	pupal cuticle protein 36a-like [Bombyx mori]	Bombyx mori	lepidoptera	9.16317e-13	Q8MUC5	86.05	2e-07	CU36_MANSE	Pupal cuticle protein 36	--	GO:0042302 \\	--	structural constituent of cuticle (GO:0042302);	No_GOCC	Cuticle;Direct protein sequencing;Signal,;
ABB-ref	contig13708	121.429	270.375	432.057	510.838		X		3.12573	1.26388e-16	2183	gi|752874170|ref|XP_011254394,1|	uncharacterized protein K02A2,6-like [Camponotus floridanus]	Camponotus floridanus	hymenoptera	0	Q09575	31.85	4e-36	YRD6_CAEEL	Uncharacterized protein K02A2,6	--	GO:0003676 \\ GO:0008270 \\ GO:0015074 \\	DNA integration (GO:0015074);	nucleic acid binding (GO:0003676);zinc ion binding (GO:0008270);	No_GOCC	Complete proteome;Metal-binding;Reference proteome;Zinc;Zinc-finger,;
ABB-ref	contig16077	281.084	561.474	146.212	132.817		X		2.94924	1.5484e-15	1317	gi|357631699|gb|EHJ79168,1|	glucose dehydrogenase [Danaus plexippus]	Danaus plexippus	lepidoptera	0	P18172	37.46	1e-50	DHGL_DROPS	Glucose dehydrogenase [FAD, quinone]	dpo:Dpse_GA11047	GO:0005576 \\ GO:0050660 \\ GO:0016614 \\	--	flavin adenine dinucleotide binding (GO:0050660);oxidoreductase activity, acting on CH-OH group of donors (GO:0016614);	extracellular region (GO:0005576);	Complete proteome;FAD;Flavoprotein;Oxidoreductase;Reference proteome;Secreted;Selenocysteine;Signal,;
ABB-ref	contig16291	270.8	486.647	219.754	119.939		X		2.96166	1.70038e-15	2158	gi|512907508|ref|XP_004926460,1|	uncharacterized protein LOC101741297 isoform X2 [Bombyx mori] >gi|223671384|tpd|FAA00644,1| TPA: cuticle protein [Bombyx mori]	Bombyx mori	lepidoptera	2.9226e-113	C0H6Y3	48.59	2e-113	C0H6Y3_BOMMO	Putative cuticle protein {ECO:0000313|EMBL:FAA00644,1}	bmor:101741297	GO:0042302 \\	--	structural constituent of cuticle (GO:0042302);	No_GOCC	Complete proteome {ECO:0000313|Proteomes:UP000005204};Reference proteome {ECO:0000313|Proteomes:UP000005204},;
ABB-ref	contig16320	44.9388	76.0895	120.662	192.873		X		-2.96139	2.16244e-15	1437	gi|357617366|gb|EHJ70745,1|	sugar transporter [Danaus plexippus]	Danaus plexippus	lepidoptera	1.28739e-109	A9ZSY3	24.12	2e-26	TRET1_BOMMO	Facilitated trehalose transporter Tret1 {ECO:0000303|PubMed:20035867}	bmor:100141437	GO:0016021 \\ GO:0005886 \\ GO:0015574 \\ GO:0015771 \\	trehalose transport (GO:0015771);	trehalose transmembrane transporter activity (GO:0015574);	integral component of membrane (GO:0016021);plasma membrane (GO:0005886);	Cell membrane;Complete proteome;Glycoprotein;Membrane;Reference proteome;Sugar transport;Transmembrane;Transmembrane helix;Transport,;
ABB-ref	contig16530	78.9563	106.685	180.497	426.234		X		2.88866	4.03026e-15	1616	--	--	--		--	--	--	--	--	--	--	--	--	No_GOMF	No_GOCC	No_keywords
ABB-ref	contig16968	6.74062	11.809	23.1284	29.7499		X		-2.79356	7.13839e-15	596	--	--	--		--	--	--	--	--	--	--	--	--	No_GOMF	No_GOCC	No_keywords
ABB-ref	contig18523	139.583	56.9162	263.344	369.703		X		2.71365	3.35832e-14	1582	gi|512912491|ref|XP_004927669,1|	facilitated trehalose transporter Tret1-2 homolog [Bombyx mori]	Bombyx mori	lepidoptera	7.60423e-123	A9ZSY3	26.6	4e-39	TRET1_BOMMO	Facilitated trehalose transporter Tret1 {ECO:0000303|PubMed:20035867}	bmor:100141437	GO:0016021 \\ GO:0005886 \\ GO:0015574 \\ GO:0015771 \\	trehalose transport (GO:0015771);	trehalose transmembrane transporter activity (GO:0015574);	integral component of membrane (GO:0016021);plasma membrane (GO:0005886);	Cell membrane;Complete proteome;Glycoprotein;Membrane;Reference proteome;Sugar transport;Transmembrane;Transmembrane helix;Transport,;
ABB-ref	contig20229	77.1307	86.4811	155.462	238.718		X		3.05574	7.51189e-14	3900	gi|585695869|ref|XP_006822105,1|	RNA-directed DNA polymerase from mobile element jockey-like, partial [Saccoglossus kowalevskii]	Saccoglossus kowalevskii	!! Marine worm	1.05559e-51	P21328	28.62	2e-27	RTJK_DROME	RNA-directed DNA polymerase from mobile element jockey	--	GO:0003964 \\	--	RNA-directed DNA polymerase activity (GO:0003964);	No_GOCC	Nucleotidyltransferase;RNA-directed DNA polymerase;Transferase;Transposable element,;
ABB-ref	contig20789	10932.1	15641.4	2886.07	4650.36		X		-2.66302	9.03435e-14	1354	--	--	--		--	--	--	--	--	--	--	--	--	No_GOMF	No_GOCC	No_keywords
ABB-ref	contig20845	519.51	480.778	1701.73	1393.87		X		-2.68241	9.79218e-14	587	gi|743939807|ref|XP_011014358,1|	uncharacterized protein LOC105118167 [Populus euphratica]	Populus euphratica	!! Plant	3.75201e-43	G6DJU3	42.78	4e-43	G6DJU3_DANPL	Ecdysteroid 22-kinase {ECO:0000313|EMBL:EHJ66241,1}	--	GO:0016301 \\	--	kinase activity (GO:0016301);	No_GOCC	Complete proteome {ECO:0000313|Proteomes:UP000007151};Kinase {ECO:0000313|EMBL:EHJ66241,1};Reference proteome {ECO:0000313|Proteomes:UP000007151};Transferase {ECO:0000313|EMBL:EHJ66241,1},;
ABB-ref	contig21052	679.807	541.906	2304.16	1604.8		X		2.72621	1.25263e-13	1182	gi|357620800|gb|EHJ72852,1|	alpha amylase [Danaus plexippus]	Danaus plexippus	lepidoptera	7.12111e-176	P07190	48.04	7e-97	MAL1_DROME	Maltase A1	dme:Dmel_CG8696	GO:0004558 \\ GO:0043169 \\ GO:0032450 \\	--	alpha-1,4-glucosidase activity (GO:0004558);cation binding (GO:0043169);maltose alpha-glucosidase activity (GO:0032450);	No_GOCC	Complete proteome;Glycoprotein;Glycosidase;Hydrolase;Reference proteome;Signal,;
ABB-ref	contig21154	179.979	450.334	72.7406	70.1448		X		-2.86455	3.40903e-13	821	gi|512927519|ref|XP_004931355,1|	uncharacterized protein LOC101746867 isoform X2 [Bombyx mori]	Bombyx mori	lepidoptera	5.04418e-73	H9JL54	72.41	6e-71	H9JL54_BOMMO	Uncharacterized protein {ECO:0000313|EnsemblMetazoa:BGIBMGA010255-TA}	bmor:101746867	--s	--	No_GOMF	No_GOCC	Complete proteome {ECO:0000313|Proteomes:UP000005204};Reference proteome {ECO:0000313|Proteomes:UP000005204},;
ABB-ref	contig22479	3.51261	8.14894	12.1984	20.3141		X		-2.62329	1.61481e-12	636	--	--	--		--	--	--	--	--	--	--	--	--	No_GOMF	No_GOCC	No_keywords
ABB-ref	contig25353	3507.92	3576.34	846.101	670.264		X		-3.28447	1.02202e-11	4584	gi|512924138|ref|XP_004930525,1|	uncharacterized protein LOC101740833 [Bombyx mori]	Bombyx mori	lepidoptera	0	W4VR47	38.74	0	W4VR47_9DIPT	Putative bel12 ag transposon polyprotein {ECO:0000313|EMBL:JAB55083,1}	--	GO:0004190 \\ GO:0003676 \\ GO:0015074 \\	DNA integration (GO:0015074);	aspartic-type endopeptidase activity (GO:0004190);nucleic acid binding (GO:0003676);	No_GOCC	No_keywords
ABB-ref	contig25390	304.038	293.99	1178.34	1099.38		X		2.44777	1.08211e-11	2360	gi|195926978|dbj|BAG68376,1|	polyprotein [Bombyx mori]	Bombyx mori	lepidoptera	2.29743e-135	P10978	35.21	1e-133	POLX_TOBAC	Retrovirus-related Pol polyprotein from transposon TNT 1-94	--	GO:0004190 \\ GO:0004519 \\ GO:0003676 \\ GO:0003964 \\ GO:0008270 \\ GO:0015074 \\	DNA integration (GO:0015074);	aspartic-type endopeptidase activity (GO:0004190);endonuclease activity (GO:0004519);nucleic acid binding (GO:0003676);RNA-directed DNA polymerase activity (GO:0003964);zinc ion binding (GO:0008270);	No_GOCC	Aspartyl protease;Endonuclease;Hydrolase;Metal-binding;Nuclease;Nucleotidyltransferase;Protease;RNA-directed DNA polymerase;Transferase;Transposable element;Zinc;Zinc-finger,;
ABB-ref	contig25403	6370	9166.59	2985.56	4541.13		X		2.80007	1.09458e-11	2722	gi|768428530|ref|XP_011555405,1|	uncharacterized protein LOC105386517 [Plutella xylostella]	Plutella xylostella	lepidoptera	4.30607e-147	G6DLL9	50.06	8e-165	G6DLL9_DANPL	Uncharacterized protein {ECO:0000313|EMBL:EHJ65618,1}	--	--s	--	No_GOMF	No_GOCC	Complete proteome {ECO:0000313|Proteomes:UP000007151};Reference proteome {ECO:0000313|Proteomes:UP000007151},;
ABB-ref	contig25440	584.938	458.11	226.032	253.002		X		-2.69812	1.33071e-11	1386	gi|1167523|dbj|BAA11674,1|	unnamed protein product [Nicotiana tabacum]	Nicotiana tabacum	!! Plant	6.02902e-91	P10978	44.75	7e-57	POLX_TOBAC	Retrovirus-related Pol polyprotein from transposon TNT 1-94	--	GO:0004190 \\ GO:0004519 \\ GO:0003676 \\ GO:0003964 \\ GO:0008270 \\ GO:0015074 \\	DNA integration (GO:0015074);	aspartic-type endopeptidase activity (GO:0004190);endonuclease activity (GO:0004519);nucleic acid binding (GO:0003676);RNA-directed DNA polymerase activity (GO:0003964);zinc ion binding (GO:0008270);	No_GOCC	Aspartyl protease;Endonuclease;Hydrolase;Metal-binding;Nuclease;Nucleotidyltransferase;Protease;RNA-directed DNA polymerase;Transferase;Transposable element;Zinc;Zinc-finger,;
ABB-ref	contig25514	8.48156	22.0205	22.7692	66.5782		X		-3.19253	1.33071e-11	1079	--	--	--		--	--	--	--	--	--	--	--	--	No_GOMF	No_GOCC	No_keywords
ABB-ref	contig25640	4961.49	13939.3	2492.7	2050.77		X		2.46563	1.37059e-11	647	gi|209571458|ref|NP_001129362,1|	osiris 19 precursor [Bombyx mori] >gi|207339258|gb|ACI23618,1| osiris 19 [Bombyx mori]	Bombyx mori	lepidoptera	1.6245e-135	B6DXA8	90.34	1e-135	B6DXA8_BOMMO	Osiris 19 {ECO:0000313|EMBL:ACI23618,1}	bmor:100190964	--s	--	No_GOMF	No_GOCC	No_keywords
ABB-ref	contig26775	1449.87	1369.35	391.999	325.421		X		2.42233	2.00715e-11	2767	gi|675364652|gb|KFM57554,1|	Transposon Ty3-I Gag-Pol polyprotein, partial [Stegodyphus mimosarum]	Stegodyphus mimosarum	!! Spider	0	P20825	26.67	3e-42	POL2_DROME	Retrovirus-related Pol polyprotein from transposon 297	--	GO:0004190 \\ GO:0004519 \\ GO:0003676 \\ GO:0003964 \\ GO:0015074 \\	DNA integration (GO:0015074);	aspartic-type endopeptidase activity (GO:0004190);endonuclease activity (GO:0004519);nucleic acid binding (GO:0003676);RNA-directed DNA polymerase activity (GO:0003964);	No_GOCC	Aspartyl protease;Endonuclease;Hydrolase;Nuclease;Nucleotidyltransferase;Protease;RNA-directed DNA polymerase;Transferase;Transposable element,;
ABB-ref	contig27015	651.827	2058.23	474.732	597.276		X		-6.39239	2.1934e-11	1453	gi|357623610|gb|EHJ74695,1|	cuticular protein RR-1 motif 37 [Danaus plexippus]	Danaus plexippus	lepidoptera	2.55247e-56	P21799	66.96	4e-36	CUD4_LOCMI	Endocuticle structural glycoprotein ABD-4	--	GO:0042302 \\	--	structural constituent of cuticle (GO:0042302);	No_GOCC	Amidation;Cuticle;Direct protein sequencing;Glycoprotein;Pyrrolidone carboxylic acid,;
ABB-ref	contig31115	221.733	672.31	145.881	105.879		X		-4.55055	5.35285e-10	2756	gi|768430049|ref|XP_011556231,1|	adenylate cyclase type 3 [Plutella xylostella]	Plutella xylostella	lepidoptera	1.3043e-110	Q8VHH7	60.39	4e-66	ADCY3_MOUSE	Adenylate cyclase type 3	mmu:104111	GO:0005929 \\ GO:0005737 \\ GO:0016021 \\ GO:0016020 \\ GO:0005886 \\ GO:0004016 \\ GO:0005524 \\ GO:0046872 \\ GO:0007190 \\ GO:0006171 \\ GO:0035556 \\ GO:0007608 \\	activation of adenylate cyclase activity (GO:0007190);cAMP biosynthetic process (GO:0006171);intracellular signal transduction (GO:0035556);sensory perception of smell (GO:0007608);	adenylate cyclase activity (GO:0004016);ATP binding (GO:0005524);metal ion binding (GO:0046872);	cilium (GO:0005929);cytoplasm (GO:0005737);integral component of membrane (GO:0016021);membrane (GO:0016020);plasma membrane (GO:0005886);	ATP-binding;Calmodulin-binding;cAMP biosynthesis;Complete proteome;Glycoprotein;Lyase;Magnesium;Membrane;Metal-binding;Nucleotide-binding;Olfaction;Reference proteome;Repeat;Sensory transduction;Transmembrane;Transmembrane helix,;
ABB-ref	contig31315	129.962	102.634	48.5685	47.0226		X		-3.00085	5.35285e-10	1480	gi|345511|pir||PC1232	copia polyprotein - fruit fly (Drosophila simulans) retrotransposon copia (fragments)	--		1.63507e-119	P04146	42.7	2e-116	COPIA_DROME	Copia protein	--	GO:0004190 \\ GO:0005524 \\ GO:0003676 \\ GO:0008270 \\ GO:0015074 \\	DNA integration (GO:0015074);	aspartic-type endopeptidase activity (GO:0004190);ATP binding (GO:0005524);nucleic acid binding (GO:0003676);zinc ion binding (GO:0008270);	No_GOCC	Alternative splicing;Aspartyl protease;ATP-binding;Direct protein sequencing;Hydrolase;Metal-binding;Nucleotide-binding;Polymorphism;Protease;Transposable element;Zinc;Zinc-finger,;
ABB-ref	contig31337	48.3983	65.115	275.199	123.945		X		2.38353	5.40368e-10	1842	gi|512895947|ref|XP_004923795,1|	uncharacterized protein LOC101736307 isoform X2 [Bombyx mori]	Bombyx mori	lepidoptera	4.59151e-109	S4NXC0	81.91	2e-100	S4NXC0_9NEOP	UPF0594 protein {ECO:0000313|EMBL:JAA78320,1}	--	--s	--	No_GOMF	No_GOCC	No_keywords
ABB-ref	contig31522	202.007	233.362	57.3358	25.6769		X		-2.87114	5.43932e-10	780	gi|768410402|ref|XP_011557959,1|	protein O-GlcNAcase-like [Plutella xylostella]	Plutella xylostella	lepidoptera	2.58303e-26	Q9NBX5	29.07	5e-09	GAGXE_DROME	Nucleic-acid-binding protein from transposon X-element	--	GO:0019013 \\ GO:0003676 \\ GO:0008270 \\ GO:0006313 \\	transposition, DNA-mediated (GO:0006313);	nucleic acid binding (GO:0003676);zinc ion binding (GO:0008270);	viral nucleocapsid (GO:0019013);	Metal-binding;Transposable element;Virion;Zinc;Zinc-finger,;
ABB-ref	contig31711	18.6912	8.17627	24.227	42.7282		X		-6.49988	5.43932e-10	1258	--	--	--		--	--	--	--	--	--	--	--	--	No_GOMF	No_GOCC	No_keywords
ABB-ref	contig31806	19.8896	13.0881	70.97	58.4256		X		-3.82322	8.39986e-10	1158	--	--	--		--	--	--	--	--	--	--	--	--	No_GOMF	No_GOCC	No_keywords
ABB-ref	contig31839	5258.58	11023.2	1802.92	1492.46		X		2.55995	8.57764e-10	1260	gi|357607638|gb|EHJ65616,1|	cuticular protein glycine-rich 7 [Danaus plexippus]	Danaus plexippus	lepidoptera	1.55699e-08	G6DLL7	85.29	1e-08	G6DLL7_DANPL	Cuticular protein glycine-rich 7 {ECO:0000313|EMBL:EHJ65616,1}	--	--s	--	No_GOMF	No_GOCC	Complete proteome {ECO:0000313|Proteomes:UP000007151};Reference proteome {ECO:0000313|Proteomes:UP000007151},;
ABB-ref	contig31894	8.37825	31.2571	24.0906	100.485		X		2.27868	9.5837e-10	919	gi|768411205|ref|XP_011562431,1|	facilitated trehalose transporter Tret1-like [Plutella xylostella]	Plutella xylostella	lepidoptera	1.30091e-28	H9J017	30.69	5e-22	H9J017_BOMMO	Uncharacterized protein {ECO:0000313|EnsemblMetazoa:BGIBMGA002852-TA}	--	GO:0016021 \\ GO:0022857 \\	--	transmembrane transporter activity (GO:0022857);	integral component of membrane (GO:0016021);	Complete proteome {ECO:0000313|Proteomes:UP000005204};Membrane {ECO:0000256|RuleBase:RU000374};Reference proteome {ECO:0000313|Proteomes:UP000005204};Transmembrane {ECO:0000256|RuleBase:RU000374},;
ABB-ref	contig32002	186.884	72.4045	86.5842	32.482		X		2.21441	9.75206e-10	1000	--	--	--		--	--	--	--	--	--	--	--	--	No_GOMF	No_GOCC	No_keywords
ABB-ref	contig32183	20.6447	12.9051	40.8954	35.8076		X		2.23242	9.94455e-10	692	gi|512923796|ref|XP_004930439,1|	cingulin-like [Bombyx mori]	Bombyx mori	lepidoptera	1.09018e-62	H9JB67	66.67	6e-62	H9JB67_BOMMO	Uncharacterized protein {ECO:0000313|EnsemblMetazoa:BGIBMGA006762-TA}	--	--s	--	No_GOMF	No_GOCC	Complete proteome {ECO:0000313|Proteomes:UP000005204};Reference proteome {ECO:0000313|Proteomes:UP000005204},;
ABB-ref	contig32321	19.6848	15.466	33.8352	53.3136		X		-2.23612	1.06349e-09	568	--	--	--		--	--	--	--	--	--	--	--	--	No_GOMF	No_GOCC	No_keywords
ABB-ref	contig32354	270.801	693.317	3031.83	503.825		X		-2.88049	1.15976e-09	564	--	--	--		--	--	--	--	--	--	--	--	--	No_GOMF	No_GOCC	No_keywords
ABB-ref	contig32471	15.5711	113.833	5.31673	21.3337		X		2.27368	1.15976e-09	505	--	--	--		--	--	--	--	--	--	--	--	--	No_GOMF	No_GOCC	No_keywords
ABB-ref	contig32518	0.698318	1.60757	6.59122	4.16333		X		2.55642	1.27733e-09	527	--	--	--		--	--	--	--	--	--	--	--	--	No_GOMF	No_GOCC	No_keywords
ABB-ref	contig32539	3460.3	1138.45	5539.25	6192.57		X		2.68727	1.30469e-09	668	gi|56462288|gb|AAV91427,1|	protease inhibitor 5 [Lonomia obliqua]	Lonomia obliqua	lepidoptera	5.38839e-18	Q5MGH3	53.25	4e-18	Q5MGH3_LONON	Protease inhibitor 5 {ECO:0000313|EMBL:AAV91427,1}	--	GO:0008233 \\	--	peptidase activity (GO:0008233);	No_GOCC	Hydrolase {ECO:0000313|EMBL:AAV91427,1};Protease {ECO:0000313|EMBL:AAV91427,1},;
ABB-ref	contig36043	2550.61	2179.84	1017.52	1046.79		X		-2.56979	1.00231e-08	3444	gi|675369203|gb|KFM62105,1|	Retrovirus-related Pol polyprotein from transposon 17,6, partial [Stegodyphus mimosarum]	Stegodyphus mimosarum	!! Spider	0	P0CT43	29.72	8e-81	TF28_SCHPO	Transposon Tf2-8 polyprotein	spo:SPAC19D5,09c	GO:0004190 \\ GO:0003677 \\ GO:0003887 \\ GO:0004519 \\ GO:0046872 \\ GO:0003723 \\ GO:0003964 \\ GO:0015074 \\ GO:0006310 \\	DNA integration (GO:0015074);DNA recombination (GO:0006310);	aspartic-type endopeptidase activity (GO:0004190);DNA binding (GO:0003677);DNA-directed DNA polymerase activity (GO:0003887);endonuclease activity (GO:0004519);metal ion binding (GO:0046872);RNA binding (GO:0003723);RNA-directed DNA polymerase activity (GO:0003964);	No_GOCC	Aspartyl protease;Complete proteome;DNA integration;DNA recombination;DNA-binding;DNA-directed DNA polymerase;Endonuclease;Hydrolase;Magnesium;Metal-binding;Multifunctional enzyme;Nuclease;Nucleotidyltransferase;Protease;Reference proteome;RNA-binding;RNA-directed DNA polymerase;Transferase;Transposable element,;
ABB-ref	contig36064	57.7955	46.5577	126.485	166.746		X		2.35697	1.11578e-08	1670	gi|7243250|dbj|BAA92690,1|	pol polyprotein [Bombyx mori]	Bombyx mori	lepidoptera	3.54088e-60	P10394	27.32	1e-09	POL4_DROME	Retrovirus-related Pol polyprotein from transposon 412	--	GO:0004190 \\ GO:0004519 \\ GO:0003676 \\ GO:0003964 \\ GO:0015074 \\	DNA integration (GO:0015074);	aspartic-type endopeptidase activity (GO:0004190);endonuclease activity (GO:0004519);nucleic acid binding (GO:0003676);RNA-directed DNA polymerase activity (GO:0003964);	No_GOCC	Aspartyl protease;Endonuclease;Hydrolase;Nuclease;Nucleotidyltransferase;Protease;RNA-directed DNA polymerase;Transferase;Transposable element,;
ABB-ref	contig36086	13.6024	4.67477	13.5991	56.6541		X		-2.6449	1.16251e-08	634	--	--	--		--	--	--	--	--	--	--	--	--	No_GOMF	No_GOCC	No_keywords
ABB-ref	contig46579	5328.08	5739.95	1833.45	1678.77		X		-1.74801	7.11169e-06	3676	gi|1167523|dbj|BAA11674,1|	unnamed protein product [Nicotiana tabacum]	Nicotiana tabacum	!! Plant	0	P10978	37.62	0	POLX_TOBAC	Retrovirus-related Pol polyprotein from transposon TNT 1-94	--	GO:0004190 \\ GO:0004519 \\ GO:0003676 \\ GO:0003964 \\ GO:0008270 \\ GO:0015074 \\	DNA integration (GO:0015074);	aspartic-type endopeptidase activity (GO:0004190);endonuclease activity (GO:0004519);nucleic acid binding (GO:0003676);RNA-directed DNA polymerase activity (GO:0003964);zinc ion binding (GO:0008270);	No_GOCC	Aspartyl protease;Endonuclease;Hydrolase;Metal-binding;Nuclease;Nucleotidyltransferase;Protease;RNA-directed DNA polymerase;Transferase;Transposable element;Zinc;Zinc-finger,;
ABB-ref	contig46584	220.416	354.273	558.867	654.197		X		-2.05326	7.4653e-06	1421	gi|557752460|ref|XP_005175980,1|	piggyBac transposable element-derived protein 2-like, partial [Musca domestica]	Musca domestica	diptera	2.00549e-10	S4UKH5	42	1e-09	S4UKH5_9NEOP	Transposase {ECO:0000313|EMBL:AGK25051,1}	--	--s	--	No_GOMF	No_GOCC	No_keywords
ABB-ref	isotig00254	918.496	820.465	2410.88	3530.48		X		5.27698	1.87976e-41	5308	gi|762127580|ref|XP_011446877,1|	RNA-directed DNA polymerase from mobile element jockey-like [Crassostrea gigas]	Crassostrea gigas	!! Oyster	2.48751e-57	Q95SX7	29.83	8e-38	RTBS_DROME	Probable RNA-directed DNA polymerase from transposon BS	--	GO:0003964 \\ GO:0006278 \\ GO:0006313 \\	RNA-dependent DNA replication (GO:0006278);transposition, DNA-mediated (GO:0006313);	RNA-directed DNA polymerase activity (GO:0003964);	No_GOCC	Nucleotidyltransferase;RNA-directed DNA polymerase;Transferase;Transposable element,;
ABB-ref	isotig00302	128.81	309.701	602.096	1104.33		X		5.28384	6.60535e-41	4953	gi|768429721|ref|XP_011556051,1|	RNA-directed DNA polymerase from mobile element jockey-like [Plutella xylostella]	Plutella xylostella	lepidoptera	0	Q95SX7	23.41	3e-33	RTBS_DROME	Probable RNA-directed DNA polymerase from transposon BS	--	GO:0003964 \\ GO:0006278 \\ GO:0006313 \\	RNA-dependent DNA replication (GO:0006278);transposition, DNA-mediated (GO:0006313);	RNA-directed DNA polymerase activity (GO:0003964);	No_GOCC	Nucleotidyltransferase;RNA-directed DNA polymerase;Transferase;Transposable element,;
ABB-ref	isotig00331	2471.86	1748.02	1011.92	969.57		X		4.93723	5.49979e-38	4078	gi|328720664|ref|XP_003247097,1|	uncharacterized protein LOC100574922 [Acyrthosiphon pisum]	Acyrthosiphon pisum	hemiptera	1.33211e-19	Q9VSA3	71.43	1e-06	ACADM_DROME	Probable medium-chain specific acyl-CoA dehydrogenase, mitochondrial	dme:Dmel_CG12262	GO:0005811 \\ GO:0005875 \\ GO:0005759 \\ GO:0005739 \\ GO:0003995 \\ GO:0050660 \\ GO:0006635 \\	fatty acid beta-oxidation (GO:0006635);	acyl-CoA dehydrogenase activity (GO:0003995);flavin adenine dinucleotide binding (GO:0050660);	lipid particle (GO:0005811);microtubule associated complex (GO:0005875);mitochondrial matrix (GO:0005759);mitochondrion (GO:0005739);	Complete proteome;FAD;Fatty acid metabolism;Flavoprotein;Lipid metabolism;Mitochondrion;Oxidoreductase;Reference proteome;Transit peptide,;
ABB-ref	isotig00519	25.6759	16.7754	30.0642	87.3259		X		4.72496	1.49231e-34	2419	gi|57506570|dbj|BAD86656,1|	reverse transcriptase [Bombyx mori]	Bombyx mori	lepidoptera	3.65611e-57	Q9NBX4	22.49	2e-09	RTXE_DROME	Probable RNA-directed DNA polymerase from transposon X-element	--	GO:0003964 \\ GO:0006278 \\ GO:0006313 \\	RNA-dependent DNA replication (GO:0006278);transposition, DNA-mediated (GO:0006313);	RNA-directed DNA polymerase activity (GO:0003964);	No_GOCC	Nucleotidyltransferase;RNA-directed DNA polymerase;Transferase;Transposable element,;
ABB-ref	isotig00712	120.71	133.821	356.587	251.623		X		4.08842	1.34698e-27	2101	gi|357621945|gb|EHJ73588,1|	organic cation transporter [Danaus plexippus]	Danaus plexippus	lepidoptera	9.14605e-87	Q86VW1	29.17	6e-45	S22AG_HUMAN	Solute carrier family 22 member 16	hsa:85413	GO:0016021 \\ GO:0005886 \\ GO:0005275 \\ GO:0015226 \\ GO:0015101 \\ GO:0046717 \\ GO:0015837 \\ GO:1902603 \\ GO:0015879 \\ GO:0030154 \\ GO:0007275 \\ GO:0015695 \\ GO:0007338 \\ GO:0030317 \\ GO:0007283 \\ GO:0055085 \\	acid secretion (GO:0046717);amine transport (GO:0015837);carnitine transmembrane transport (GO:1902603);carnitine transport (GO:0015879);cell differentiation (GO:0030154);multicellular organismal development (GO:0007275);organic cation transport (GO:0015695);single fertilization (GO:0007338);sperm motility (GO:0030317);spermatogenesis (GO:0007283);transmembrane transport (GO:0055085);	amine transmembrane transporter activity (GO:0005275);carnitine transmembrane transporter activity (GO:0015226);organic cation transmembrane transporter activity (GO:0015101);	integral component of membrane (GO:0016021);plasma membrane (GO:0005886);	Alternative splicing;Cell membrane;Complete proteome;Developmental protein;Differentiation;Glycoprotein;Ion transport;Membrane;Polymorphism;Reference proteome;Spermatogenesis;Transmembrane;Transmembrane helix;Transport,;
ABB-ref	isotig00888	48.7092	60.2595	128.637	149.688		X		3.96805	7.8651e-27	2847	gi|768410110|ref|XP_011556465,1|	RNA-directed DNA polymerase from mobile element jockey-like [Plutella xylostella]	Plutella xylostella	lepidoptera	3.06876e-113	Q9NBX4	27.39	2e-30	RTXE_DROME	Probable RNA-directed DNA polymerase from transposon X-element	--	GO:0003964 \\ GO:0006278 \\ GO:0006313 \\	RNA-dependent DNA replication (GO:0006278);transposition, DNA-mediated (GO:0006313);	RNA-directed DNA polymerase activity (GO:0003964);	No_GOCC	Nucleotidyltransferase;RNA-directed DNA polymerase;Transferase;Transposable element,;
ABB-ref	isotig00898	687.094	422.376	275.479	233.795		X		4.10697	1.24722e-26	2000	gi|665806291|ref|XP_008551381,1|	uncharacterized protein LOC103573902 [Microplitis demolitor]	Microplitis demolitor	hymenoptera (parasitoid)	7.28703e-129	A0A090XAK1	45.45	7e-48	A0A090XAK1_IXORI	Putative harbinger {ECO:0000313|EMBL:JAC93942,1}	--	--s	--	No_GOMF	No_GOCC	No_keywords
ABB-ref	isotig01035	4286.96	18916.6	2503.59	2065.04		X		4.4377	1.13896e-25	2113	gi|614255951|gb|AHX37227,1|	chemosensory protein 5 [Conogethes punctiferalis]	Conogethes punctiferalis	lepidoptera	1.58942e-71	Q9W1C9	47.78	3e-24	PEB3_DROME	Ejaculatory bulb-specific protein 3	dme:Dmel_CG11390	GO:0005576 \\ GO:0007552 \\ GO:0045297 \\ GO:0009615 \\	metamorphosis (GO:0007552);post-mating behavior (GO:0045297);response to virus (GO:0009615);	No_GOMF	extracellular region (GO:0005576);	Behavior;Complete proteome;Reference proteome;Secreted;Signal,;
ABB-ref	isotig01196	185.135	132.686	84.4877	59.807		X		3.9813	3.78829e-24	1782	gi|768445465|ref|XP_011564634,1|	uncharacterized protein LOC105394433 isoform X1 [Plutella xylostella] >gi|768445467|ref|XP_011564635,1| uncharacterized protein LOC105394433 isoform X2 [Plutella xylostella]	Plutella xylostella	lepidoptera	4.33858e-144	P10978	25.34	3e-44	POLX_TOBAC	Retrovirus-related Pol polyprotein from transposon TNT 1-94	--	GO:0004190 \\ GO:0004519 \\ GO:0003676 \\ GO:0003964 \\ GO:0008270 \\ GO:0015074 \\	DNA integration (GO:0015074);	aspartic-type endopeptidase activity (GO:0004190);endonuclease activity (GO:0004519);nucleic acid binding (GO:0003676);RNA-directed DNA polymerase activity (GO:0003964);zinc ion binding (GO:0008270);	No_GOCC	Aspartyl protease;Endonuclease;Hydrolase;Metal-binding;Nuclease;Nucleotidyltransferase;Protease;RNA-directed DNA polymerase;Transferase;Transposable element;Zinc;Zinc-finger,;
ABB-ref	isotig01341	734.019	578.755	161.615	91.5777		X		-3.83862	7.5951e-24	4242	gi|768437338|ref|XP_011560205,1|	uncharacterized protein K02A2,6-like [Plutella xylostella]	Plutella xylostella	lepidoptera	0	P0CT39	29.4	5e-81	TF26_SCHPO	Transposon Tf2-6 polyprotein	spo:SPCC1020,14	GO:0004190 \\ GO:0003677 \\ GO:0003887 \\ GO:0004519 \\ GO:0046872 \\ GO:0003723 \\ GO:0003964 \\ GO:0015074 \\ GO:0006310 \\	DNA integration (GO:0015074);DNA recombination (GO:0006310);	aspartic-type endopeptidase activity (GO:0004190);DNA binding (GO:0003677);DNA-directed DNA polymerase activity (GO:0003887);endonuclease activity (GO:0004519);metal ion binding (GO:0046872);RNA binding (GO:0003723);RNA-directed DNA polymerase activity (GO:0003964);	No_GOCC	Aspartyl protease;Complete proteome;DNA integration;DNA recombination;DNA-binding;DNA-directed DNA polymerase;Endonuclease;Hydrolase;Magnesium;Metal-binding;Multifunctional enzyme;Nuclease;Nucleotidyltransferase;Protease;Reference proteome;RNA-binding;RNA-directed DNA polymerase;Transferase;Transposable element,;
ABB-ref	isotig01698	460.845	809.551	1432.61	1771.78		X		3.81225	1.9449e-23	2636	gi|795017858|ref|XP_011859007,1|	uncharacterized protein LOC105556520 [Vollenhovia emeryi]	Vollenhovia emeryi	hymenoptera	7.08391e-84	Q95SX7	29.73	3e-26	RTBS_DROME	Probable RNA-directed DNA polymerase from transposon BS	--	GO:0003964 \\ GO:0006278 \\ GO:0006313 \\	RNA-dependent DNA replication (GO:0006278);transposition, DNA-mediated (GO:0006313);	RNA-directed DNA polymerase activity (GO:0003964);	No_GOCC	Nucleotidyltransferase;RNA-directed DNA polymerase;Transferase;Transposable element,;
ABB-ref	isotig01752	63.9707	52.913	112.613	174.573		X		3.83942	6.8252e-23	1502	gi|768416299|ref|XP_011548735,1|	uncharacterized protein LOC105380826 [Plutella xylostella]	Plutella xylostella	lepidoptera	5.89144e-10	H9J5Q4	83.33	1e-15	H9J5Q4_BOMMO	Uncharacterized protein {ECO:0000313|EnsemblMetazoa:BGIBMGA004844-TA}	--	GO:0016020 \\ GO:0004930 \\	--	G-protein coupled receptor activity (GO:0004930);	membrane (GO:0016020);	Complete proteome {ECO:0000313|Proteomes:UP000005204};Reference proteome {ECO:0000313|Proteomes:UP000005204},;
ABB-ref	isotig01763	504.506	454.089	1679.09	741.914		X		3.69251	7.97101e-23	1526	--	--	--		--	--	--	--	--	--	--	--	--	No_GOMF	No_GOCC	No_keywords
ABB-ref	isotig01874	422.403	371.116	849.65	1270.58		X		3.58637	1.32432e-22	2075	--	--	--		--	--	--	--	--	--	--	--	--	No_GOMF	No_GOCC	No_keywords
ABB-ref	isotig01878	16.6471	8.39859	69.5936	93.7366		X		3.55906	2.26737e-22	1420	--	--	--		--	--	--	--	--	--	--	--	--	No_GOMF	No_GOCC	No_keywords
ABB-ref	isotig01908	1457.53	1606.09	3281.54	3608.35		X		3.49088	3.80209e-22	6435	gi|512924138|ref|XP_004930525,1|	uncharacterized protein LOC101740833 [Bombyx mori]	Bombyx mori	lepidoptera	0	P17039	26.25	3e-19	ZNF30_HUMAN	Zinc finger protein 30	hsa:90075	GO:0005634 \\ GO:0003677 \\ GO:0046872 \\ GO:0003700 \\ GO:0006355 \\ GO:0006351 \\	regulation of transcription, DNA-templated (GO:0006355);transcription, DNA-templated (GO:0006351);	DNA binding (GO:0003677);metal ion binding (GO:0046872);sequence-specific DNA binding transcription factor activity (GO:0003700);	nucleus (GO:0005634);	Alternative splicing;Complete proteome;DNA-binding;Metal-binding;Nucleus;Polymorphism;Reference proteome;Repeat;Transcription;Transcription regulation;Zinc;Zinc-finger,;
ABB-ref	isotig01961	2209.82	3633.1	17144.8	6130.67		X		3.45254	1.05132e-21	1349	gi|327420432|gb|AEA76292,1|	insect intestinal lipase 7 [Mamestra configurata]	Mamestra configurata	lepidoptera	8.76733e-149	Q5E9H0	37.28	2e-33	PLA1A_BOVIN	Phospholipase A1 member A	bta:515900	GO:0002080 \\ GO:0070062 \\ GO:0008970 \\ GO:0016042 \\	lipid catabolic process (GO:0016042);	phosphatidylcholine 1-acylhydrolase activity (GO:0008970);	acrosomal membrane (GO:0002080);extracellular exosome (GO:0070062);	Complete proteome;Disulfide bond;Glycoprotein;Hydrolase;Lipid degradation;Lipid metabolism;Reference proteome;Secreted;Signal,;
ABB-ref	isotig01982	135.698	120.222	440.274	328.355		X		3.50233	1.74143e-21	1266	--	--	--		--	--	--	--	--	--	--	--	--	No_GOMF	No_GOCC	No_keywords
ABB-ref	isotig02045	327.392	280.601	853.091	1109.37		X		-4.33765	3.45866e-21	1316	--	--	--		--	--	--	--	--	--	--	--	--	No_GOMF	No_GOCC	No_keywords
ABB-ref	isotig02050	13.1486	2.77359	27.9833	19.8147		X		-3.89641	5.28608e-21	300	--	--	--		--	--	--	--	--	--	--	--	--	No_GOMF	No_GOCC	No_keywords
ABB-ref	isotig02053	7.07071	8.7973	21.4061	27.9864		X		3.58089	5.64103e-21	600	--	--	--		--	--	--	--	--	--	--	--	--	No_GOMF	No_GOCC	No_keywords
ABB-ref	isotig02169	7808.8	19643.6	3833.06	4662.89		X		3.41035	1.18689e-20	5302	gi|768444694|ref|XP_011564211,1|	serine/threonine-protein kinase WNK3-like, partial [Plutella xylostella]	Plutella xylostella	lepidoptera	0	Q80XP9	77.14	1e-138	WNK3_MOUSE	Serine/threonine-protein kinase WNK3	mmu:279561	GO:0005912 \\ GO:0005923 \\ GO:0005737 \\ GO:0005524 \\ GO:0019869 \\ GO:0004672 \\ GO:0004674 \\ GO:0043066 \\ GO:0090188 \\ GO:0051928 \\ GO:0090004 \\ GO:0032414 \\ GO:0010800 \\ GO:2000688 \\ GO:2000682 \\ GO:2000651 \\ GO:0010765 \\ GO:0046777 \\ GO:2000021 \\	negative regulation of apoptotic process (GO:0043066);negative regulation of pancreatic juice secretion (GO:0090188);positive regulation of calcium ion transport (GO:0051928);positive regulation of establishment of protein localization to plasma membrane (GO:0090004);positive regulation of ion transmembrane transporter activity (GO:0032414);positive regulation of peptidyl-threonine phosphorylatio…	ATP binding (GO:0005524);chloride channel inhibitor activity (GO:0019869);protein kinase activity (GO:0004672);protein serine/threonine kinase activity (GO:0004674);	adherens junction (GO:0005912);bicellular tight junction (GO:0005923);cytoplasm (GO:0005737);	Alternative splicing;ATP-binding;Complete proteome;Cytoplasm;Kinase;Nucleotide-binding;Phosphoprotein;Reference proteome;Serine/threonine-protein kinase;Transferase;Ubl conjugation,;
ABB-ref	isotig02240	3178.13	2622.33	6956.09	8626.9		X		3.53685	1.28404e-20	1502	gi|512937740|ref|XP_004933838,1|	lipase 1-like [Bombyx mori]	Bombyx mori	lepidoptera	1.15943e-98	O46107	37.64	3e-67	LIP1_DROME	Lipase 1	dme:Dmel_CG7279	GO:0005576 \\ GO:0016788 \\ GO:0007586 \\ GO:0016042 \\	digestion (GO:0007586);lipid catabolic process (GO:0016042);	hydrolase activity, acting on ester bonds (GO:0016788);	extracellular region (GO:0005576);	Complete proteome;Glycoprotein;Hydrolase;Lipid degradation;Lipid metabolism;Reference proteome;Secreted;Signal,;
ABB-ref	isotig02283	148.049	534.881	682.464	835.978		X		3.50759	1.65806e-20	1369	gi|512897210|ref|XP_004924098,1|	uncharacterized protein LOC101741856 isoform X2 [Bombyx mori]	Bombyx mori	lepidoptera	3.0435e-19	H9J5E7	76.27	2e-19	H9J5E7_BOMMO	Uncharacterized protein {ECO:0000313|EnsemblMetazoa:BGIBMGA004737-TA}	--	--s	--	No_GOMF	No_GOCC	Complete proteome {ECO:0000313|Proteomes:UP000005204};Reference proteome {ECO:0000313|Proteomes:UP000005204},;
ABB-ref	isotig02317	1365.85	3728.59	785.714	715.606		X		3.40314	1.65806e-20	5824	gi|768418075|ref|XP_011549708,1|	nuclear hormone receptor FTZ-F1-like [Plutella xylostella]	Plutella xylostella	lepidoptera	9.55835e-144	P49867	96.2	5e-144	FTZF1_BOMMO	Nuclear hormone receptor FTZ-F1	bmor:693070	GO:0005634 \\ GO:0043565 \\ GO:0003700 \\ GO:0003707 \\ GO:0008270 \\ GO:0006351 \\	transcription, DNA-templated (GO:0006351);	sequence-specific DNA binding (GO:0043565);sequence-specific DNA binding transcription factor activity (GO:0003700);steroid hormone receptor activity (GO:0003707);zinc ion binding (GO:0008270);	nucleus (GO:0005634);	Activator;Complete proteome;Direct protein sequencing;DNA-binding;Metal-binding;Nucleus;Receptor;Reference proteome;Transcription;Transcription regulation;Zinc;Zinc-finger,;
ABB-ref	isotig02594	1487.49	1411.26	4025	4119.29		X		3.41934	4.11374e-20	2300	gi|757181320|gb|AJN91175,1|	cytochrome P450 monooxygenase CYP9A78 [Cnaphalocrocis medinalis]	Cnaphalocrocis medinalis	lepidoptera	0	Q964T2	41.9	4e-134	CP9E2_BLAGE	Cytochrome P450 9e2	--	GO:0005789 \\ GO:0020037 \\ GO:0005506 \\ GO:0004497 \\ GO:0016705 \\	--	heme binding (GO:0020037);iron ion binding (GO:0005506);monooxygenase activity (GO:0004497);oxidoreductase activity, acting on paired donors, with incorporation or reduction of molecular oxygen (GO:0016705);	endoplasmic reticulum membrane (GO:0005789);	Endoplasmic reticulum;Heme;Iron;Membrane;Metal-binding;Microsome;Monooxygenase;Oxidoreductase,;
ABB-ref	isotig02616	307.496	303.344	121.119	24.6475		X		3.3721	7.3722e-20	1222	--	--	--		--	--	--	--	--	--	--	--	--	No_GOMF	No_GOCC	No_keywords
ABB-ref	isotig02723	1858.43	1857.46	642.508	391.609		X		3.59801	1.06967e-19	4387	gi|339241765|ref|XP_003376808,1|	retrovirus-related Pol polyprotein from transposon TNT 1-94 [Trichinella spiralis] >gi|316974460|gb|EFV57947,1| retrovirus-related Pol polyprotein from transposon TNT 1-94 [Trichinella spiralis]	Trichinella spiralis	!! Nematode parasit	0	P10978	40.28	9e-109	POLX_TOBAC	Retrovirus-related Pol polyprotein from transposon TNT 1-94	--	GO:0004190 \\ GO:0004519 \\ GO:0003676 \\ GO:0003964 \\ GO:0008270 \\ GO:0015074 \\	DNA integration (GO:0015074);	aspartic-type endopeptidase activity (GO:0004190);endonuclease activity (GO:0004519);nucleic acid binding (GO:0003676);RNA-directed DNA polymerase activity (GO:0003964);zinc ion binding (GO:0008270);	No_GOCC	Aspartyl protease;Endonuclease;Hydrolase;Metal-binding;Nuclease;Nucleotidyltransferase;Protease;RNA-directed DNA polymerase;Transferase;Transposable element;Zinc;Zinc-finger,;
ABB-ref	isotig02798	50331	38047.2	133493	75144.4		X		3.24001	1.14031e-19	2963	gi|284438051|gb|ADB85578,1|	chitinase [Ostrinia nubilalis]	Ostrinia nubilalis	Lepidoptera (Ostrinia)	0	Q9W092	41.38	2e-85	CHIT2_DROME	Probable chitinase 2	dme:Dmel_CG2054	GO:0005576 \\ GO:0008061 \\ GO:0004568 \\ GO:0006032 \\ GO:0000272 \\	chitin catabolic process (GO:0006032);polysaccharide catabolic process (GO:0000272);	chitin binding (GO:0008061);chitinase activity (GO:0004568);	extracellular region (GO:0005576);	Carbohydrate metabolism;Chitin degradation;Complete proteome;Glycosidase;Hydrolase;Phosphoprotein;Polysaccharide degradation;Reference proteome;Signal,;
ABB-ref	isotig02848	128.476	156.024	384.902	306.423		X		3.27977	1.36916e-19	2703	gi|768447641|ref|XP_011565815,1|	uncharacterized protein LOC105395561 [Plutella xylostella]	Plutella xylostella	lepidoptera	6.62019e-35	Q95SX7	28.44	3e-13	RTBS_DROME	Probable RNA-directed DNA polymerase from transposon BS	--	GO:0003964 \\ GO:0006278 \\ GO:0006313 \\	RNA-dependent DNA replication (GO:0006278);transposition, DNA-mediated (GO:0006313);	RNA-directed DNA polymerase activity (GO:0003964);	No_GOCC	Nucleotidyltransferase;RNA-directed DNA polymerase;Transferase;Transposable element,;
ABB-ref	isotig02868	65.8371	55.7213	287.484	311.112		X		3.46955	2.32864e-19	1418	gi|512888621|ref|XP_004922116,1|	uncharacterized protein LOC101743762 [Bombyx mori]	Bombyx mori	lepidoptera	4.95062e-164	P54627	27.39	2e-12	TRYE_DROER	Trypsin epsilon	--	GO:0005615 \\ GO:0004252 \\	--	serine-type endopeptidase activity (GO:0004252);	extracellular space (GO:0005615);	Disulfide bond;Hydrolase;Protease;Secreted;Serine protease;Signal;Zymogen,;
ABB-ref	isotig02901	109.042	98.4252	240.365	282.263		X		-3.50116	4.69525e-19	1329	gi|768418751|ref|XP_011550073,1|	myosin-1-like [Plutella xylostella]	Plutella xylostella	lepidoptera	4.80716e-41	G6DT42	58.33	4e-56	G6DT42_DANPL	Uncharacterized protein {ECO:0000313|EMBL:EHJ63365,1}	--	--s	--	No_GOMF	No_GOCC	Complete proteome {ECO:0000313|Proteomes:UP000007151};Reference proteome {ECO:0000313|Proteomes:UP000007151},;
ABB-ref	isotig02926	348.944	382.517	148.832	141.591		X		-5.40777	1.57692e-18	733	--	--	--		--	--	--	--	--	--	--	--	--	No_GOMF	No_GOCC	No_keywords
ABB-ref	isotig02952	167.191	130.464	406.752	412.57		X		3.28854	1.58443e-18	4554	gi|768438358|ref|XP_011560756,1|	uncharacterized protein LOC105391048 [Plutella xylostella]	Plutella xylostella	lepidoptera	0	Q7LHG5	30.77	3e-85	YI31B_YEAST	Transposon Ty3-I Gag-Pol polyprotein	sce:YIL082W-A	GO:0005737 \\ GO:0005634 \\ GO:0000943 \\ GO:0004190 \\ GO:0005524 \\ GO:0003677 \\ GO:0003887 \\ GO:0008233 \\ GO:0004540 \\ GO:0003723 \\ GO:0003964 \\ GO:0004523 \\ GO:0008270 \\ GO:0071897 \\ GO:0015074 \\ GO:0006310 \\ GO:0090501 \\ GO:0006278 \\ GO:0032197 \\ GO:0019076 \\	DNA biosynthetic process (GO:0071897);DNA integration (GO:0015074);DNA recombination (GO:0006310);RNA phosphodiester bond hydrolysis (GO:0090501);RNA-dependent DNA replication (GO:0006278);transposition, RNA-mediated (GO:0032197);viral release from host cell (GO:0019076);	aspartic-type endopeptidase activity (GO:0004190);ATP binding (GO:0005524);DNA binding (GO:0003677);DNA-directed DNA polymerase activity (GO:0003887);peptidase activity (GO:0008233);ribonuclease activity (GO:0004540);RNA binding (GO:0003723);RNA-directed DNA polymerase activity (GO:0003964);RNA-DNA hybrid ribonuclease activity (GO:0004523);zinc ion binding (GO:0008270);	cytoplasm (GO:0005737);nucleus (GO:0005634);retrotransposon nucleocapsid (GO:0000943);	Aspartyl protease;ATP-binding;Complete proteome;Cytoplasm;DNA integration;DNA recombination;DNA-binding;DNA-directed DNA polymerase;Endonuclease;Hydrolase;Magnesium;Metal-binding;Multifunctional enzyme;Nuclease;Nucleotide-binding;Nucleotidyltransferase;Nucleus;Protease;Reference proteome;Ribosomal frameshifting;RNA-binding;RNA-directed DNA polymerase;Transferase;Transposable element;Virion matura…
ABB-ref	isotig03049	1116.35	1030.62	2374.44	2734.3		X		3.14521	2.53546e-18	2000	gi|293628546|gb|ADE58536,1|	desaturase ezi-D11 alpha [Ostrinia nubilalis]	Ostrinia nubilalis	Lepidoptera (Ostrinia)	0	Q8ISS3	67.05	7e-131	ACO11_CHORO	Acyl-CoA Delta(11) desaturase	--	GO:0016021 \\ GO:0017105 \\ GO:0046872 \\ GO:0006633 \\ GO:0006631 \\ GO:0055114 \\ GO:0042811 \\	fatty acid biosynthetic process (GO:0006633);fatty acid metabolic process (GO:0006631);oxidation-reduction process (GO:0055114);pheromone biosynthetic process (GO:0042811);	acyl-CoA delta11-desaturase activity (GO:0017105);metal ion binding (GO:0046872);	integral component of membrane (GO:0016021);	Fatty acid biosynthesis;Fatty acid metabolism;Iron;Lipid biosynthesis;Lipid metabolism;Membrane;Metal-binding;Oxidoreductase;Transmembrane;Transmembrane helix,;
ABB-ref	isotig03234	464.827	267.362	866.802	889.321		X		3.16152	2.66007e-18	3014	gi|512909089|ref|XP_004926837,1|	monosaccharide-sensing protein 1-like [Bombyx mori]	Bombyx mori	lepidoptera	6.56225e-78	O04036	26.37	2e-23	ERD6_ARATH	Sugar transporter ERD6	ath:AT1G08930	GO:0005783 \\ GO:0005887 \\ GO:0005355 \\ GO:0051119 \\ GO:0005351 \\ GO:0046323 \\ GO:0035428 \\ GO:0015992 \\ GO:0009737 \\ GO:0010200 \\ GO:0009651 \\ GO:0009414 \\	glucose import (GO:0046323);hexose transmembrane transport (GO:0035428);proton transport (GO:0015992);response to abscisic acid (GO:0009737);response to chitin (GO:0010200);response to salt stress (GO:0009651);response to water deprivation (GO:0009414);	glucose transmembrane transporter activity (GO:0005355);sugar transmembrane transporter activity (GO:0051119);sugar (GO:0005351);	endoplasmic reticulum (GO:0005783);integral component of plasma membrane (GO:0005887);	Complete proteome;Membrane;Phosphoprotein;Reference proteome;Stress response;Sugar transport;Transmembrane;Transmembrane helix;Transport,;
ABB-ref	isotig03414	41.6038	50.065	111.505	114.139		X		3.27817	2.85965e-16	986	gi|768410110|ref|XP_011556465,1|	RNA-directed DNA polymerase from mobile element jockey-like [Plutella xylostella]	Plutella xylostella	lepidoptera	2.01525e-38	A0A0A9YTU1	36.1	5e-39	A0A0A9YTU1_LYGHE	Putative RNA-directed DNA polymerase from transposon X-element {ECO:0000313|EMBL:JAG36457,1}	--	GO:0003723 \\ GO:0003964 \\	--	RNA binding (GO:0003723);RNA-directed DNA polymerase activity (GO:0003964);	No_GOCC	Nucleotidyltransferase {ECO:0000313|EMBL:JAG36457,1};RNA-directed DNA polymerase {ECO:0000313|EMBL:JAG36457,1};Transferase {ECO:0000313|EMBL:JAG36457,1},;
ABB-ref	isotig03422	1.05958	0.711568	43.2946	11.5413		X		-3.60697	3.29791e-16	647	--	--	--		--	--	--	--	--	--	--	--	--	No_GOMF	No_GOCC	No_keywords
ABB-ref	isotig03498	1281.08	1511.01	526.255	725.818		X		3.09097	5.7445e-16	5301	gi|768412919|ref|XP_011568558,1|	uncharacterized protein LOC105398201 [Plutella xylostella]	Plutella xylostella	lepidoptera	0	D7GYL0	42.25	0	D7GYL0_TRICA	Putative uncharacterized protein {ECO:0000313|EMBL:EFA13455,1}	--	GO:0003676 \\ GO:0008270 \\ GO:0015074 \\	DNA integration (GO:0015074);	nucleic acid binding (GO:0003676);zinc ion binding (GO:0008270);	No_GOCC	Complete proteome {ECO:0000313|Proteomes:UP000007266};Reference proteome {ECO:0000313|Proteomes:UP000007266},;
ABB-ref	isotig03545	413.766	484.117	192.124	195.869		X		-3.44972	6.96885e-16	2073	gi|357626628|gb|EHJ76652,1|	zinc finger protein 45-like protein [Danaus plexippus]	Danaus plexippus	lepidoptera	1.36938e-69	Q9NYT6	30.32	2e-27	ZN226_HUMAN	Zinc finger protein 226	hsa:7769	GO:0005634 \\ GO:0003677 \\ GO:0046872 \\ GO:0003700 \\ GO:0006355 \\ GO:0006351 \\	regulation of transcription, DNA-templated (GO:0006355);transcription, DNA-templated (GO:0006351);	DNA binding (GO:0003677);metal ion binding (GO:0046872);sequence-specific DNA binding transcription factor activity (GO:0003700);	nucleus (GO:0005634);	Alternative splicing;Complete proteome;DNA-binding;Metal-binding;Nucleus;Reference proteome;Repeat;Transcription;Transcription regulation;Zinc;Zinc-finger,;
ABB-ref	isotig03707	14751.4	33136.5	5539.85	8604.16		X		3.04951	8.74072e-16	2869	gi|768410086|ref|XP_011556332,1|	programmed cell death protein 10 [Plutella xylostella]	Plutella xylostella	lepidoptera	9.44589e-135	Q8AVR4	50	7e-54	PDC10_XENLA	Programmed cell death protein 10	xla:379916	GO:0000139 \\ GO:0005886 \\ GO:0001525 \\ GO:0006915 \\	angiogenesis (GO:0001525);apoptotic process (GO:0006915);	No_GOMF	Golgi membrane (GO:0000139);plasma membrane (GO:0005886);	Angiogenesis;Apoptosis;Cell membrane;Cytoplasm;Golgi apparatus;Membrane,;
ABB-ref	isotig03804	29.1034	152.767	183.288	597.396		X		2.9423	9.78655e-16	1783	gi|768445165|ref|XP_011564468,1|	uncharacterized protein LOC105394286, partial [Plutella xylostella]	Plutella xylostella	lepidoptera	1.76427e-32	A0A0A9YMD9	32.38	3e-23	A0A0A9YMD9_LYGHE	Crossover junction endonuclease MUS81 {ECO:0000313|EMBL:JAG32796,1}	--	GO:0004519 \\	--	endonuclease activity (GO:0004519);	No_GOCC	Endonuclease {ECO:0000313|EMBL:JAG32796,1};Hydrolase {ECO:0000313|EMBL:JAG32796,1};Nuclease {ECO:0000313|EMBL:JAG32796,1},;
ABB-ref	isotig03857	510.607	658.905	251.269	235.381		X		-5.01919	1.04392e-15	1590	gi|512908026|ref|XP_004926581,1|	dnaJ homolog subfamily C member 10-like [Bombyx mori]	Bombyx mori	lepidoptera	6.09602e-85	Q6NRT6	27.78	1e-10	DJC10_XENLA	DnaJ homolog subfamily C member 10	xla:431990	GO:0005788 \\ GO:0016671 \\ GO:0015035 \\ GO:0045454 \\ GO:0030433 \\ GO:0034975 \\	cell redox homeostasis (GO:0045454);ER-associated ubiquitin-dependent protein catabolic process (GO:0030433);protein folding in endoplasmic reticulum (GO:0034975);	oxidoreductase activity, acting on a sulfur group of donors, disulfide as acceptor (GO:0016671);protein disulfide oxidoreductase activity (GO:0015035);	endoplasmic reticulum lumen (GO:0005788);	Disulfide bond;Endoplasmic reticulum;Glycoprotein;Oxidoreductase;Redox-active center;Repeat;Signal,;
ABB-ref	isotig03882	3555.52	7774.14	430.024	536.326		X		2.85876	1.42682e-15	1927	gi|525342966|ref|NP_001266308,1|	uncharacterized protein LOC101741325 [Bombyx mori] >gi|333037173|gb|AEF13244,1| cytochrome P450 [Bombyx mori]	Bombyx mori	lepidoptera	4.73297e-120	P29981	26.39	4e-51	CP4C1_BLADI	Cytochrome P450 4C1	--	GO:0005789 \\ GO:0070330 \\ GO:0020037 \\ GO:0005506 \\	--	aromatase activity (GO:0070330);heme binding (GO:0020037);iron ion binding (GO:0005506);	endoplasmic reticulum membrane (GO:0005789);	Endoplasmic reticulum;Heme;Iron;Membrane;Metal-binding;Microsome;Monooxygenase;Oxidoreductase,;
ABB-ref	isotig04420	8.26692	20.8473	37.1669	32.3734		X		-4.66942	7.82422e-15	1200	gi|768418345|ref|XP_011549854,1|	uncharacterized protein LOC105381754 [Plutella xylostella]	Plutella xylostella	lepidoptera	3.71286e-24	H9JHN2	28.4	2e-20	H9JHN2_BOMMO	Uncharacterized protein {ECO:0000313|EnsemblMetazoa:BGIBMGA009030-TA}	--	GO:0008270 \\	--	zinc ion binding (GO:0008270);	No_GOCC	Complete proteome {ECO:0000313|Proteomes:UP000005204};Metal-binding {ECO:0000256|SAAS:SAAS00110381};Reference proteome {ECO:0000313|Proteomes:UP000005204};Zinc {ECO:0000256|SAAS:SAAS00110381};Zinc-finger {ECO:0000256|SAAS:SAAS00110381},;
ABB-ref	isotig04497	4903.05	3869.69	10808.4	14118.8		X		-3.55493	1.00139e-14	2994	gi|768441004|ref|XP_011562203,1|	aminoacylase-1-like [Plutella xylostella]	Plutella xylostella	lepidoptera	3.75886e-136	P37111	42.13	4e-100	ACY1_PIG	Aminoacylase-1	ssc:396930	GO:0005737 \\ GO:0004046 \\ GO:0046872 \\ GO:0008237 \\ GO:0006520 \\	cellular amino acid metabolic process (GO:0006520);	aminoacylase activity (GO:0004046);metal ion binding (GO:0046872);metallopeptidase activity (GO:0008237);	cytoplasm (GO:0005737);	Acetylation;Complete proteome;Cytoplasm;Direct protein sequencing;Hydrolase;Metal-binding;Reference proteome;Zinc,;
ABB-ref	isotig04532	232.6	223.939	384.597	632.769		X		2.78856	1.8008e-14	4793	gi|768419541|ref|XP_011550493,1|	uncharacterized protein LOC105382333 [Plutella xylostella]	Plutella xylostella	lepidoptera	0	S4NIJ2	46.06	0	S4NIJ2_9NEOP	Gag-pol polyprotein {ECO:0000313|EMBL:JAA78506,1}	--	GO:0004190 \\ GO:0003676 \\ GO:0008270 \\	--	aspartic-type endopeptidase activity (GO:0004190);nucleic acid binding (GO:0003676);zinc ion binding (GO:0008270);	No_GOCC	No_keywords
ABB-ref	isotig04574	69.1843	38.2241	255.953	189.7		X		-2.92037	2.70116e-14	2621	gi|768424802|ref|XP_011553370,1|	uncharacterized protein LOC105384789 [Plutella xylostella]	Plutella xylostella	lepidoptera	2.31352e-85	P81656	35.38	5e-18	VA5_POLDO	Venom allergen 5	--	GO:0005576 \\	--	No_GOMF	extracellular region (GO:0005576);	Allergen;Direct protein sequencing;Disulfide bond;Secreted;Signal,;
ABB-ref	isotig04748	93.5061	74.1321	250.903	369.811		X		-5.58565	2.74875e-14	1933	gi|768427503|ref|XP_011554845,1|	uncharacterized protein LOC105386058 [Plutella xylostella]	Plutella xylostella	lepidoptera	1.12631e-16	--	--	--	--	--	--	--	--	No_GOMF	No_GOCC	No_keywords
ABB-ref	isotig04776	1109.08	1823.23	657.636	585.12		X		2.9038	2.89553e-14	1762	gi|512895452|ref|XP_004923675,1|	uncharacterized protein LOC101739813 [Bombyx mori]	Bombyx mori	lepidoptera	4.50122e-130	Q8K2R5	33.54	3e-21	ZN668_MOUSE	Zinc finger protein 668	mmu:244219	GO:0005634 \\ GO:0003677 \\ GO:0046872 \\ GO:0006355 \\ GO:0006351 \\	regulation of transcription, DNA-templated (GO:0006355);transcription, DNA-templated (GO:0006351);	DNA binding (GO:0003677);metal ion binding (GO:0046872);	nucleus (GO:0005634);	Acetylation;Complete proteome;DNA-binding;Metal-binding;Nucleus;Phosphoprotein;Reference proteome;Repeat;Transcription;Transcription regulation;Zinc;Zinc-finger,;
ABB-ref	isotig04841	99.0378	149.903	293.15	397.167		X		-4.31707	3.94879e-14	591	--	--	--		--	--	--	--	--	--	--	--	--	No_GOMF	No_GOCC	No_keywords
ABB-ref	isotig04867	2001.88	2689.39	730.183	992.883		X		2.90361	4.34091e-14	6353	gi|780665970|ref|XP_011694053,1|	uncharacterized protein LOC105453629 [Wasmannia auropunctata]	Wasmannia auropunctata	hymenoptera	0	D7GYL0	35.86	0	D7GYL0_TRICA	Putative uncharacterized protein {ECO:0000313|EMBL:EFA13455,1}	--	GO:0003676 \\ GO:0008270 \\ GO:0015074 \\	DNA integration (GO:0015074);	nucleic acid binding (GO:0003676);zinc ion binding (GO:0008270);	No_GOCC	Complete proteome {ECO:0000313|Proteomes:UP000007266};Reference proteome {ECO:0000313|Proteomes:UP000007266},;
ABB-ref	isotig04998	183.632	222.782	544.47	434.032		X		2.98006	4.5389e-14	2567	gi|512905724|ref|XP_004926016,1|	uncharacterized protein LOC101735788 [Bombyx mori]	Bombyx mori	lepidoptera	0	H9JNL5	73.95	0	H9JNL5_BOMMO	Uncharacterized protein {ECO:0000313|EnsemblMetazoa:BGIBMGA011119-TA}	--	--s	--	No_GOMF	No_GOCC	Complete proteome {ECO:0000313|Proteomes:UP000005204};Reference proteome {ECO:0000313|Proteomes:UP000005204},;
ABB-ref	isotig05053	389.378	521.593	862.621	1038		X		-2.79642	6.35661e-14	4727	gi|512891780|ref|XP_004922767,1|	uncharacterized protein LOC101735858 [Bombyx mori]	Bombyx mori	lepidoptera	1.12317e-143	P21328	27.38	2e-22	RTJK_DROME	RNA-directed DNA polymerase from mobile element jockey	--	GO:0003964 \\	--	RNA-directed DNA polymerase activity (GO:0003964);	No_GOCC	Nucleotidyltransferase;RNA-directed DNA polymerase;Transferase;Transposable element,;
ABB-ref	isotig05213	542.011	582.455	279.437	255.044		X		2.87756	6.85004e-14	2476	gi|357613903|gb|EHJ68776,1|	Inositol polyphosphate-1-phosphatase [Danaus plexippus]	Danaus plexippus	lepidoptera	2.76152e-63	P49442	39.42	3e-34	INPP_MOUSE	Inositol polyphosphate 1-phosphatase	mmu:16329	GO:0004441 \\ GO:0046872 \\ GO:0046854 \\	phosphatidylinositol phosphorylation (GO:0046854);	inositol-1,4-bisphosphate 1-phosphatase activity (GO:0004441);metal ion binding (GO:0046872);	No_GOCC	Complete proteome;Hydrolase;Lithium;Magnesium;Metal-binding;Phosphoprotein;Reference proteome,;
ABB-ref	isotig05562	72.4217	105.42	550.485	576.322		X		-2.80138	3.45723e-13	5900	gi|768418510|ref|XP_011549944,1|	uncharacterized protein LOC105381841 [Plutella xylostella]	Plutella xylostella	lepidoptera	0	P0CT40	31.14	2e-101	TF29_SCHPO	Transposon Tf2-9 polyprotein	spo:SPBC9B6,02c	GO:0005737 \\ GO:0004190 \\ GO:0003677 \\ GO:0003887 \\ GO:0004519 \\ GO:0046872 \\ GO:0003723 \\ GO:0003964 \\ GO:0015074 \\ GO:0006310 \\	DNA integration (GO:0015074);DNA recombination (GO:0006310);	aspartic-type endopeptidase activity (GO:0004190);DNA binding (GO:0003677);DNA-directed DNA polymerase activity (GO:0003887);endonuclease activity (GO:0004519);metal ion binding (GO:0046872);RNA binding (GO:0003723);RNA-directed DNA polymerase activity (GO:0003964);	cytoplasm (GO:0005737);	Aspartyl protease;Complete proteome;DNA integration;DNA recombination;DNA-binding;DNA-directed DNA polymerase;Endonuclease;Hydrolase;Magnesium;Metal-binding;Multifunctional enzyme;Nuclease;Nucleotidyltransferase;Protease;Reference proteome;RNA-binding;RNA-directed DNA polymerase;Transferase;Transposable element,;
ABB-ref	isotig05567	131.407	116.333	420.974	287.794		X		2.64076	4.09705e-13	3115	gi|512921918|ref|XP_004929992,1|	angiopoietin-1-like [Bombyx mori]	Bombyx mori	lepidoptera	1.0072e-166	Q0P4P2	39.11	1e-45	FBCD1_XENTR	Fibrinogen C domain-containing protein 1	xtr:779974	GO:0016021 \\ GO:0008061 \\ GO:0046872 \\	--	chitin binding (GO:0008061);metal ion binding (GO:0046872);	integral component of membrane (GO:0016021);	Calcium;Chitin-binding;Complete proteome;Disulfide bond;Glycoprotein;Membrane;Metal-binding;Reference proteome;Signal-anchor;Transmembrane;Transmembrane helix,;
ABB-ref	isotig05582	108.127	109.595	284.837	220.802		X		2.66662	4.37296e-13	4233	gi|768429226|ref|XP_011555786,1|	uncharacterized protein LOC105386838 [Plutella xylostella]	Plutella xylostella	lepidoptera	0	P0CT40	30.1	3e-95	TF29_SCHPO	Transposon Tf2-9 polyprotein	spo:SPBC9B6,02c	GO:0005737 \\ GO:0004190 \\ GO:0003677 \\ GO:0003887 \\ GO:0004519 \\ GO:0046872 \\ GO:0003723 \\ GO:0003964 \\ GO:0015074 \\ GO:0006310 \\	DNA integration (GO:0015074);DNA recombination (GO:0006310);	aspartic-type endopeptidase activity (GO:0004190);DNA binding (GO:0003677);DNA-directed DNA polymerase activity (GO:0003887);endonuclease activity (GO:0004519);metal ion binding (GO:0046872);RNA binding (GO:0003723);RNA-directed DNA polymerase activity (GO:0003964);	cytoplasm (GO:0005737);	Aspartyl protease;Complete proteome;DNA integration;DNA recombination;DNA-binding;DNA-directed DNA polymerase;Endonuclease;Hydrolase;Magnesium;Metal-binding;Multifunctional enzyme;Nuclease;Nucleotidyltransferase;Protease;Reference proteome;RNA-binding;RNA-directed DNA polymerase;Transferase;Transposable element,;
ABB-ref	isotig05599	168.48	78.16	635.147	631.794		X		2.57057	5.153e-13	2070	gi|512902126|ref|XP_004925298,1|	synaptic vesicle glycoprotein 2C-like [Bombyx mori]	Bombyx mori	lepidoptera	2.70013e-77	Q7L1I2	27.35	4e-19	SV2B_HUMAN	Synaptic vesicle glycoprotein 2B	hsa:9899	GO:0001669 \\ GO:0030054 \\ GO:0016021 \\ GO:0016020 \\ GO:0005886 \\ GO:0008021 \\ GO:0030672 \\ GO:0022857 \\ GO:0006836 \\	neurotransmitter transport (GO:0006836);	transmembrane transporter activity (GO:0022857);	acrosomal vesicle (GO:0001669);cell junction (GO:0030054);integral component of membrane (GO:0016021);membrane (GO:0016020);plasma membrane (GO:0005886);synaptic vesicle (GO:0008021);synaptic vesicle membrane (GO:0030672);	Alternative splicing;Cell junction;Complete proteome;Cytoplasmic vesicle;Glycoprotein;Membrane;Neurotransmitter transport;Phosphoprotein;Reference proteome;Synapse;Transmembrane;Transmembrane helix;Transport,;
ABB-ref	isotig05620	2876.68	5930.46	2322.2	1599.99		X		-2.78935	7.25834e-13	4355	gi|114052390|ref|NP_001040473,1|	insulin-related peptide binding protein precursor [Bombyx mori] >gi|95103040|gb|ABF51461,1| insulin-related peptide binding protein [Bombyx mori]	Bombyx mori	lepidoptera	1.36074e-89	Q09024	32.76	2e-32	IMPL2_DROME	Neural/ectodermal development factor IMP-L2	dme:Dmel_CG15009	GO:0005615 \\ GO:0005520 \\ GO:0007155 \\ GO:0008340 \\ GO:0046627 \\ GO:0046628 \\	cell adhesion (GO:0007155);determination of adult lifespan (GO:0008340);negative regulation of insulin receptor signaling pathway (GO:0046627);positive regulation of insulin receptor signaling pathway (GO:0046628);	insulin-like growth factor binding (GO:0005520);	extracellular space (GO:0005615);	3D-structure;Alternative splicing;Cell adhesion;Complete proteome;Developmental protein;Disulfide bond;Immunoglobulin domain;Reference proteome;Repeat;Secreted;Signal,;
ABB-ref	isotig05636	1026.95	1290.14	468.463	365.108		X		2.54752	7.59134e-13	1467	gi|768409585|ref|XP_011553673,1|	uncharacterized protein LOC105385054 [Plutella xylostella]	Plutella xylostella	lepidoptera	3.43218e-14	H9JND2	58.82	5e-32	H9JND2_BOMMO	Uncharacterized protein {ECO:0000313|EnsemblMetazoa:BGIBMGA011035-TA}	--	GO:0003676 \\ GO:0008270 \\	--	nucleic acid binding (GO:0003676);zinc ion binding (GO:0008270);	No_GOCC	Complete proteome {ECO:0000313|Proteomes:UP000005204};Reference proteome {ECO:0000313|Proteomes:UP000005204},;
ABB-ref	isotig05707	19.9552	21.7105	106.299	235.222		X		-5.63154	7.98977e-13	1672	gi|48475213|gb|AAT44282,1|	polyprotein [Oryza sativa Japonica Group]	Oryza sativa Japonica Group	!! Plant	7.86463e-118	P10978	40.55	2e-118	POLX_TOBAC	Retrovirus-related Pol polyprotein from transposon TNT 1-94	--	GO:0004190 \\ GO:0004519 \\ GO:0003676 \\ GO:0003964 \\ GO:0008270 \\ GO:0015074 \\	DNA integration (GO:0015074);	aspartic-type endopeptidase activity (GO:0004190);endonuclease activity (GO:0004519);nucleic acid binding (GO:0003676);RNA-directed DNA polymerase activity (GO:0003964);zinc ion binding (GO:0008270);	No_GOCC	Aspartyl protease;Endonuclease;Hydrolase;Metal-binding;Nuclease;Nucleotidyltransferase;Protease;RNA-directed DNA polymerase;Transferase;Transposable element;Zinc;Zinc-finger,;
ABB-ref	isotig05733	269.888	360.066	1072.4	1055.48		X		-3.95866	8.12324e-13	800	gi|512927230|ref|XP_004931283,1|	uncharacterized protein LOC101737551 [Bombyx mori]	Bombyx mori	lepidoptera	7.61803e-45	H9JL00	74.78	5e-45	H9JL00_BOMMO	Uncharacterized protein {ECO:0000313|EnsemblMetazoa:BGIBMGA010201-TA}	bmor:101737551	--s	--	No_GOMF	No_GOCC	Complete proteome {ECO:0000313|Proteomes:UP000005204};Reference proteome {ECO:0000313|Proteomes:UP000005204},;
ABB-ref	isotig05746	332.594	887.595	296.189	210.255		X		2.74418	9.6137e-13	1619	gi|512896820|ref|XP_004924002,1|	espin-like [Bombyx mori]	Bombyx mori	lepidoptera	2.56331e-120	G6CVQ9	81.34	5e-108	G6CVQ9_DANPL	Putative forked protein {ECO:0000313|EMBL:EHJ74674,1}	--	--s	--	No_GOMF	No_GOCC	ANK repeat {ECO:0000256|RuleBase:RU003321};Complete proteome {ECO:0000313|Proteomes:UP000007151};Reference proteome {ECO:0000313|Proteomes:UP000007151};Repeat {ECO:0000256|RuleBase:RU003536},;
ABB-ref	isotig05765	1224.71	4035.65	232.784	404.104		X		-7.10153	1.32221e-12	1068	gi|290560918|ref|NP_001166682,1|	cuticular protein RR-2 motif 78 precursor [Bombyx mori] >gi|223671258|tpd|FAA00581,1| TPA: cuticle protein [Bombyx mori]	Bombyx mori	lepidoptera	4.57824e-50	P80683	55.88	2e-17	CUA3A_TENMO	Larval cuticle protein A3A	--	GO:0042302 \\	--	structural constituent of cuticle (GO:0042302);	No_GOCC	Cuticle;Direct protein sequencing;Repeat,;
ABB-ref	isotig05793	9.58149	11.7595	876.207	44.0986		X		2.7963	1.63101e-12	761	--	--	--		--	--	--	--	--	--	--	--	--	No_GOMF	No_GOCC	No_keywords
ABB-ref	isotig06277	286.684	867.164	120.67	132.691		X		2.53789	1.72118e-12	1456	--	--	--		--	--	--	--	--	--	--	--	--	No_GOMF	No_GOCC	No_keywords
ABB-ref	isotig06336	456.921	5459.6	2570.19	8606.57		X		2.62109	1.92721e-12	1267	gi|768411234|ref|XP_011562579,1|	uncharacterized protein LOC105392622 [Plutella xylostella]	Plutella xylostella	lepidoptera	9.86886e-19	I4DML0	66.14	9e-23	I4DML0_PAPPL	Uncharacterized protein {ECO:0000313|EMBL:BAM19150,1}	--	--s	--	No_GOMF	No_GOCC	No_keywords
ABB-ref	isotig06367	14.9709	15.9993	41.4636	64.707		X		2.53137	2.30905e-12	1364	--	--	--		--	--	--	--	--	--	--	--	--	No_GOMF	No_GOCC	No_keywords
ABB-ref	isotig06519	216.186	852.762	209.652	170.921		X		2.98393	2.33343e-12	1645	gi|768437137|ref|XP_011560092,1|	uncharacterized protein LOC105390480 [Plutella xylostella]	Plutella xylostella	lepidoptera	5.27604e-103	P00592	36.43	2e-14	PA21B_PIG	Phospholipase A2, major isoenzyme	ssc:445525	GO:0009986 \\ GO:0005576 \\ GO:0005622 \\ GO:0032052 \\ GO:0005509 \\ GO:0004623 \\ GO:0005102 \\ GO:0000187 \\ GO:0032869 \\ GO:0006633 \\ GO:0015758 \\ GO:0032637 \\ GO:0035556 \\ GO:0019370 \\ GO:0016042 \\ GO:0030593 \\ GO:0002446 \\ GO:0006644 \\ GO:0010524 \\ GO:0045740 \\ GO:0048146 \\ GO:0050778 \\ GO:0051092 \\ GO:0045944 \\	activation of MAPK activity (GO:0000187);cellular response to insulin stimulus (GO:0032869);fatty acid biosynthetic process (GO:0006633);glucose transport (GO:0015758);interleukin-8 production (GO:0032637);intracellular signal transduction (GO:0035556);leukotriene biosynthetic process (GO:0019370);lipid catabolic process (GO:0016042);neutrophil chemotaxis (GO:0030593);neutrophil mediated immunity…	bile acid binding (GO:0032052);calcium ion binding (GO:0005509);phospholipase A2 activity (GO:0004623);receptor binding (GO:0005102);	cell surface (GO:0009986);extracellular region (GO:0005576);intracellular (GO:0005622);	3D-structure;Autocatalytic cleavage;Calcium;Complete proteome;Direct protein sequencing;Disulfide bond;Hydrolase;Lipid degradation;Lipid metabolism;Lipoprotein;Metal-binding;Palmitate;Pyrrolidone carboxylic acid;Reference proteome;Secreted;Signal;Zymogen,;
ABB-ref	isotig06529	535.114	1140.53	275.584	216.237		X		-3.76601	2.45013e-12	1395	gi|512892771|ref|XP_004923014,1|	uncharacterized protein LOC101744689 isoform X1 [Bombyx mori]	Bombyx mori	lepidoptera	4.21397e-160	Q9VBV3	26.79	6e-18	TAKT_DROME	Protein takeout	dme:Dmel_CG11853	GO:0005576 \\ GO:0005615 \\ GO:0008343 \\ GO:0042595 \\ GO:0007623 \\ GO:0007631 \\ GO:0008049 \\ GO:0007617 \\ GO:0042594 \\ GO:0007622 \\	adult feeding behavior (GO:0008343);behavioral response to starvation (GO:0042595);circadian rhythm (GO:0007623);feeding behavior (GO:0007631);male courtship behavior (GO:0008049);mating behavior (GO:0007617);response to starvation (GO:0042594);rhythmic behavior (GO:0007622);	No_GOMF	extracellular region (GO:0005576);extracellular space (GO:0005615);	Behavior;Biological rhythms;Complete proteome;Reference proteome;Secreted;Signal,;
ABB-ref	isotig06530	136.125	180.821	52.3468	50.9876		X		-4.3744	2.88809e-12	701	gi|795010007|ref|XP_011864749,1|	uncharacterized protein LOC105560328 [Vollenhovia emeryi]	Vollenhovia emeryi	hymenoptera	6.35408e-18	A0A026W930	59.52	4e-18	A0A026W930_CERBI	Uncharacterized protein {ECO:0000313|EMBL:EZA51539,1}	--	--s	--	No_GOMF	No_GOCC	No_keywords
ABB-ref	isotig06579	48.7998	34.0072	100.395	169.404		X		2.59977	3.28195e-12	717	--	--	--		--	--	--	--	--	--	--	--	--	No_GOMF	No_GOCC	No_keywords
ABB-ref	isotig06581	116.949	509.53	379.323	959.633		X		2.70789	3.30665e-12	689	--	--	--		--	--	--	--	--	--	--	--	--	No_GOMF	No_GOCC	No_keywords
ABB-ref	isotig06690	72.2324	45.3255	319.889	227.895		X		2.6848	3.35135e-12	3603	gi|645026360|ref|XP_008212069,1|	uncharacterized protein LOC100680303 [Nasonia vitripennis]	Nasonia vitripennis	hymenoptera (parasitoid)	1.37688e-87	Q80TC5	25.58	8e-06	POGK_MOUSE	Pogo transposable element with KRAB domain	mmu:71592	GO:0005634 \\ GO:0003677 \\ GO:0007275 \\ GO:0006355 \\	multicellular organismal development (GO:0007275);regulation of transcription, DNA-templated (GO:0006355);	DNA binding (GO:0003677);	nucleus (GO:0005634);	Coiled coil;Complete proteome;Developmental protein;DNA-binding;Nucleus;Reference proteome,;
ABB-ref	isotig06771	470.523	1390.61	226.755	459.754		X		2.56329	3.74248e-12	3621	gi|298402917|gb|ADI82778,1|	fatty-acyl CoA reductase 5 [Ostrinia nubilalis]	Ostrinia nubilalis	Lepidoptera (Ostrinia)	0	A1ZAI5	36.67	2e-104	FACR1_DROME	Putative fatty acyl-CoA reductase CG5065 {ECO:0000250|UniProtKB:Q922J9, ECO:0000312|EMBL:AAF57974,1}	dme:Dmel_CG5065	GO:0016021 \\ GO:0005778 \\ GO:0005777 \\ GO:0080019 \\ GO:0050062 \\ GO:0008611 \\ GO:0035336 \\ GO:0010025 \\	ether lipid biosynthetic process (GO:0008611);long-chain fatty-acyl-CoA metabolic process (GO:0035336);wax biosynthetic process (GO:0010025);	fatty-acyl-CoA reductase (alcohol-forming) activity (GO:0080019);long-chain-fatty-acyl-CoA reductase activity (GO:0050062);	integral component of membrane (GO:0016021);peroxisomal membrane (GO:0005778);peroxisome (GO:0005777);	Complete proteome;Lipid biosynthesis;Lipid metabolism;Membrane;NADP;Oxidoreductase;Reference proteome;Transmembrane;Transmembrane helix,;
ABB-ref	isotig06777	850.527	909.25	559.648	298.62		X		2.64808	4.16914e-12	4337	gi|795018643|ref|XP_011859283,1|	uncharacterized protein K02A2,6-like [Vollenhovia emeryi]	Vollenhovia emeryi	hymenoptera	0	Q7LHG5	28.3	4e-76	YI31B_YEAST	Transposon Ty3-I Gag-Pol polyprotein	sce:YIL082W-A	GO:0005737 \\ GO:0005634 \\ GO:0000943 \\ GO:0004190 \\ GO:0005524 \\ GO:0003677 \\ GO:0003887 \\ GO:0008233 \\ GO:0004540 \\ GO:0003723 \\ GO:0003964 \\ GO:0004523 \\ GO:0008270 \\ GO:0071897 \\ GO:0015074 \\ GO:0006310 \\ GO:0090501 \\ GO:0006278 \\ GO:0032197 \\ GO:0019076 \\	DNA biosynthetic process (GO:0071897);DNA integration (GO:0015074);DNA recombination (GO:0006310);RNA phosphodiester bond hydrolysis (GO:0090501);RNA-dependent DNA replication (GO:0006278);transposition, RNA-mediated (GO:0032197);viral release from host cell (GO:0019076);	aspartic-type endopeptidase activity (GO:0004190);ATP binding (GO:0005524);DNA binding (GO:0003677);DNA-directed DNA polymerase activity (GO:0003887);peptidase activity (GO:0008233);ribonuclease activity (GO:0004540);RNA binding (GO:0003723);RNA-directed DNA polymerase activity (GO:0003964);RNA-DNA hybrid ribonuclease activity (GO:0004523);zinc ion binding (GO:0008270);	cytoplasm (GO:0005737);nucleus (GO:0005634);retrotransposon nucleocapsid (GO:0000943);	Aspartyl protease;ATP-binding;Complete proteome;Cytoplasm;DNA integration;DNA recombination;DNA-binding;DNA-directed DNA polymerase;Endonuclease;Hydrolase;Magnesium;Metal-binding;Multifunctional enzyme;Nuclease;Nucleotide-binding;Nucleotidyltransferase;Nucleus;Protease;Reference proteome;Ribosomal frameshifting;RNA-binding;RNA-directed DNA polymerase;Transferase;Transposable element;Virion matura…
ABB-ref	isotig06814	1046.7	7126.45	6293.62	9635.77		X		2.70559	4.75215e-12	1991	gi|512936919|ref|XP_004933637,1|	uncharacterized protein LOC101738727 [Bombyx mori]	Bombyx mori	lepidoptera	0	H9JY51	85.85	0	H9JY51_BOMMO	Uncharacterized protein {ECO:0000313|EnsemblMetazoa:BGIBMGA014469-TA}	--	--s	--	No_GOMF	No_GOCC	Complete proteome {ECO:0000313|Proteomes:UP000005204};Reference proteome {ECO:0000313|Proteomes:UP000005204},;
ABB-ref	isotig06878	51.333	38.3336	175.796	60.8346		X		3.151	4.76032e-12	1198	gi|512894220|ref|XP_004923380,1|	uncharacterized protein LOC101745601 isoform X1 [Bombyx mori]	Bombyx mori	lepidoptera	7.26724e-84	H9J5S7	63.64	1e-70	H9J5S7_BOMMO	Uncharacterized protein {ECO:0000313|EnsemblMetazoa:BGIBMGA004867-TA}	--	--s	--	No_GOMF	No_GOCC	Complete proteome {ECO:0000313|Proteomes:UP000005204};Reference proteome {ECO:0000313|Proteomes:UP000005204},;
ABB-ref	isotig06964	56.2106	65.0196	252.352	91.4646		X		-2.74729	4.79734e-12	1243	gi|525342988|ref|NP_001266310,1|	beta,beta-carotene 15,15'-monooxygenase-like [Bombyx mori] >gi|384402276|gb|AFH88673,1| predicted carotinoid oxygenase [Bombyx mori]	Bombyx mori	lepidoptera	1.05205e-07	A8Y9I2	76.47	3e-09	NINAB_GALME	Carotenoid isomerooxygenase	--	GO:0046872 \\ GO:0004497 \\ GO:0042572 \\	retinol metabolic process (GO:0042572);	metal ion binding (GO:0046872);monooxygenase activity (GO:0004497);	No_GOCC	Iron;Metal-binding;Monooxygenase;Oxidoreductase,;
ABB-ref	isotig06972	453.243	2015.11	145.152	166.845		X		-2.66568	5.84063e-12	691	--	--	--		--	--	--	--	--	--	--	--	--	No_GOMF	No_GOCC	No_keywords
ABB-ref	isotig06999	17.9028	15.5731	29.4657	60.4069		X		-3.41308	6.44797e-12	800	--	--	--		--	--	--	--	--	--	--	--	--	No_GOMF	No_GOCC	No_keywords
ABB-ref	isotig07024	6.03753	5.96141	14.5069	38.5597		X		2.61465	7.14931e-12	663	--	--	--		--	--	--	--	--	--	--	--	--	No_GOMF	No_GOCC	No_keywords
ABB-ref	isotig07032	133.937	139.559	504.189	408.844		X		2.5128	9.84735e-12	876	--	--	--		--	--	--	--	--	--	--	--	--	No_GOMF	No_GOCC	No_keywords
ABB-ref	isotig07086	275.122	154.79	697.704	1369.87		X		-2.45314	1.41434e-11	4379	gi|339247223|ref|XP_003375245,1|	integrase core domain protein [Trichinella spiralis] >gi|316971451|gb|EFV55218,1| integrase core domain protein [Trichinella spiralis]	Trichinella spiralis	!! Nematode parasit	0	P10978	31.01	0	POLX_TOBAC	Retrovirus-related Pol polyprotein from transposon TNT 1-94	--	GO:0004190 \\ GO:0004519 \\ GO:0003676 \\ GO:0003964 \\ GO:0008270 \\ GO:0015074 \\	DNA integration (GO:0015074);	aspartic-type endopeptidase activity (GO:0004190);endonuclease activity (GO:0004519);nucleic acid binding (GO:0003676);RNA-directed DNA polymerase activity (GO:0003964);zinc ion binding (GO:0008270);	No_GOCC	Aspartyl protease;Endonuclease;Hydrolase;Metal-binding;Nuclease;Nucleotidyltransferase;Protease;RNA-directed DNA polymerase;Transferase;Transposable element;Zinc;Zinc-finger,;
ABB-ref	isotig07302	58.2665	128.523	219.303	241.34		X		2.47214	1.49173e-11	3609	gi|307173098|gb|EFN64217,1|	THAP domain-containing protein 9, partial [Camponotus floridanus]	Camponotus floridanus	hymenoptera	1.09011e-154	Q9H5L6	31.6	2e-68	THAP9_HUMAN	DNA transposase THAP9	hsa:79725	GO:0046872 \\ GO:0043565 \\ GO:0016740 \\ GO:0004803 \\ GO:0015074 \\ GO:0006310 \\ GO:0006313 \\	DNA integration (GO:0015074);DNA recombination (GO:0006310);transposition, DNA-mediated (GO:0006313);	metal ion binding (GO:0046872);sequence-specific DNA binding (GO:0043565);transferase activity (GO:0016740);transposase activity (GO:0004803);	No_GOCC	Complete proteome;DNA integration;DNA recombination;DNA-binding;Metal-binding;Polymorphism;Reference proteome;Transferase;Zinc;Zinc-finger,;
ABB-ref	isotig07370	158.82	128.3	462.834	295.654		X		2.39715	1.49173e-11	2802	gi|746845609|ref|XP_011053098,1|	uncharacterized protein LOC105145325 [Acromyrmex echinatior]	Acromyrmex echinatior	hymenoptera	1.62284e-175	W4W4J1	62.29	9e-175	W4W4J1_ATTCE	Uncharacterized protein {ECO:0000313|EnsemblMetazoa:ACEP14115-PA}	--	GO:0003676 \\	--	nucleic acid binding (GO:0003676);	No_GOCC	Complete proteome {ECO:0000313|Proteomes:UP000005205};Reference proteome {ECO:0000313|Proteomes:UP000005205},;
ABB-ref	isotig07414	435.654	402.917	147.333	107.294		X		2.41797	1.49173e-11	2253	gi|512909175|ref|XP_004926857,1|	uncharacterized protein LOC101737771 [Bombyx mori]	Bombyx mori	lepidoptera	4.81596e-38	Q9H5L6	25	4e-11	THAP9_HUMAN	DNA transposase THAP9	hsa:79725	GO:0046872 \\ GO:0043565 \\ GO:0016740 \\ GO:0004803 \\ GO:0015074 \\ GO:0006310 \\ GO:0006313 \\	DNA integration (GO:0015074);DNA recombination (GO:0006310);transposition, DNA-mediated (GO:0006313);	metal ion binding (GO:0046872);sequence-specific DNA binding (GO:0043565);transferase activity (GO:0016740);transposase activity (GO:0004803);	No_GOCC	Complete proteome;DNA integration;DNA recombination;DNA-binding;Metal-binding;Polymorphism;Reference proteome;Transferase;Zinc;Zinc-finger,;
ABB-ref	isotig07418	156.948	166.44	281.577	551.733		X		2.42865	1.60441e-11	2419	gi|482660320|gb|AGK25051,1|	transposase [Chilo suppressalis]	Chilo suppressalis	lepidoptera	0	Q8N328	27.78	8e-46	PGBD3_HUMAN	PiggyBac transposable element-derived protein 3	hsa:267004	--s	--	No_GOMF	No_GOCC	Complete proteome;Polymorphism;Reference proteome,;
ABB-ref	isotig07462	4923.53	9054.02	2813.92	3092.08		X		-2.40932	1.80895e-11	2800	gi|148298782|ref|NP_001091747,1|	C-type lectin 16 precursor [Bombyx mori] >gi|114796717|gb|ABI79325,1| C-type lectin [Bombyx mori]	Bombyx mori	lepidoptera	1.58294e-73	H9JDF6	96.67	1e-73	H9JDF6_BOMMO	Uncharacterized protein {ECO:0000313|EnsemblMetazoa:BGIBMGA007553-TA}	--	--s	--	No_GOMF	No_GOCC	Complete proteome {ECO:0000313|Proteomes:UP000005204};Disulfide bond {ECO:0000256|SAAS:SAAS00122026};Reference proteome {ECO:0000313|Proteomes:UP000005204},;
ABB-ref	isotig07708	30.4954	13.079	86.625	104.53		X		-3.93406	1.96161e-11	1388	gi|512885779|ref|XP_004921653,1|	uncharacterized protein LOC101747061 [Bombyx mori]	Bombyx mori	lepidoptera	1.52873e-15	X1XKE9	32.94	2e-10	X1XKE9_ACYPI	Uncharacterized protein {ECO:0000313|EnsemblMetazoa:ACYPI086434-PA}	--	GO:0003676 \\ GO:0008270 \\	--	nucleic acid binding (GO:0003676);zinc ion binding (GO:0008270);	No_GOCC	Complete proteome {ECO:0000313|Proteomes:UP000007819};Reference proteome {ECO:0000313|Proteomes:UP000007819},;
ABB-ref	isotig07760	26.1322	37.0169	66.7486	150.995		X		2.98077	1.96161e-11	1315	gi|357625049|gb|EHJ75602,1|	hypothetical protein KGM_15112 [Danaus plexippus]	Danaus plexippus	lepidoptera	6.90552e-20	G6CT20	55.56	5e-20	G6CT20_DANPL	Uncharacterized protein {ECO:0000313|EMBL:EHJ75602,1}	--	--s	--	No_GOMF	No_GOCC	Complete proteome {ECO:0000313|Proteomes:UP000007151};Reference proteome {ECO:0000313|Proteomes:UP000007151},;
ABB-ref	isotig07839	188.283	514.159	1371.73	476.623		X		2.3788	2.0337e-11	1103	--	--	--		--	--	--	--	--	--	--	--	--	No_GOMF	No_GOCC	No_keywords
ABB-ref	isotig07961	21.199	22.6009	43.0888	57.1714		X		-2.67929	2.37645e-11	597	--	--	--		--	--	--	--	--	--	--	--	--	No_GOMF	No_GOCC	No_keywords
ABB-ref	isotig08000	1022.87	5468.27	4117.54	7734.53		X		2.54169	2.53911e-11	370	--	--	--		--	--	--	--	--	--	--	--	--	No_GOMF	No_GOCC	No_keywords
ABB-ref	isotig08078	135.852	125.854	292.576	309.812		X		2.47692	3.11596e-11	5006	gi|512921998|ref|XP_004930012,1|	LOW QUALITY PROTEIN: protein scabrous-like [Bombyx mori]	Bombyx mori	lepidoptera	7.60594e-102	P21520	58.56	1e-62	SCA_DROME	Protein scabrous	dme:Dmel_CG17579	GO:0005576 \\ GO:0005770 \\ GO:0004871 \\ GO:0048749 \\ GO:0016321 \\ GO:0008587 \\ GO:0046331 \\ GO:0007219 \\ GO:0016318 \\ GO:0007460 \\ GO:0045468 \\ GO:0097305 \\	compound eye development (GO:0048749);female meiosis chromosome segregation (GO:0016321);imaginal disc-derived wing margin morphogenesis (GO:0008587);lateral inhibition (GO:0046331);Notch signaling pathway (GO:0007219);ommatidial rotation (GO:0016318);R8 cell fate commitment (GO:0007460);regulation of R8 cell spacing in compound eye (GO:0045468);response to alcohol (GO:0097305);	signal transducer activity (GO:0004871);	extracellular region (GO:0005576);late endosome (GO:0005770);	Complete proteome;Developmental protein;Differentiation;Disulfide bond;Endosome;Glycoprotein;Neurogenesis;Notch signaling pathway;Reference proteome;Signal,;
ABB-ref	isotig08127	219.677	280.058	126.862	89.0905		X		-4.40873	3.75218e-11	4365	gi|449664598|ref|XP_004205959,1|	zinc finger BED domain-containing protein 4-like [Hydra vulgaris]	Hydra vulgaris	!! Hydra	9.96884e-57	O75132	31.02	2e-31	ZBED4_HUMAN	Zinc finger BED domain-containing protein 4	hsa:9889	GO:0005737 \\ GO:0005654 \\ GO:0005634 \\ GO:0003677 \\ GO:0046872 \\	--	DNA binding (GO:0003677);metal ion binding (GO:0046872);	cytoplasm (GO:0005737);nucleoplasm (GO:0005654);nucleus (GO:0005634);	Complete proteome;Cytoplasm;Metal-binding;Nucleus;Polymorphism;Reference proteome;Repeat;Zinc;Zinc-finger,;
ABB-ref	isotig08149	2377.45	4262.83	1213.02	1153.72		X		2.67366	4.30602e-11	4319	gi|768411067|ref|XP_011561719,1|	uncharacterized protein LOC105391855 [Plutella xylostella]	Plutella xylostella	lepidoptera	0	Q11131	29.26	5e-34	FUT7_MOUSE	Alpha-(1,3)-fucosyltransferase 7	mmu:14347	GO:0032580 \\ GO:0016021 \\ GO:0016020 \\ GO:0008417 \\ GO:0002361 \\ GO:0002522 \\ GO:0006486 \\	CD4-positive, CD25-positive, alpha-beta regulatory T cell differentiation (GO:0002361);leukocyte migration involved in immune response (GO:0002522);protein glycosylation (GO:0006486);	fucosyltransferase activity (GO:0008417);	Golgi cisterna membrane (GO:0032580);integral component of membrane (GO:0016021);membrane (GO:0016020);	Alternative splicing;Complete proteome;Disulfide bond;Glycoprotein;Glycosyltransferase;Golgi apparatus;Membrane;Reference proteome;Signal-anchor;Transferase;Transmembrane;Transmembrane helix,;
ABB-ref	isotig08327	1725.23	1721.93	4638.72	5392.63		X		-2.66832	5.36461e-11	4010	gi|15150419|gb|AAK84933,1|	SD02026p [Drosophila melanogaster]	Drosophila melanogaster	diptera	1.51602e-165	Q9UR07	27.42	4e-54	TF211_SCHPO	Transposon Tf2-11 polyprotein	spo:SPBC1289,17	GO:0005634 \\ GO:0004190 \\ GO:0003677 \\ GO:0003887 \\ GO:0004519 \\ GO:0046872 \\ GO:0003723 \\ GO:0003964 \\ GO:0015074 \\ GO:0006310 \\	DNA integration (GO:0015074);DNA recombination (GO:0006310);	aspartic-type endopeptidase activity (GO:0004190);DNA binding (GO:0003677);DNA-directed DNA polymerase activity (GO:0003887);endonuclease activity (GO:0004519);metal ion binding (GO:0046872);RNA binding (GO:0003723);RNA-directed DNA polymerase activity (GO:0003964);	nucleus (GO:0005634);	Aspartyl protease;Complete proteome;DNA integration;DNA recombination;DNA-binding;DNA-directed DNA polymerase;Endonuclease;Hydrolase;Magnesium;Metal-binding;Multifunctional enzyme;Nuclease;Nucleotidyltransferase;Protease;Reference proteome;RNA-binding;RNA-directed DNA polymerase;Transferase;Transposable element,;
ABB-ref	isotig08344	16544.1	13557.9	9378.71	5507.78		X		-2.42966	5.44015e-11	2696	gi|339283872|gb|AEJ38205,1|	antennal esterase CXE14 [Spodoptera exigua]	Spodoptera exigua	lepidoptera	1.62537e-11	G1C2I4	58.18	1e-11	G1C2I4_SPOEX	Carboxylic ester hydrolase	--	GO:0016787 \\	--	hydrolase activity (GO:0016787);	No_GOCC	Hydrolase {ECO:0000256|RuleBase:RU003418,;ECO:0000256|SAAS:SAAS00023971};Signal,;
ABB-ref	isotig08424	60.9502	70.2235	252.279	223.548		X		-5.26362	6.29575e-11	5806	gi|768418510|ref|XP_011549944,1|	uncharacterized protein LOC105381841 [Plutella xylostella]	Plutella xylostella	lepidoptera	0	Q7LHG5	29.6	9e-114	YI31B_YEAST	Transposon Ty3-I Gag-Pol polyprotein	sce:YIL082W-A	GO:0005737 \\ GO:0005634 \\ GO:0000943 \\ GO:0004190 \\ GO:0005524 \\ GO:0003677 \\ GO:0003887 \\ GO:0008233 \\ GO:0004540 \\ GO:0003723 \\ GO:0003964 \\ GO:0004523 \\ GO:0008270 \\ GO:0071897 \\ GO:0015074 \\ GO:0006310 \\ GO:0090501 \\ GO:0006278 \\ GO:0032197 \\ GO:0019076 \\	DNA biosynthetic process (GO:0071897);DNA integration (GO:0015074);DNA recombination (GO:0006310);RNA phosphodiester bond hydrolysis (GO:0090501);RNA-dependent DNA replication (GO:0006278);transposition, RNA-mediated (GO:0032197);viral release from host cell (GO:0019076);	aspartic-type endopeptidase activity (GO:0004190);ATP binding (GO:0005524);DNA binding (GO:0003677);DNA-directed DNA polymerase activity (GO:0003887);peptidase activity (GO:0008233);ribonuclease activity (GO:0004540);RNA binding (GO:0003723);RNA-directed DNA polymerase activity (GO:0003964);RNA-DNA hybrid ribonuclease activity (GO:0004523);zinc ion binding (GO:0008270);	cytoplasm (GO:0005737);nucleus (GO:0005634);retrotransposon nucleocapsid (GO:0000943);	Aspartyl protease;ATP-binding;Complete proteome;Cytoplasm;DNA integration;DNA recombination;DNA-binding;DNA-directed DNA polymerase;Endonuclease;Hydrolase;Magnesium;Metal-binding;Multifunctional enzyme;Nuclease;Nucleotide-binding;Nucleotidyltransferase;Nucleus;Protease;Reference proteome;Ribosomal frameshifting;RNA-binding;RNA-directed DNA polymerase;Transferase;Transposable element;Virion matura…
ABB-ref	isotig08431	93.777	141.968	274.215	291.934		X		-5.2591	7.06116e-11	3103	--	--	--		--	--	--	--	--	--	--	--	--	No_GOMF	No_GOCC	No_keywords
ABB-ref	isotig08526	83.6567	47.6218	198.011	112.362		X		2.34776	8.74664e-11	2568	--	--	--		--	--	--	--	--	--	--	--	--	No_GOMF	No_GOCC	No_keywords
ABB-ref	isotig08529	2629.43	10692.1	9484.9	16617.9		X		-2.98007	9.63534e-11	2673	gi|71611007|dbj|BAE16587,1|	chitinase [Ostrinia furnacalis]	Ostrinia furnacalis	Lepidoptera (Ostrinia)	0	P07254	73.08	0	CHIA_SERMA	Chitinase A	--	GO:0004568 \\ GO:0006032 \\ GO:0000272 \\	chitin catabolic process (GO:0006032);polysaccharide catabolic process (GO:0000272);	chitinase activity (GO:0004568);	No_GOCC	3D-structure;Carbohydrate metabolism;Chitin degradation;Direct protein sequencing;Glycosidase;Hydrolase;Polysaccharide degradation;Signal,;
ABB-ref	isotig08602	34.3071	29.4469	101.104	147.629		X		-2.82775	1.20151e-10	3029	gi|190702380|gb|ACE75273,1|	retroelement polyprotein [Glyptapanteles flavicoxis]	Glyptapanteles flavicoxis	hymenoptera (parasitoid)	0	Q7LHG5	31.76	1e-105	YI31B_YEAST	Transposon Ty3-I Gag-Pol polyprotein	sce:YIL082W-A	GO:0005737 \\ GO:0005634 \\ GO:0000943 \\ GO:0004190 \\ GO:0005524 \\ GO:0003677 \\ GO:0003887 \\ GO:0008233 \\ GO:0004540 \\ GO:0003723 \\ GO:0003964 \\ GO:0004523 \\ GO:0008270 \\ GO:0071897 \\ GO:0015074 \\ GO:0006310 \\ GO:0090501 \\ GO:0006278 \\ GO:0032197 \\ GO:0019076 \\	DNA biosynthetic process (GO:0071897);DNA integration (GO:0015074);DNA recombination (GO:0006310);RNA phosphodiester bond hydrolysis (GO:0090501);RNA-dependent DNA replication (GO:0006278);transposition, RNA-mediated (GO:0032197);viral release from host cell (GO:0019076);	aspartic-type endopeptidase activity (GO:0004190);ATP binding (GO:0005524);DNA binding (GO:0003677);DNA-directed DNA polymerase activity (GO:0003887);peptidase activity (GO:0008233);ribonuclease activity (GO:0004540);RNA binding (GO:0003723);RNA-directed DNA polymerase activity (GO:0003964);RNA-DNA hybrid ribonuclease activity (GO:0004523);zinc ion binding (GO:0008270);	cytoplasm (GO:0005737);nucleus (GO:0005634);retrotransposon nucleocapsid (GO:0000943);	Aspartyl protease;ATP-binding;Complete proteome;Cytoplasm;DNA integration;DNA recombination;DNA-binding;DNA-directed DNA polymerase;Endonuclease;Hydrolase;Magnesium;Metal-binding;Multifunctional enzyme;Nuclease;Nucleotide-binding;Nucleotidyltransferase;Nucleus;Protease;Reference proteome;Ribosomal frameshifting;RNA-binding;RNA-directed DNA polymerase;Transferase;Transposable element;Virion matura…
ABB-ref	isotig08647	400.624	610.508	1481.96	929.352		X		2.28714	1.20699e-10	4500	gi|768438358|ref|XP_011560756,1|	uncharacterized protein LOC105391048 [Plutella xylostella]	Plutella xylostella	lepidoptera	0	P0CT39	29.75	2e-92	TF26_SCHPO	Transposon Tf2-6 polyprotein	spo:SPCC1020,14	GO:0004190 \\ GO:0003677 \\ GO:0003887 \\ GO:0004519 \\ GO:0046872 \\ GO:0003723 \\ GO:0003964 \\ GO:0015074 \\ GO:0006310 \\	DNA integration (GO:0015074);DNA recombination (GO:0006310);	aspartic-type endopeptidase activity (GO:0004190);DNA binding (GO:0003677);DNA-directed DNA polymerase activity (GO:0003887);endonuclease activity (GO:0004519);metal ion binding (GO:0046872);RNA binding (GO:0003723);RNA-directed DNA polymerase activity (GO:0003964);	No_GOCC	Aspartyl protease;Complete proteome;DNA integration;DNA recombination;DNA-binding;DNA-directed DNA polymerase;Endonuclease;Hydrolase;Magnesium;Metal-binding;Multifunctional enzyme;Nuclease;Nucleotidyltransferase;Protease;Reference proteome;RNA-binding;RNA-directed DNA polymerase;Transferase;Transposable element,;
ABB-ref	isotig08823	12919.2	39787.3	2875.91	4154.26		X		-2.70526	1.39402e-10	2023	--	--	--		--	--	--	--	--	--	--	--	--	No_GOMF	No_GOCC	No_keywords
ABB-ref	isotig08959	212.474	199.707	444.832	534.451		X		2.36564	1.42262e-10	3146	gi|795017858|ref|XP_011859007,1|	uncharacterized protein LOC105556520 [Vollenhovia emeryi]	Vollenhovia emeryi	hymenoptera	6.84072e-102	Q9NBX4	27.87	2e-24	RTXE_DROME	Probable RNA-directed DNA polymerase from transposon X-element	--	GO:0003964 \\ GO:0006278 \\ GO:0006313 \\	RNA-dependent DNA replication (GO:0006278);transposition, DNA-mediated (GO:0006313);	RNA-directed DNA polymerase activity (GO:0003964);	No_GOCC	Nucleotidyltransferase;RNA-directed DNA polymerase;Transferase;Transposable element,;
ABB-ref	isotig08966	34.1047	25.9759	64.4284	94.9668		X		-2.84534	1.55171e-10	2327	gi|762127580|ref|XP_011446877,1|	RNA-directed DNA polymerase from mobile element jockey-like [Crassostrea gigas]	Crassostrea gigas	!! Oyster	1.77725e-60	Q95SX7	28.27	3e-35	RTBS_DROME	Probable RNA-directed DNA polymerase from transposon BS	--	GO:0003964 \\ GO:0006278 \\ GO:0006313 \\	RNA-dependent DNA replication (GO:0006278);transposition, DNA-mediated (GO:0006313);	RNA-directed DNA polymerase activity (GO:0003964);	No_GOCC	Nucleotidyltransferase;RNA-directed DNA polymerase;Transferase;Transposable element,;
ABB-ref	isotig09017	12.2681	17.8129	37.1213	32.7469		X		-2.30506	1.64566e-10	1957	gi|57506570|dbj|BAD86656,1|	reverse transcriptase [Bombyx mori]	Bombyx mori	lepidoptera	1.10074e-87	Q5KTM1	45.91	7e-88	Q5KTM1_BOMMO	Reverse transcriptase {ECO:0000313|EMBL:BAD86656,1}	--	GO:0003676 \\ GO:0003964 \\ GO:0008270 \\	--	nucleic acid binding (GO:0003676);RNA-directed DNA polymerase activity (GO:0003964);zinc ion binding (GO:0008270);	No_GOCC	Nucleotidyltransferase {ECO:0000313|EMBL:BAD86656,1};RNA-directed DNA polymerase {ECO:0000313|EMBL:BAD86656,1};Transferase {ECO:0000313|EMBL:BAD86656,1},;
ABB-ref	isotig09038	45.049	43.0659	97.1634	107.945		X		-2.35155	1.70272e-10	1983	--	--	--		--	--	--	--	--	--	--	--	--	No_GOMF	No_GOCC	No_keywords
ABB-ref	isotig09089	116.924	97.5759	226.46	312.207		X		-2.53012	2.14402e-10	2156	gi|512924863|ref|XP_004930697,1|	cAMP and cAMP-inhibited cGMP 3',5'-cyclic phosphodiesterase 10A-like [Bombyx mori]	Bombyx mori	lepidoptera	0	Q8CA95	35.05	3e-50	PDE10_MOUSE	cAMP and cAMP-inhibited cGMP 3',5'-cyclic phosphodiesterase 10A	mmu:23984	GO:0005737 \\ GO:0047555 \\ GO:0004114 \\ GO:0030552 \\ GO:0030553 \\ GO:0004118 \\ GO:0046872 \\ GO:0006198 \\ GO:0046069 \\ GO:0043949 \\ GO:0010738 \\ GO:0007165 \\	cAMP catabolic process (GO:0006198);cGMP catabolic process (GO:0046069);regulation of cAMP-mediated signaling (GO:0043949);regulation of protein kinase A signaling (GO:0010738);signal transduction (GO:0007165);	3',5'-cyclic-GMP phosphodiesterase activity (GO:0047555);3',5'-cyclic-nucleotide phosphodiesterase activity (GO:0004114);cAMP binding (GO:0030552);cGMP binding (GO:0030553);cGMP-stimulated cyclic-nucleotide phosphodiesterase activity (GO:0004118);metal ion binding (GO:0046872);	cytoplasm (GO:0005737);	Allosteric enzyme;Alternative splicing;cAMP;cAMP-binding;cGMP;cGMP-binding;Complete proteome;Cytoplasm;Hydrolase;Metal-binding;Nucleotide-binding;Reference proteome;Repeat,;
ABB-ref	isotig09091	116.073	154.907	59.2494	59.0959		X		2.4248	2.23942e-10	1507	gi|768410076|ref|XP_011556278,1|	uncharacterized protein LOC105387270 [Plutella xylostella]	Plutella xylostella	lepidoptera	1.38142e-56	Q95SX7	28.52	1e-22	RTBS_DROME	Probable RNA-directed DNA polymerase from transposon BS	--	GO:0003964 \\ GO:0006278 \\ GO:0006313 \\	RNA-dependent DNA replication (GO:0006278);transposition, DNA-mediated (GO:0006313);	RNA-directed DNA polymerase activity (GO:0003964);	No_GOCC	Nucleotidyltransferase;RNA-directed DNA polymerase;Transferase;Transposable element,;
ABB-ref	isotig09118	9457.55	22434.2	3094.3	5567.53		X		2.36013	2.25414e-10	2036	gi|357613319|gb|EHJ68430,1|	cuticular protein [Danaus plexippus]	Danaus plexippus	lepidoptera	1.6964e-34	G6DDI7	87.5	1e-34	G6DDI7_DANPL	Putative cuticular protein {ECO:0000313|EMBL:EHJ68430,1}	--	--s	--	No_GOMF	No_GOCC	Complete proteome {ECO:0000313|Proteomes:UP000007151};Reference proteome {ECO:0000313|Proteomes:UP000007151},;
ABB-ref	isotig09164	1170.77	1958.48	747.108	678.661		X		-6.40754	2.27305e-10	1344	gi|357620635|gb|EHJ72766,1|	estradiol 17 beta-dehydrogenase [Danaus plexippus]	Danaus plexippus	lepidoptera	5.24082e-59	P80547	32.67	1e-07	SCP2_YARLI	Fatty acid-binding protein	yli:YALI0E01298g	GO:0005777 \\ GO:0008289 \\ GO:0006810 \\	transport (GO:0006810);	lipid binding (GO:0008289);	peroxisome (GO:0005777);	3D-structure;Acetylation;Complete proteome;Direct protein sequencing;Lipid-binding;Peroxisome;Reference proteome;Transport,;
ABB-ref	isotig09205	179.973	284.086	133.573	26.1683		X		-2.46256	2.40965e-10	1494	gi|768409821|ref|XP_011554939,1|	uncharacterized protein LOC105386134 [Plutella xylostella]	Plutella xylostella	lepidoptera	1.07946e-167	K7JA41	50.15	1e-108	K7JA41_NASVI	Uncharacterized protein {ECO:0000313|EnsemblMetazoa:NV18262-PA}	--	GO:0003676 \\ GO:0015074 \\	DNA integration (GO:0015074);	nucleic acid binding (GO:0003676);	No_GOCC	Complete proteome {ECO:0000313|Proteomes:UP000002358};Reference proteome {ECO:0000313|Proteomes:UP000002358},;
ABB-ref	isotig09236	1204.8	3955.32	699.271	492.533		X		-2.32631	2.40965e-10	1100	gi|512905572|ref|XP_004925978,1|	uncharacterized protein LOC101742014 [Bombyx mori]	Bombyx mori	lepidoptera	7.48689e-84	I4DJ31	72.04	3e-89	I4DJ31_PAPXU	Uncharacterized protein {ECO:0000313|EMBL:BAM17921,1}	--	--s	--	No_GOMF	No_GOCC	No_keywords
ABB-ref	isotig09259	1732.5	1615.31	4347.15	4114.06		X		-2.78516	2.62024e-10	1606	gi|22770470|gb|AAN06610,1|AF461149_1	transposase [Bombyx mori]	Bombyx mori	lepidoptera	2.76527e-57	Q8ITJ9	47.06	2e-57	Q8ITJ9_BOMMO	Transposase {ECO:0000313|EMBL:AAN06610,1}	--	GO:0003677 \\	--	DNA binding (GO:0003677);	No_GOCC	No_keywords
ABB-ref	isotig09371	48.5084	123.453	49.8448	12.9027		X		-2.31027	2.78043e-10	1037	--	--	--		--	--	--	--	--	--	--	--	--	No_GOMF	No_GOCC	No_keywords
ABB-ref	isotig09465	1135.25	751.94	589.591	206.434		X		2.23334	3.09517e-10	927	gi|512891919|ref|XP_004922802,1|	4-coumarate--CoA ligase-like 9-like [Bombyx mori]	Bombyx mori	lepidoptera	1.7798e-75	Q26304	28.57	1e-12	LUCI_LUCMI	Luciferin 4-monooxygenase	--	GO:0005777 \\ GO:0005524 \\ GO:0000287 \\ GO:0047077 \\ GO:0008218 \\	bioluminescence (GO:0008218);	ATP binding (GO:0005524);magnesium ion binding (GO:0000287);Photinus-luciferin 4-monooxygenase (ATP-hydrolyzing) activity (GO:0047077);	peroxisome (GO:0005777);	ATP-binding;Luminescence;Magnesium;Metal-binding;Monooxygenase;Nucleotide-binding;Oxidoreductase;Peroxisome;Photoprotein,;
ABB-ref	isotig09492	3422.12	1186.82	800.04	789.185		X		-2.29213	3.28674e-10	1050	gi|512894475|ref|XP_004923439,1|	uncharacterized protein LOC101745123 isoform X1 [Bombyx mori] >gi|512894479|ref|XP_004923440,1| uncharacterized protein LOC101745123 isoform X2 [Bombyx mori]	Bombyx mori	lepidoptera	3.9767e-06	I4DNI5	77.08	1e-06	I4DNI5_PAPXU	Uncharacterized protein {ECO:0000313|EMBL:BAM19475,1}	--	GO:0016020 \\	--	No_GOMF	membrane (GO:0016020);	No_keywords
ABB-ref	isotig09514	117.01	590.753	131.01	94.0172		X		-2.76692	3.41359e-10	1200	--	--	--		--	--	--	--	--	--	--	--	--	No_GOMF	No_GOCC	No_keywords
ABB-ref	isotig09532	2573.64	10840.2	527.451	5826.64		X		2.27029	3.49386e-10	2054	gi|512895811|ref|XP_004923761,1|	transcription factor SPT20 homolog [Bombyx mori]	Bombyx mori	lepidoptera	9.82791e-17	H9JFA7	55.91	7e-17	H9JFA7_BOMMO	Uncharacterized protein {ECO:0000313|EnsemblMetazoa:BGIBMGA008204-TA}	--	--s	--	No_GOMF	No_GOCC	Complete proteome {ECO:0000313|Proteomes:UP000005204};Reference proteome {ECO:0000313|Proteomes:UP000005204},;
ABB-ref	isotig09564	6.11391	5.83361	18.3575	31.4961		X		2.33514	3.53016e-10	993	--	--	--		--	--	--	--	--	--	--	--	--	No_GOMF	No_GOCC	No_keywords
ABB-ref	isotig09651	232.699	955.418	226.424	130.922		X		-3.79171	4.28522e-10	604	--	--	--		--	--	--	--	--	--	--	--	--	No_GOMF	No_GOCC	No_keywords
ABB-ref	isotig09654	432.766	486.363	287.522	154.356		X		2.34141	4.30442e-10	802	gi|357617776|gb|EHJ70986,1|	hypothetical protein KGM_10082 [Danaus plexippus]	Danaus plexippus	lepidoptera	2.32855e-11	H9JNY2	44.44	1e-11	H9JNY2_BOMMO	Uncharacterized protein {ECO:0000313|EnsemblMetazoa:BGIBMGA011236-TA}	--	--s	--	No_GOMF	No_GOCC	Complete proteome {ECO:0000313|Proteomes:UP000005204};Reference proteome {ECO:0000313|Proteomes:UP000005204},;
ABB-ref	isotig09694	116.37	84.2588	220.548	200.866		X		-2.28318	4.53888e-10	1390	gi|768410907|ref|XP_011560865,1|	uncharacterized protein LOC105391134 [Plutella xylostella] >gi|768410909|ref|XP_011560873,1| uncharacterized protein LOC105391134 [Plutella xylostella]	Plutella xylostella	lepidoptera	1.6331e-26	A0A067QYH1	25.23	7e-10	A0A067QYH1_ZOONE	Uncharacterized protein {ECO:0000313|EMBL:KDR11316,1}	--	--s	--	No_GOMF	No_GOCC	Complete proteome {ECO:0000313|Proteomes:UP000027135};Reference proteome {ECO:0000313|Proteomes:UP000027135},;
ABB-ref	isotig09703	1094.6	6270.79	199.201	1442.24		X		2.25795	4.76352e-10	586	--	--	--		--	--	--	--	--	--	--	--	--	No_GOMF	No_GOCC	No_keywords
ABB-ref	isotig09759	2127.31	8805.65	276.071	760.751		X		-2.38243	5.06081e-10	696	gi|290563445|ref|NP_001166691,1|	cuticular protein RR-2 motif 67 precursor [Bombyx mori] >gi|223671236|tpd|FAA00570,1| TPA: cuticle protein [Bombyx mori]	Bombyx mori	lepidoptera	2.99063e-41	Q17015	80.88	2e-33	CU01_ANOGA	Cuticle protein	aga:AgaP_AGAP001666	GO:0042302 \\	--	structural constituent of cuticle (GO:0042302);	No_GOCC	Complete proteome;Cuticle;Reference proteome;Repeat,;
ABB-ref	isotig09820	5.78814	1.06526	10.3972	17.7553		X		-2.83924	5.67943e-10	607	gi|675033013|gb|AIL33841,1|	WntA protein, partial [Vanessa cardui]	Vanessa cardui	lepidoptera	9.55328e-19	Q9QYS1	53.12	9e-12	WNT16_MOUSE	Protein Wnt-16	mmu:93735	GO:0005737 \\ GO:0005615 \\ GO:0005578 \\ GO:0005109 \\ GO:0046849 \\ GO:0060317 \\ GO:0045165 \\ GO:0030216 \\ GO:0043616 \\ GO:0060548 \\ GO:0030182 \\ GO:0090403 \\ GO:0010628 \\ GO:0046330 \\ GO:0014068 \\ GO:0090399 \\ GO:0016055 \\	bone remodeling (GO:0046849);cardiac epithelial to mesenchymal transition (GO:0060317);cell fate commitment (GO:0045165);keratinocyte differentiation (GO:0030216);keratinocyte proliferation (GO:0043616);negative regulation of cell death (GO:0060548);neuron differentiation (GO:0030182);oxidative stress-induced premature senescence (GO:0090403);positive regulation of gene expression (GO:0010628);po…	frizzled binding (GO:0005109);	cytoplasm (GO:0005737);extracellular space (GO:0005615);proteinaceous extracellular matrix (GO:0005578);	Complete proteome;Developmental protein;Disulfide bond;Extracellular matrix;Glycoprotein;Lipoprotein;Reference proteome;Secreted;Signal;Wnt signaling pathway,;
ABB-ref	isotig09891	1003.2	2699.98	384.88	452.822		X		-2.57042	1.3775e-09	2958	gi|512927108|ref|XP_004931252,1|	uncharacterized protein LOC101736774 [Bombyx mori]	Bombyx mori	lepidoptera	9.74478e-56	G6DQ16	56.82	1e-59	G6DQ16_DANPL	Uncharacterized protein {ECO:0000313|EMBL:EHJ64412,1}	--	--s	--	No_GOMF	No_GOCC	Complete proteome {ECO:0000313|Proteomes:UP000007151};Reference proteome {ECO:0000313|Proteomes:UP000007151},;
ABB-ref	isotig09986	113.594	76.2832	239.958	233.211		X		-3.65659	1.39635e-09	1807	--	--	--		--	--	--	--	--	--	--	--	--	No_GOMF	No_GOCC	No_keywords
ABB-ref	isotig10022	2252.59	13671.1	1178.78	640.625		X		2.47791	1.48282e-09	2100	--	--	--		--	--	--	--	--	--	--	--	--	No_GOMF	No_GOCC	No_keywords
ABB-ref	isotig10026	139.414	222.85	76.7011	50.441		X		2.28954	1.49502e-09	1576	gi|190702380|gb|ACE75273,1|	retroelement polyprotein [Glyptapanteles flavicoxis]	Glyptapanteles flavicoxis	hymenoptera (parasitoid)	1.96425e-117	P0CT40	22.09	4e-18	TF29_SCHPO	Transposon Tf2-9 polyprotein	spo:SPBC9B6,02c	GO:0005737 \\ GO:0004190 \\ GO:0003677 \\ GO:0003887 \\ GO:0004519 \\ GO:0046872 \\ GO:0003723 \\ GO:0003964 \\ GO:0015074 \\ GO:0006310 \\	DNA integration (GO:0015074);DNA recombination (GO:0006310);	aspartic-type endopeptidase activity (GO:0004190);DNA binding (GO:0003677);DNA-directed DNA polymerase activity (GO:0003887);endonuclease activity (GO:0004519);metal ion binding (GO:0046872);RNA binding (GO:0003723);RNA-directed DNA polymerase activity (GO:0003964);	cytoplasm (GO:0005737);	Aspartyl protease;Complete proteome;DNA integration;DNA recombination;DNA-binding;DNA-directed DNA polymerase;Endonuclease;Hydrolase;Magnesium;Metal-binding;Multifunctional enzyme;Nuclease;Nucleotidyltransferase;Protease;Reference proteome;RNA-binding;RNA-directed DNA polymerase;Transferase;Transposable element,;
ABB-ref	isotig10092	111.558	154.726	371.858	526.829		X		2.45273	1.49769e-09	1399	--	--	--		--	--	--	--	--	--	--	--	--	No_GOMF	No_GOCC	No_keywords
ABB-ref	isotig10120	18399.3	51205.1	12482.8	16759.2		X		-6.38551	1.59064e-09	1384	gi|512916360|ref|XP_004928622,1|	probable chitinase 3-like [Bombyx mori]	Bombyx mori	lepidoptera	1.27829e-128	Q9W5U2	27.33	6e-08	CHIT3_DROME	Probable chitinase 3	dme:Dmel_CG18140	GO:0005737 \\ GO:0005576 \\ GO:0008061 \\ GO:0004568 \\ GO:0006032 \\ GO:0000272 \\	chitin catabolic process (GO:0006032);polysaccharide catabolic process (GO:0000272);	chitin binding (GO:0008061);chitinase activity (GO:0004568);	cytoplasm (GO:0005737);extracellular region (GO:0005576);	Carbohydrate metabolism;Chitin degradation;Chitin-binding;Complete proteome;Disulfide bond;Glycosidase;Hydrolase;Polysaccharide degradation;Reference proteome;Repeat;Signal,;
ABB-ref	isotig10141	519.771	464.461	188.436	181.986		X		-2.23851	1.63441e-09	1800	gi|512911892|ref|XP_004927523,1|	LOW QUALITY PROTEIN: WD repeat-containing protein 35-like [Bombyx mori]	Bombyx mori	lepidoptera	0	A6N6J5	42.83	1e-146	WDR35_RAT	WD repeat-containing protein 35	rno:503018	GO:0005930 \\ GO:0005813 \\ GO:0036064 \\ GO:0005929 \\ GO:0030991 \\ GO:0035091 \\ GO:0042384 \\ GO:0035721 \\ GO:0061512 \\	cilium assembly (GO:0042384);intraciliary retrograde transport (GO:0035721);protein localization to cilium (GO:0061512);	phosphatidylinositol binding (GO:0035091);	axoneme (GO:0005930);centrosome (GO:0005813);ciliary basal body (GO:0036064);cilium (GO:0005929);intraciliary transport particle A (GO:0030991);	Cell projection;Cilium;Cilium biogenesis/degradation;Complete proteome;Cytoplasm;Cytoskeleton;Reference proteome;Repeat;WD repeat,;
ABB-ref	isotig10149	3.90939	7.75111	12.2175	30.0066		X		2.18812	1.6958e-09	1010	gi|675379021|gb|KFM71923,1|	THAP domain-containing protein 9, partial [Stegodyphus mimosarum]	Stegodyphus mimosarum	!! Spider	7.87234e-39	Q9H5L6	26.22	2e-07	THAP9_HUMAN	DNA transposase THAP9	hsa:79725	GO:0046872 \\ GO:0043565 \\ GO:0016740 \\ GO:0004803 \\ GO:0015074 \\ GO:0006310 \\ GO:0006313 \\	DNA integration (GO:0015074);DNA recombination (GO:0006310);transposition, DNA-mediated (GO:0006313);	metal ion binding (GO:0046872);sequence-specific DNA binding (GO:0043565);transferase activity (GO:0016740);transposase activity (GO:0004803);	No_GOCC	Complete proteome;DNA integration;DNA recombination;DNA-binding;Metal-binding;Polymorphism;Reference proteome;Transferase;Zinc;Zinc-finger,;
ABB-ref	isotig10158	712.93	400.562	1757.82	1485.06		X		-2.79396	1.82604e-09	2200	gi|7768794|dbj|BAA95570,1|	RNase H and integrase-like protein [Bombyx mori]	Bombyx mori	lepidoptera	2.65786e-132	Q9NDM9	69.33	2e-132	Q9NDM9_BOMMO	RNase H and integrase-like protein {ECO:0000313|EMBL:BAA95570,1}	--	GO:0003676 \\ GO:0015074 \\	DNA integration (GO:0015074);	nucleic acid binding (GO:0003676);	No_GOCC	No_keywords
ABB-ref	isotig10238	350.623	284.197	114.53	117.33		X		2.46892	1.83597e-09	875	gi|768433564|ref|XP_011558151,1|	uncharacterized protein LOC105388840 [Plutella xylostella]	Plutella xylostella	lepidoptera	7.02482e-109	G6CY25	46.86	5e-60	G6CY25_DANPL	Endonuclease-reverse transcriptase {ECO:0000313|EMBL:EHJ73860,1}	--	GO:0004519 \\ GO:0003964 \\	--	endonuclease activity (GO:0004519);RNA-directed DNA polymerase activity (GO:0003964);	No_GOCC	Complete proteome {ECO:0000313|Proteomes:UP000007151};Endonuclease {ECO:0000313|EMBL:EHJ73860,1};Hydrolase {ECO:0000313|EMBL:EHJ73860,1};Nuclease {ECO:0000313|EMBL:EHJ73860,1};Nucleotidyltransferase {ECO:0000313|EMBL:EHJ73860,1};Reference proteome {ECO:0000313|Proteomes:UP000007151};RNA-directed DNA polymerase {ECO:0000313|EMBL:EHJ73860,1};Transferase {ECO:0000313|EMBL:EHJ73860,1},;
ABB-ref	isotig10284	26.0572	77.7516	20.4861	18.3295		X		-2.29982	2.04684e-09	546	gi|512930333|ref|XP_004932041,1|	adhesive plaque matrix protein-like [Bombyx mori]	Bombyx mori	lepidoptera	1.73557e-24	H9IT42	76.71	3e-25	H9IT42_BOMMO	Uncharacterized protein {ECO:0000313|EnsemblMetazoa:BGIBMGA000421-TA}	--	GO:0005576 \\ GO:0008061 \\ GO:0006030 \\	chitin metabolic process (GO:0006030);	chitin binding (GO:0008061);	extracellular region (GO:0005576);	Complete proteome {ECO:0000313|Proteomes:UP000005204};Reference proteome {ECO:0000313|Proteomes:UP000005204},;
ABB-ref	isotig10302	265.024	200.641	695.031	580.605		X		-2.27345	2.05422e-09	6801	gi|1226168|gb|AAA92249,1|	ORF B (bases 1850-5560) first start codon at 2306 [Autographa californica nucleopolyhedrovirus]	Autographa californica nucleopolyhedrovirus	virus	0	P04323	42.87	0	POL3_DROME	Retrovirus-related Pol polyprotein from transposon 17,6	--	GO:0004190 \\ GO:0004519 \\ GO:0003676 \\ GO:0003964 \\ GO:0015074 \\	DNA integration (GO:0015074);	aspartic-type endopeptidase activity (GO:0004190);endonuclease activity (GO:0004519);nucleic acid binding (GO:0003676);RNA-directed DNA polymerase activity (GO:0003964);	No_GOCC	Aspartyl protease;Endonuclease;Hydrolase;Nuclease;Nucleotidyltransferase;Protease;RNA-directed DNA polymerase;Transferase;Transposable element,;
ABB-ref	isotig10403	1147.74	927.899	361.027	340.113		X		2.19702	2.17634e-09	3274	gi|768449107|ref|XP_011566622,1|	uncharacterized protein LOC105396324 isoform X2 [Plutella xylostella]	Plutella xylostella	lepidoptera	2.7245e-47	Q62513	32.75	7e-23	ZN260_MOUSE	Zinc finger protein 260	mmu:26466	GO:0005737 \\ GO:0005654 \\ GO:0003677 \\ GO:0046872 \\ GO:0003700 \\ GO:0007275 \\ GO:0006355 \\ GO:0006351 \\	multicellular organismal development (GO:0007275);regulation of transcription, DNA-templated (GO:0006355);transcription, DNA-templated (GO:0006351);	DNA binding (GO:0003677);metal ion binding (GO:0046872);sequence-specific DNA binding transcription factor activity (GO:0003700);	cytoplasm (GO:0005737);nucleoplasm (GO:0005654);	Activator;Complete proteome;Developmental protein;DNA-binding;Metal-binding;Nucleus;Reference proteome;Repeat;Transcription;Transcription regulation;Zinc;Zinc-finger,;
ABB-ref	isotig10429	74.4009	56.2042	285.371	161.778		X		-2.74019	2.82866e-09	2938	gi|12597214|dbj|BAB21511,1|	TRAS3 [Bombyx mori]	Bombyx mori	lepidoptera	9.16527e-152	P16425	26.71	1e-18	Y2R2_DROME	Putative 115 kDa protein in type-1 retrotransposable element R1DM	--	--s	--	No_GOMF	No_GOCC	Transposable element,;
ABB-ref	isotig10434	1730.77	2441.1	783.978	990.25		X		-4.41771	2.83525e-09	2920	--	--	--		--	--	--	--	--	--	--	--	--	No_GOMF	No_GOCC	No_keywords
ABB-ref	isotig10545	318.943	254.992	867.312	422.551		X		2.16193	2.98199e-09	2311	gi|257480057|gb|ACV60242,1|	antennal esterase CXE15 [Spodoptera littoralis]	Spodoptera littoralis	lepidoptera	2.0053e-118	P12992	40.59	7e-108	ESTJ_HELVI	Juvenile hormone esterase	--	GO:0004453 \\	--	juvenile-hormone esterase activity (GO:0004453);	No_GOCC	Direct protein sequencing;Disulfide bond;Glycoprotein;Hydrolase;Serine esterase;Signal,;
ABB-ref	isotig10554	3726.44	15253.4	2794.85	1698.03		X		2.17277	3.03786e-09	2276	gi|768419269|ref|XP_011550345,1|	histone-lysine N-methyltransferase, H3 lysine-79 specific-like [Plutella xylostella]	Plutella xylostella	lepidoptera	4.8198e-129	C0H6I4	74.56	4e-130	C0H6I4_BOMMO	Putative cuticle protein {ECO:0000313|EMBL:FAA00495,1}	bmor:100379468	GO:0042302 \\	--	structural constituent of cuticle (GO:0042302);	No_GOCC	No_keywords
ABB-ref	isotig10601	440.025	2275.17	124.001	201.65		X		2.22202	3.03786e-09	2037	--	--	--		--	--	--	--	--	--	--	--	--	No_GOMF	No_GOCC	No_keywords
ABB-ref	isotig10656	44.3858	101.049	211.747	164.35		X		-2.77464	3.31039e-09	1956	gi|63022077|gb|AAY26574,1|	farnesyl diphosphate synthase-like protein [Choristoneura fumiferana]	Choristoneura fumiferana	lepidoptera	4.02442e-54	P08836	27.3	2e-29	FPPS_CHICK	Farnesyl pyrophosphate synthase	--	GO:0005737 \\ GO:0004161 \\ GO:0004337 \\ GO:0046872 \\ GO:0006695 \\ GO:0045337 \\ GO:0033384 \\	cholesterol biosynthetic process (GO:0006695);farnesyl diphosphate biosynthetic process (GO:0045337);geranyl diphosphate biosynthetic process (GO:0033384);	dimethylallyltranstransferase activity (GO:0004161);geranyltranstransferase activity (GO:0004337);metal ion binding (GO:0046872);	cytoplasm (GO:0005737);	3D-structure;Cholesterol biosynthesis;Cholesterol metabolism;Complete proteome;Cytoplasm;Direct protein sequencing;Isoprene biosynthesis;Lipid biosynthesis;Lipid metabolism;Magnesium;Metal-binding;Reference proteome;Steroid biosynthesis;Steroid metabolism;Sterol biosynthesis;Sterol metabolism;Transferase,;
ABB-ref	isotig10699	658.248	2490.89	694.231	288.046		X		2.24788	3.86686e-09	1780	gi|389609339|dbj|BAM18281,1|	takeout/JHBP like protein [Papilio xuthus]	Papilio xuthus	lepidoptera	4.57719e-136	Q9VBV3	26.45	2e-12	TAKT_DROME	Protein takeout	dme:Dmel_CG11853	GO:0005576 \\ GO:0005615 \\ GO:0008343 \\ GO:0042595 \\ GO:0007623 \\ GO:0007631 \\ GO:0008049 \\ GO:0007617 \\ GO:0042594 \\ GO:0007622 \\	adult feeding behavior (GO:0008343);behavioral response to starvation (GO:0042595);circadian rhythm (GO:0007623);feeding behavior (GO:0007631);male courtship behavior (GO:0008049);mating behavior (GO:0007617);response to starvation (GO:0042594);rhythmic behavior (GO:0007622);	No_GOMF	extracellular region (GO:0005576);extracellular space (GO:0005615);	Behavior;Biological rhythms;Complete proteome;Reference proteome;Secreted;Signal,;
ABB-ref	isotig10798	987.721	5030.4	551.261	417.726		X		-2.09559	4.04202e-09	1468	gi|364023679|gb|AEW46914,1|	seminal fluid protein CSSFP066 [Chilo suppressalis]	Chilo suppressalis	lepidoptera	4.0935e-128	Q24764	26.48	5e-11	CCCP_DROYA	Circadian clock-controlled protein	--	GO:0007623 \\	circadian rhythm (GO:0007623);	No_GOMF	No_GOCC	Biological rhythms;Signal,;
ABB-ref	isotig10811	204.065	442.535	76.8217	128.079		X		2.22074	4.35058e-09	1457	--	--	--		--	--	--	--	--	--	--	--	--	No_GOMF	No_GOCC	No_keywords
ABB-ref	isotig10820	461.178	2475.49	368.45	272.908		X		-2.52374	4.88989e-09	1426	gi|357630243|gb|EHJ78503,1|	endonuclease-reverse transcriptase [Danaus plexippus]	Danaus plexippus	lepidoptera	5.44459e-11	G6CJS9	66.07	4e-11	G6CJS9_DANPL	Endonuclease-reverse transcriptase {ECO:0000313|EMBL:EHJ78503,1}	--	GO:0004519 \\ GO:0003964 \\	--	endonuclease activity (GO:0004519);RNA-directed DNA polymerase activity (GO:0003964);	No_GOCC	Complete proteome {ECO:0000313|Proteomes:UP000007151};Endonuclease {ECO:0000313|EMBL:EHJ78503,1};Hydrolase {ECO:0000313|EMBL:EHJ78503,1};Nuclease {ECO:0000313|EMBL:EHJ78503,1};Nucleotidyltransferase {ECO:0000313|EMBL:EHJ78503,1};Reference proteome {ECO:0000313|Proteomes:UP000007151};RNA-directed DNA polymerase {ECO:0000313|EMBL:EHJ78503,1};Transferase {ECO:0000313|EMBL:EHJ78503,1},;
ABB-ref	isotig10830	159.256	237.986	2213.72	257.471		X		2.16742	5.46189e-09	1400	gi|357631718|gb|EHJ79187,1|	hypothetical protein KGM_15439 [Danaus plexippus]	Danaus plexippus	lepidoptera	6.54338e-39	G6CI15	44.32	4e-39	G6CI15_DANPL	Uncharacterized protein {ECO:0000313|EMBL:EHJ79187,1}	--	--s	--	No_GOMF	No_GOCC	Complete proteome {ECO:0000313|Proteomes:UP000007151};Reference proteome {ECO:0000313|Proteomes:UP000007151},;
ABB-ref	isotig10930	759.608	1648.58	385.056	307.185		X		-3.42967	5.46381e-09	1099	--	--	--		--	--	--	--	--	--	--	--	--	No_GOMF	No_GOCC	No_keywords
ABB-ref	isotig10957	1300.26	3956.52	525.452	673.131		X		-2.132	5.46381e-09	2078	gi|512903384|ref|XP_004925606,1|	uncharacterized protein LOC101738207 [Bombyx mori]	Bombyx mori	lepidoptera	8.87972e-149	H9JGF1	59.22	6e-149	H9JGF1_BOMMO	Uncharacterized protein {ECO:0000313|EnsemblMetazoa:BGIBMGA008598-TA}	bmor:101738207	--s	--	No_GOMF	No_GOCC	Complete proteome {ECO:0000313|Proteomes:UP000005204};Reference proteome {ECO:0000313|Proteomes:UP000005204},;
ABB-ref	isotig10970	364.535	119.875	511.114	410.166		X		-2.50699	6.37015e-09	1006	gi|315507101|gb|ADU33186,1|	peptidoglycan recognition protein C [Ostrinia nubilalis]	Ostrinia nubilalis	Lepidoptera (Ostrinia)	2.56909e-123	Q8INK6	54.68	3e-50	PGPLB_DROME	Peptidoglycan-recognition protein LB	dme:Dmel_CG14704	GO:0005576 \\ GO:0004040 \\ GO:0008745 \\ GO:0042834 \\ GO:0008270 \\ GO:0050830 \\ GO:0006955 \\ GO:0045087 \\ GO:0061060 \\ GO:0009253 \\ GO:0000270 \\	defense response to Gram-positive bacterium (GO:0050830);immune response (GO:0006955);innate immune response (GO:0045087);negative regulation of peptidoglycan recognition protein signaling pathway (GO:0061060);peptidoglycan catabolic process (GO:0009253);peptidoglycan metabolic process (GO:0000270);	amidase activity (GO:0004040);N-acetylmuramoyl-L-alanine amidase activity (GO:0008745);peptidoglycan binding (GO:0042834);zinc ion binding (GO:0008270);	extracellular region (GO:0005576);	3D-structure;Alternative splicing;Complete proteome;Disulfide bond;Glycoprotein;Hydrolase;Immunity;Innate immunity;Metal-binding;Reference proteome;Secreted;Signal;Zinc,;
ABB-ref	isotig10992	213.058	728.195	109.351	134.156		X		-3.30631	6.37679e-09	1879	gi|512927151|ref|XP_004931263,1|	phospholipase B1, membrane-associated-like [Bombyx mori]	Bombyx mori	lepidoptera	0	Q3TTY0	40.92	2e-57	PLB1_MOUSE	Phospholipase B1, membrane-associated	mmu:665270	GO:0016324 \\ GO:0016021 \\ GO:0004622 \\ GO:0004623 \\ GO:0016042 \\ GO:2000344 \\	lipid catabolic process (GO:0016042);positive regulation of acrosome reaction (GO:2000344);	lysophospholipase activity (GO:0004622);phospholipase A2 activity (GO:0004623);	apical plasma membrane (GO:0016324);integral component of membrane (GO:0016021);	Alternative splicing;Cell membrane;Complete proteome;Glycoprotein;Hydrolase;Lipid degradation;Lipid metabolism;Membrane;Reference proteome;Repeat;Signal;Transmembrane;Transmembrane helix,;
ABB-ref	isotig11014	13.9562	8.71831	46.2068	24.2034		X		2.34998	7.04657e-09	1000	gi|512917289|ref|XP_004928851,1|	luciferin 4-monooxygenase-like [Bombyx mori]	Bombyx mori	lepidoptera	4.92945e-106	Q27757	28.49	1e-30	LUCI_PHOPE	Luciferin 4-monooxygenase	--	GO:0005777 \\ GO:0005524 \\ GO:0046872 \\ GO:0047077 \\ GO:0008218 \\	bioluminescence (GO:0008218);	ATP binding (GO:0005524);metal ion binding (GO:0046872);Photinus-luciferin 4-monooxygenase (ATP-hydrolyzing) activity (GO:0047077);	peroxisome (GO:0005777);	ATP-binding;Luminescence;Magnesium;Metal-binding;Monooxygenase;Nucleotide-binding;Oxidoreductase;Peroxisome;Photoprotein,;
ABB-ref	isotig11105	71.3296	128.543	41.5902	32.2511		X		2.34621	7.04657e-09	1426	gi|512902172|ref|XP_004925310,1|	plasma kallikrein-like [Bombyx mori]	Bombyx mori	lepidoptera	4.15214e-102	P26262	44.34	3e-18	KLKB1_MOUSE	Plasma kallikrein	mmu:16621	GO:0070062 \\ GO:0005615 \\ GO:0004252 \\ GO:0007596 \\ GO:0042730 \\ GO:0006954 \\ GO:0031639 \\ GO:0051919 \\	blood coagulation (GO:0007596);fibrinolysis (GO:0042730);inflammatory response (GO:0006954);plasminogen activation (GO:0031639);positive regulation of fibrinolysis (GO:0051919);	serine-type endopeptidase activity (GO:0004252);	extracellular exosome (GO:0070062);extracellular space (GO:0005615);	Blood coagulation;Complete proteome;Direct protein sequencing;Disulfide bond;Fibrinolysis;Glycoprotein;Hemostasis;Hydrolase;Inflammatory response;Protease;Reference proteome;Repeat;Secreted;Serine protease;Signal;Zymogen,;
ABB-ref	isotig11157	56.2798	128.074	36.5036	24.5213		X		-6.21301	7.67122e-09	1216	gi|512897094|ref|XP_004924069,1|	arylsulfatase B-like [Bombyx mori]	Bombyx mori	lepidoptera	7.37132e-98	H9JSJ8	58.74	5e-50	H9JSJ8_BOMMO	Uncharacterized protein {ECO:0000313|EnsemblMetazoa:BGIBMGA012509-TA}	--	GO:0008484 \\	--	sulfuric ester hydrolase activity (GO:0008484);	No_GOCC	Complete proteome {ECO:0000313|Proteomes:UP000005204};Reference proteome {ECO:0000313|Proteomes:UP000005204},;
ABB-ref	isotig11196	747.491	528.864	304.73	234.172		X		-3.0864	9.14461e-09	1067	--	--	--		--	--	--	--	--	--	--	--	--	No_GOMF	No_GOCC	No_keywords
ABB-ref	isotig11202	50.4747	104.058	23.3325	21.314		X		2.48934	9.267e-09	564	--	--	--		--	--	--	--	--	--	--	--	--	No_GOMF	No_GOCC	No_keywords
ABB-ref	isotig11235	1.3621	2.10129	15.3586	7.08173		X		-2.18109	1.00195e-08	778	--	--	--		--	--	--	--	--	--	--	--	--	No_GOMF	No_GOCC	No_keywords
ABB-ref	isotig11292	35.2297	83.448	226.925	333.861		X		-2.21686	1.18724e-08	6457	gi|357628338|gb|EHJ77706,1|	hypothetical protein KGM_10042 [Danaus plexippus]	Danaus plexippus	lepidoptera	2.26602e-07	G6CM15	21.74	2e-07	G6CM15_DANPL	Uncharacterized protein {ECO:0000313|EMBL:EHJ77706,1}	--	--s	--	No_GOMF	No_GOCC	Complete proteome {ECO:0000313|Proteomes:UP000007151};Reference proteome {ECO:0000313|Proteomes:UP000007151},;
ABB-ref	isotig11294	474.197	363.248	1321.72	637.596		X		2.07402	1.20921e-08	6531	gi|89355887|gb|ABD72267,1|	pol polyprotein [Drosophila buzzatii]	Drosophila buzzatii	diptera	0	P0CT40	30.35	3e-96	TF29_SCHPO	Transposon Tf2-9 polyprotein	spo:SPBC9B6,02c	GO:0005737 \\ GO:0004190 \\ GO:0003677 \\ GO:0003887 \\ GO:0004519 \\ GO:0046872 \\ GO:0003723 \\ GO:0003964 \\ GO:0015074 \\ GO:0006310 \\	DNA integration (GO:0015074);DNA recombination (GO:0006310);	aspartic-type endopeptidase activity (GO:0004190);DNA binding (GO:0003677);DNA-directed DNA polymerase activity (GO:0003887);endonuclease activity (GO:0004519);metal ion binding (GO:0046872);RNA binding (GO:0003723);RNA-directed DNA polymerase activity (GO:0003964);	cytoplasm (GO:0005737);	Aspartyl protease;Complete proteome;DNA integration;DNA recombination;DNA-binding;DNA-directed DNA polymerase;Endonuclease;Hydrolase;Magnesium;Metal-binding;Multifunctional enzyme;Nuclease;Nucleotidyltransferase;Protease;Reference proteome;RNA-binding;RNA-directed DNA polymerase;Transferase;Transposable element,;
ABB-ref	isotig11308	4088.69	5074.25	1560.22	2434.85		X		2.11027	1.31992e-08	6089	gi|768412509|ref|XP_011568335,1|	uncharacterized protein LOC105397991 [Plutella xylostella]	Plutella xylostella	lepidoptera	0	W8CCT3	39.76	0	W8CCT3_CERCA	Uncharacterized protein {ECO:0000313|EMBL:JAC03410,1}	--	GO:0003676 \\ GO:0008270 \\ GO:0015074 \\	DNA integration (GO:0015074);	nucleic acid binding (GO:0003676);zinc ion binding (GO:0008270);	No_GOCC	No_keywords
ABB-ref	isotig11327	1901.4	3721.02	822.24	871.095		X		2.21554	1.46476e-08	5788	gi|768433508|ref|XP_011558121,1|	nitric oxide synthase-like protein [Plutella xylostella]	Plutella xylostella	lepidoptera	0	B1B557	92.53	0	NOSL_BOMMO	Nitric oxide synthase-like protein	bmor:100144542	GO:0050660 \\ GO:0010181 \\ GO:0020037 \\ GO:0005506 \\ GO:0050661 \\ GO:0004517 \\ GO:0006809 \\	nitric oxide biosynthetic process (GO:0006809);	flavin adenine dinucleotide binding (GO:0050660);FMN binding (GO:0010181);heme binding (GO:0020037);iron ion binding (GO:0005506);NADP binding (GO:0050661);nitric-oxide synthase activity (GO:0004517);	No_GOCC	Alternative splicing;Calmodulin-binding;Complete proteome;FAD;Flavoprotein;FMN;Heme;Iron;Metal-binding;NADP;Oxidoreductase;Reference proteome,;
ABB-ref	isotig11357	599.791	725.03	258.86	341.514		X		2.12447	1.46476e-08	5697	gi|768412509|ref|XP_011568335,1|	uncharacterized protein LOC105397991 [Plutella xylostella]	Plutella xylostella	lepidoptera	0	Q8I7Q1	43.09	0	Q8I7Q1_DROME	ORF {ECO:0000313|EMBL:AAN87269,1}	--	GO:0004190 \\ GO:0003676 \\ GO:0008270 \\ GO:0015074 \\	DNA integration (GO:0015074);	aspartic-type endopeptidase activity (GO:0004190);nucleic acid binding (GO:0003676);zinc ion binding (GO:0008270);	No_GOCC	No_keywords
ABB-ref	isotig11424	584.007	421.549	2016.62	1068.84		X		2.05044	1.51836e-08	4879	gi|694453150|ref|XP_009351357,1|	LOW QUALITY PROTEIN: uncharacterized protein LOC103942885, partial [Pyrus x bretschneideri]	Pyrus x bretschneideri	!! Plant	0	Q03277	31.42	3e-48	PO11_BRACO	Retrovirus-related Pol polyprotein from type-1 retrotransposable element R1	--	GO:0004519 \\ GO:0003964 \\	--	endonuclease activity (GO:0004519);RNA-directed DNA polymerase activity (GO:0003964);	No_GOCC	Endonuclease;Hydrolase;Nuclease;Nucleotidyltransferase;RNA-directed DNA polymerase;Transferase;Transposable element,;
ABB-ref	isotig11494	1120.66	788.159	347.902	411.291		X		-2.05608	1.58801e-08	4094	gi|641655033|ref|XP_008179433,1|	uncharacterized protein LOC100568979 [Acyrthosiphon pisum]	Acyrthosiphon pisum	hemiptera	0	J9M7B6	46.94	0	J9M7B6_ACYPI	Uncharacterized protein {ECO:0000313|EnsemblMetazoa:ACYPI54779-PA}	--	--s	--	No_GOMF	No_GOCC	Complete proteome {ECO:0000313|Proteomes:UP000007819};Reference proteome {ECO:0000313|Proteomes:UP000007819},;
ABB-ref	isotig11529	75.5854	162.906	197.475	288.865		X		-2.08437	1.792e-08	4000	gi|70907196|gb|AAZ15239,1|	reverse transcriptase [Aedes aegypti]	Aedes aegypti	diptera	5.00295e-86	P14381	26.61	9e-19	YTX2_XENLA	Transposon TX1 uncharacterized 149 kDa protein	--	--s	--	No_GOMF	No_GOCC	Transposable element,;
ABB-ref	isotig11641	2341.85	1292.53	496.98	500.531		X		-2.02647	1.83954e-08	3800	gi|768410452|ref|XP_011558312,1|	uncharacterized protein LOC105388961 [Plutella xylostella]	Plutella xylostella	lepidoptera	4.82222e-65	D7EJ81	29.66	1e-40	D7EJ81_TRICA	Putative uncharacterized protein {ECO:0000313|EMBL:EFA12607,1}	--	GO:0004190 \\ GO:0003676 \\ GO:0008270 \\	--	aspartic-type endopeptidase activity (GO:0004190);nucleic acid binding (GO:0003676);zinc ion binding (GO:0008270);	No_GOCC	Complete proteome {ECO:0000313|Proteomes:UP000007266};Reference proteome {ECO:0000313|Proteomes:UP000007266},;
ABB-ref	isotig11720	2868.95	9546.24	2949.61	1611.24		X		-2.08426	2.07832e-08	6661	gi|768433252|ref|XP_011557986,1|	cadherin-89D [Plutella xylostella]	Plutella xylostella	lepidoptera	0	Q9VEU1	39.97	0	CAD89_DROME	Cadherin-89D	dme:Dmel_CG14900	GO:0005887 \\ GO:0005509 \\ GO:0016339 \\ GO:0044331 \\ GO:0007156 \\	calcium-dependent cell-cell adhesion via plasma membrane cell adhesion molecules (GO:0016339);cell-cell adhesion mediated by cadherin (GO:0044331);homophilic cell adhesion via plasma membrane adhesion molecules (GO:0007156);	calcium ion binding (GO:0005509);	integral component of plasma membrane (GO:0005887);	Calcium;Cell adhesion;Cell membrane;Complete proteome;Glycoprotein;Membrane;Metal-binding;Reference proteome;Repeat;Signal;Transmembrane;Transmembrane helix,;
ABB-ref	isotig11792	4657.16	11074.2	1631.54	2333.71		X		2.41339	2.20887e-08	3700	gi|364023617|gb|AEW46883,1|	seminal fluid protein CSSFP033 [Chilo suppressalis]	Chilo suppressalis	lepidoptera	0	Q05319	38.24	1e-44	STUB_DROME	Serine proteinase stubble	dme:Dmel_CG4316	GO:0016021 \\ GO:0005886 \\ GO:0004252 \\ GO:0051017 \\ GO:0007010 \\ GO:0006508 \\ GO:0035220 \\	actin filament bundle assembly (GO:0051017);cytoskeleton organization (GO:0007010);proteolysis (GO:0006508);wing disc development (GO:0035220);	serine-type endopeptidase activity (GO:0004252);	integral component of membrane (GO:0016021);plasma membrane (GO:0005886);	Complete proteome;Disulfide bond;Glycoprotein;Hydrolase;Membrane;Protease;Reference proteome;Serine protease;Signal-anchor;Transmembrane;Transmembrane helix;Zymogen,;
ABB-ref	isotig11828	405.501	544.708	162.87	121.29		X		-2.17881	3.16673e-08	3300	gi|391336237|ref|XP_003742488,1|	RNA-directed DNA polymerase from mobile element jockey-like [Metaseiulus occidentalis]	Metaseiulus occidentalis	!! Mites	3.90505e-70	Q95SX7	25.91	7e-53	RTBS_DROME	Probable RNA-directed DNA polymerase from transposon BS	--	GO:0003964 \\ GO:0006278 \\ GO:0006313 \\	RNA-dependent DNA replication (GO:0006278);transposition, DNA-mediated (GO:0006313);	RNA-directed DNA polymerase activity (GO:0003964);	No_GOCC	Nucleotidyltransferase;RNA-directed DNA polymerase;Transferase;Transposable element,;
ABB-ref	isotig11889	1016.71	1093.49	429.901	285.296		X		-4.4096	3.19112e-08	3287	gi|339247223|ref|XP_003375245,1|	integrase core domain protein [Trichinella spiralis] >gi|316971451|gb|EFV55218,1| integrase core domain protein [Trichinella spiralis]	Trichinella spiralis	!! Nematode parasit	3.77886e-177	P10978	29.92	2e-129	POLX_TOBAC	Retrovirus-related Pol polyprotein from transposon TNT 1-94	--	GO:0004190 \\ GO:0004519 \\ GO:0003676 \\ GO:0003964 \\ GO:0008270 \\ GO:0015074 \\	DNA integration (GO:0015074);	aspartic-type endopeptidase activity (GO:0004190);endonuclease activity (GO:0004519);nucleic acid binding (GO:0003676);RNA-directed DNA polymerase activity (GO:0003964);zinc ion binding (GO:0008270);	No_GOCC	Aspartyl protease;Endonuclease;Hydrolase;Metal-binding;Nuclease;Nucleotidyltransferase;Protease;RNA-directed DNA polymerase;Transferase;Transposable element;Zinc;Zinc-finger,;
ABB-ref	isotig11967	82.5889	68.5575	204.035	310.081		X		2.05909	3.21664e-08	2834	gi|768412509|ref|XP_011568335,1|	uncharacterized protein LOC105397991 [Plutella xylostella]	Plutella xylostella	lepidoptera	0	W8CCT3	33.23	1e-83	W8CCT3_CERCA	Uncharacterized protein {ECO:0000313|EMBL:JAC03410,1}	--	GO:0003676 \\ GO:0008270 \\ GO:0015074 \\	DNA integration (GO:0015074);	nucleic acid binding (GO:0003676);zinc ion binding (GO:0008270);	No_GOCC	No_keywords
ABB-ref	isotig11975	626.601	697.592	231.974	376.264		X		1.97954	3.34972e-08	3200	gi|512894110|ref|XP_004923352,1|	DNA polymerase epsilon catalytic subunit A-like [Bombyx mori]	Bombyx mori	lepidoptera	0	Q07864	70.85	0	DPOE1_HUMAN	DNA polymerase epsilon catalytic subunit A	hsa:5426	GO:0005737 \\ GO:0008622 \\ GO:0005654 \\ GO:0005634 \\ GO:0005886 \\ GO:0008408 \\ GO:0051539 \\ GO:0003682 \\ GO:0003677 \\ GO:0003887 \\ GO:0000166 \\ GO:0008270 \\ GO:0006287 \\ GO:0006281 \\ GO:0006260 \\ GO:0006270 \\ GO:0000731 \\ GO:0000082 \\ GO:0001701 \\ GO:0000278 \\ GO:0006289 \\ GO:0006297 \\ GO:0000723 \\ GO:0000722 \\ GO:0032201 \\ GO:0006283 \\	base-excision repair, gap-filling (GO:0006287);DNA repair (GO:0006281);DNA replication (GO:0006260);DNA replication initiation (GO:0006270);DNA synthesis involved in DNA repair (GO:0000731);G1/S transition of mitotic cell cycle (GO:0000082);in utero embryonic development (GO:0001701);mitotic cell cycle (GO:0000278);nucleotide-excision repair (GO:0006289);nucleotide-excision repair, DNA gap fillin…	3'-5' exonuclease activity (GO:0008408);4 iron, 4 sulfur cluster binding (GO:0051539);chromatin binding (GO:0003682);DNA binding (GO:0003677);DNA-directed DNA polymerase activity (GO:0003887);nucleotide binding (GO:0000166);zinc ion binding (GO:0008270);	cytoplasm (GO:0005737);epsilon DNA polymerase complex (GO:0008622);nucleoplasm (GO:0005654);nucleus (GO:0005634);plasma membrane (GO:0005886);	4Fe-4S;Complete proteome;Direct protein sequencing;Disease mutation;DNA damage;DNA repair;DNA replication;DNA-binding;DNA-directed DNA polymerase;Iron;Iron-sulfur;Metal-binding;Nucleotidyltransferase;Nucleus;Phosphoprotein;Polymorphism;Reference proteome;Transferase;Zinc;Zinc-finger,;
ABB-ref	isotig11989	1273.8	635.74	203.934	253.757		X		-2.445	3.52852e-08	3449	gi|220966830|gb|ACL97383,1|	Gag-Pol polyprotein [Medicago truncatula]	Medicago truncatula	!! Plant	5.89974e-123	P10978	41.7	3e-120	POLX_TOBAC	Retrovirus-related Pol polyprotein from transposon TNT 1-94	--	GO:0004190 \\ GO:0004519 \\ GO:0003676 \\ GO:0003964 \\ GO:0008270 \\ GO:0015074 \\	DNA integration (GO:0015074);	aspartic-type endopeptidase activity (GO:0004190);endonuclease activity (GO:0004519);nucleic acid binding (GO:0003676);RNA-directed DNA polymerase activity (GO:0003964);zinc ion binding (GO:0008270);	No_GOCC	Aspartyl protease;Endonuclease;Hydrolase;Metal-binding;Nuclease;Nucleotidyltransferase;Protease;RNA-directed DNA polymerase;Transferase;Transposable element;Zinc;Zinc-finger,;
ABB-ref	isotig11997	370.259	1349.32	148.863	166.815		X		2.55683	3.79714e-08	2791	gi|512893461|ref|XP_004923187,1|	uncharacterized protein LOC101746552 [Bombyx mori]	Bombyx mori	lepidoptera	2.58643e-155	D0VEP6	48.1	8e-140	D0VEP6_BOMMO	Putative cuticle protein CPH35 {ECO:0000313|EMBL:ACY06930,1}	--	--s	--	No_GOMF	No_GOCC	Complete proteome {ECO:0000313|Proteomes:UP000005204};Reference proteome {ECO:0000313|Proteomes:UP000005204},;
ABB-ref	isotig12015	164.704	662.813	106.348	65.9256		X		2.00565	3.79822e-08	2900	gi|60593111|gb|AAX28841,1|	RNA-dependent DNA polymerase [Drosophila melanogaster]	Drosophila melanogaster	diptera	0	P10394	41.08	0	POL4_DROME	Retrovirus-related Pol polyprotein from transposon 412	--	GO:0004190 \\ GO:0004519 \\ GO:0003676 \\ GO:0003964 \\ GO:0015074 \\	DNA integration (GO:0015074);	aspartic-type endopeptidase activity (GO:0004190);endonuclease activity (GO:0004519);nucleic acid binding (GO:0003676);RNA-directed DNA polymerase activity (GO:0003964);	No_GOCC	Aspartyl protease;Endonuclease;Hydrolase;Nuclease;Nucleotidyltransferase;Protease;RNA-directed DNA polymerase;Transferase;Transposable element,;
ABB-ref	isotig12124	1475.04	1438.39	509.831	523.907		X		-2.00852	3.89689e-08	4345	gi|57506568|dbj|BAD86655,1|	reverse transcriptase [Bombyx mori]	Bombyx mori	lepidoptera	0	P0CT40	24.98	7e-77	TF29_SCHPO	Transposon Tf2-9 polyprotein	spo:SPBC9B6,02c	GO:0005737 \\ GO:0004190 \\ GO:0003677 \\ GO:0003887 \\ GO:0004519 \\ GO:0046872 \\ GO:0003723 \\ GO:0003964 \\ GO:0015074 \\ GO:0006310 \\	DNA integration (GO:0015074);DNA recombination (GO:0006310);	aspartic-type endopeptidase activity (GO:0004190);DNA binding (GO:0003677);DNA-directed DNA polymerase activity (GO:0003887);endonuclease activity (GO:0004519);metal ion binding (GO:0046872);RNA binding (GO:0003723);RNA-directed DNA polymerase activity (GO:0003964);	cytoplasm (GO:0005737);	Aspartyl protease;Complete proteome;DNA integration;DNA recombination;DNA-binding;DNA-directed DNA polymerase;Endonuclease;Hydrolase;Magnesium;Metal-binding;Multifunctional enzyme;Nuclease;Nucleotidyltransferase;Protease;Reference proteome;RNA-binding;RNA-directed DNA polymerase;Transferase;Transposable element,;
ABB-ref	isotig12130	2067	1898.23	827.334	1000.41		X		-2.00867	4.0182e-08	2966	gi|34099638|gb|AAQ57129,1|	endonuclease and reverse transcriptase-like protein [Bombyx mori]	Bombyx mori	lepidoptera	8.24096e-107	Q10126	32.53	7e-15	YSM6_CAEEL	Putative uncharacterized transposon-derived protein F52C9,6	--	--s	--	No_GOMF	No_GOCC	Complete proteome;Reference proteome,;
ABB-ref	isotig12168	3025.07	2655.32	827.135	806.211		X		-2.27312	4.16004e-08	3292	gi|33327733|gb|AAQ09229,1|	polyprotein [Antheraea mylitta]	Antheraea mylitta	lepidoptera	0	Q2MGA5	61.76	0	Q2MGA5_ANTMY	Polyprotein {ECO:0000313|EMBL:AAQ09229,1}	--	GO:0003676 \\ GO:0008270 \\ GO:0015074 \\	DNA integration (GO:0015074);	nucleic acid binding (GO:0003676);zinc ion binding (GO:0008270);	No_GOCC	No_keywords
ABB-ref	isotig12177	239.497	205.569	465.351	686.308		X		1.97042	4.22128e-08	5025	gi|768412919|ref|XP_011568558,1|	uncharacterized protein LOC105398201 [Plutella xylostella]	Plutella xylostella	lepidoptera	0	D7GYL0	37.81	0	D7GYL0_TRICA	Putative uncharacterized protein {ECO:0000313|EMBL:EFA13455,1}	--	GO:0003676 \\ GO:0008270 \\ GO:0015074 \\	DNA integration (GO:0015074);	nucleic acid binding (GO:0003676);zinc ion binding (GO:0008270);	No_GOCC	Complete proteome {ECO:0000313|Proteomes:UP000007266};Reference proteome {ECO:0000313|Proteomes:UP000007266},;
ABB-ref	isotig12183	245.603	344.699	768.035	620.917		X		-2.74305	4.30704e-08	3700	gi|512898390|ref|XP_004924388,1|	hyaluronidase-like [Bombyx mori]	Bombyx mori	lepidoptera	7.49079e-35	Q08169	43.48	1e-09	HUGA_APIME	Hyaluronidase	ame:406146	GO:0005576 \\ GO:0004415 \\ GO:0005975 \\ GO:0006952 \\	carbohydrate metabolic process (GO:0005975);defense response (GO:0006952);	hyalurononglucosaminidase activity (GO:0004415);	extracellular region (GO:0005576);	3D-structure;Allergen;Complete proteome;Direct protein sequencing;Disulfide bond;Glycoprotein;Glycosidase;Hydrolase;Reference proteome;Secreted;Signal;Zymogen,;
ABB-ref	isotig12238	265.666	194.698	420.124	591.212		X		-2.13955	4.36414e-08	2824	gi|512915554|ref|XP_004928417,1|	uncharacterized protein LOC101746716 [Bombyx mori]	Bombyx mori	lepidoptera	4.31361e-119	G6D8H6	66.97	4e-130	G6D8H6_DANPL	Uncharacterized protein {ECO:0000313|EMBL:EHJ70200,1}	--	--s	--	No_GOMF	No_GOCC	Complete proteome {ECO:0000313|Proteomes:UP000007151};Reference proteome {ECO:0000313|Proteomes:UP000007151},;
ABB-ref	isotig12240	2714.72	2323.04	1195.87	1016.35		X		-2.73835	4.96139e-08	2800	gi|33327733|gb|AAQ09229,1|	polyprotein [Antheraea mylitta]	Antheraea mylitta	lepidoptera	2.43688e-131	Q2MGA5	42.98	2e-131	Q2MGA5_ANTMY	Polyprotein {ECO:0000313|EMBL:AAQ09229,1}	--	GO:0003676 \\ GO:0008270 \\ GO:0015074 \\	DNA integration (GO:0015074);	nucleic acid binding (GO:0003676);zinc ion binding (GO:0008270);	No_GOCC	No_keywords
ABB-ref	isotig12325	442.853	492.684	310.291	131.684		X		-2.02683	5.05247e-08	3700	gi|157344|gb|AAA28508,1|	reverse transcriptase (put,); [Drosophila melanogaster]	Drosophila melanogaster	diptera	0	Q9NBX4	36.11	3e-151	RTXE_DROME	Probable RNA-directed DNA polymerase from transposon X-element	--	GO:0003964 \\ GO:0006278 \\ GO:0006313 \\	RNA-dependent DNA replication (GO:0006278);transposition, DNA-mediated (GO:0006313);	RNA-directed DNA polymerase activity (GO:0003964);	No_GOCC	Nucleotidyltransferase;RNA-directed DNA polymerase;Transferase;Transposable element,;
ABB-ref	isotig12364	23.6597	15.6465	54.0955	40.1396		X		-5.97502	5.89111e-08	2368	gi|328702141|ref|XP_003241819,1|	KRAB-A domain-containing protein 2-like [Acyrthosiphon pisum]	Acyrthosiphon pisum	hemiptera	2.41699e-86	Q6ZNG9	44.21	6e-49	KRBA2_HUMAN	KRAB-A domain-containing protein 2	hsa:124751	GO:0005622 \\ GO:0003676 \\ GO:0015074 \\ GO:0006355 \\	DNA integration (GO:0015074);regulation of transcription, DNA-templated (GO:0006355);	nucleic acid binding (GO:0003676);	intracellular (GO:0005622);	Coiled coil;Complete proteome;Phosphoprotein;Polymorphism;Reference proteome,;
ABB-ref	isotig12395	44619.9	124450	30340	33286.6		X		1.97956	5.96734e-08	2633	gi|389610567|dbj|BAM18895,1|	chitin binding peritrophin-A, [Papilio polytes]	Papilio polytes	lepidoptera	1.45485e-155	I4DLV5	88.55	1e-155	I4DLV5_PAPPL	Chitin binding peritrophin-A, putative {ECO:0000313|EMBL:BAM18895,1}	--	GO:0005576 \\ GO:0008061 \\ GO:0006030 \\	chitin metabolic process (GO:0006030);	chitin binding (GO:0008061);	extracellular region (GO:0005576);	No_keywords
ABB-ref	isotig12583	33.8824	57.2352	52.733	177.766		X		-2.31785	6.04871e-08	2365	gi|768419904|ref|XP_011550690,1|	uncharacterized protein LOC105382495 [Plutella xylostella]	Plutella xylostella	lepidoptera	7.29219e-135	H9JJ11	52.73	2e-45	H9JJ11_BOMMO	Uncharacterized protein {ECO:0000313|EnsemblMetazoa:BGIBMGA009512-TA}	--	GO:0003677 \\	--	DNA binding (GO:0003677);	No_GOCC	Complete proteome {ECO:0000313|Proteomes:UP000005204};Reference proteome {ECO:0000313|Proteomes:UP000005204},;
ABB-ref	isotig12617	162.422	387.533	2358.63	819.358		X		-2.35633	6.39177e-08	2200	gi|229562184|gb|ACQ78180,1|	heat shock protein 70 [Spodoptera exigua]	Spodoptera exigua	lepidoptera	0	O97125	81.88	0	HSP68_DROME	Heat shock protein 68	dme:Dmel_CG5436	GO:0005811 \\ GO:0005875 \\ GO:0005524 \\ GO:0008340 \\ GO:0022008 \\ GO:0031427 \\ GO:0042594 \\	determination of adult lifespan (GO:0008340);neurogenesis (GO:0022008);response to methotrexate (GO:0031427);response to starvation (GO:0042594);	ATP binding (GO:0005524);	lipid particle (GO:0005811);microtubule associated complex (GO:0005875);	ATP-binding;Complete proteome;Nucleotide-binding;Phosphoprotein;Reference proteome;Stress response,;
ABB-ref	isotig12707	41857.8	103749	23267.8	24115.5		X		2.02732	7.01956e-08	2230	gi|512885193|ref|XP_004921554,1|	uncharacterized protein LOC101745456 isoform X1 [Bombyx mori] >gi|512885199|ref|XP_004921555,1| uncharacterized protein LOC101745456 isoform X2 [Bombyx mori]	Bombyx mori	lepidoptera	9.17099e-32	H9J013	91.01	6e-32	H9J013_BOMMO	Uncharacterized protein {ECO:0000313|EnsemblMetazoa:BGIBMGA002848-TA}	bmor:101745456	--s	--	No_GOMF	No_GOCC	Complete proteome {ECO:0000313|Proteomes:UP000005204};Reference proteome {ECO:0000313|Proteomes:UP000005204},;
ABB-ref	isotig12731	11043.6	5328.75	4778.88	2360.02		X		1.98363	7.04958e-08	3133	gi|768448921|ref|XP_011566517,1|	uncharacterized protein LOC105396231 [Plutella xylostella]	Plutella xylostella	lepidoptera	1.5851e-163	G6D8M5	47.37	9e-76	G6D8M5_DANPL	Uncharacterized protein {ECO:0000313|EMBL:EHJ70158,1}	--	--s	--	No_GOMF	No_GOCC	Complete proteome {ECO:0000313|Proteomes:UP000007151};Reference proteome {ECO:0000313|Proteomes:UP000007151},;
[truncated: 2,524 more rows]

## Sheet: Cat A with hits
Cat A genes with BLAST hits (and uncharacterized protein were also removed from the list)
		sensing genes
		cuticle-related genes
		metabolism (detoxification)
		metabolism genes (digestion)
[truncated: 70 more rows]

## Sheet: Cat B with hits
Cat B genes with BLAST hits (and uncharacterized protein were also removed from the list)
[truncated: 364 more rows]

[truncated: 2 more sheets: Cat C with hits, Cat D with hits]
