# Supplementary material for: Larval transcriptomic response to host plants in two related phytophagous lepidopteran species: implications for host specialization and species divergence
Source: BMC Genomics. 2018 Apr 18;19:265. doi: 10.1186/s12864-018-4589-x (PMC5907310; doi:10.1186/s12864-018-4589-x)
Supplement: Supplementary file 4 — Table S6. Detailed information for DE genes displaying significant homology to genes described in viruses, yeasts and fungi: mean normalized counts per experimental set-up, model effects (host plant, moth species, interaction) and functional annotations. (XLSX 45 kb) [file 12864_2018_4589_MOESM4_ESM.xlsx]

## Sheet: virus,yeasts,fungi
organism	transcript ID	Mean_ECB_mugwort	Mean_ECB_maize	Mean_ABB_mugwort	Mean_ABB_maize	(GLM) interaction	(GLM) moth species	(GLM) plant	logFC	FDR	ContigLength	nr database ID	nr database definition	nr database hit species	nr database hit species (simplified)	Uniprot hit	Uniprot % identity	Uniprot database hit E-value	Uniprot hit ID	Uniprot Description	KEGG	GO	GOBP	GOMF	GOCC	Keywords
fungus	isotig05458	18.7012	2.82423	26.0384	2.42409			X	-2.91799	2.08375e-15	501	gi|661185891|emb|CDH51884,1|	elongation factor 1-alpha [Lichtheimia corymbifera JMRC:FSU:9682]	Lichtheimia corymbifera JMRC:FSU:9682	fusarium	6.56262e-37	P40911	79.76	4e-37	EF1A_AJECG	Elongation factor 1-alpha	--	GO:0005737 \\ GO:0005525 \\ GO:0003924 \\ GO:0003746 \\	--	GTP binding (GO:0005525);GTPase activity (GO:0003924);translation elongation factor activity (GO:0003746);	cytoplasm (GO:0005737);
virus	isotig10302	265.024	200.641	695.031	580.605		X		-2.27345	2.05422e-09	6801	gi|1226168|gb|AAA92249,1|	ORF B (bases 1850-5560) first start codon at 2306 [Autographa californica nucleopolyhedrovirus]	Autographa californica nucleopolyhedrovirus	Baculovirus	P04323	42.87	0	POL3_DROME	Retrovirus-related Pol polyprotein from transposon 17,6	--	GO:0004190 \\ GO:0004519 \\ GO:0003676 \\ GO:0003964 \\ GO:0015074 \\	DNA integration (GO:0015074);	aspartic-type endopeptidase activity (GO:0004190);endonuclease activity (GO:0004519);nucleic acid binding (GO:0003676);RNA-directed DNA polymerase activity (GO:0003964);	No_GOCC	Aspartyl protease;Endonuclease;Hydrolase;Nuclease;Nucleotidyltransferase;Protease;RNA-directed DNA polymerase;Transferase;Transposable element,;
fungus	isotig13440	92.1204	9.0441	74.2252	132.273	X			3.50169	4.60888e-06	1611	gi|302910560|ref|XP_003050314,1|	40S ribosomal protein S1 [Nectria haematococca mpVI 77-13-4] >gi|269969589|sp|C7YTD6,1|RS3A_NECH7 RecName: Full=40S ribosomal protein S1 [Nectria haematococca mpVI 77-13-4] >gi|256731251|gb|EEU44601,1| predicted protein [Nectria haematococca mpVI 77-13-4]	Nectria haematococca mpVI 77-13-4	Nectria	7.12092e-125	C7YTD6	96.34	6e-127	RS3A_NECH7	40S ribosomal protein S1 {ECO:0000255|HAMAP-Rule:MF_03122}	nhe:NECHADRAFT_102798	GO:0022627 \\ GO:0003735 \\ GO:0006412 \\	translation (GO:0006412);	structural constituent of ribosome (GO:0003735);	cytosolic small ribosomal subunit (GO:0022627);
fungus	isotig13440	92.1204	9.0441	74.2252	132.273		X		-3.28485	1.28042e-07	1611	gi|302910560|ref|XP_003050314,1|	40S ribosomal protein S1 [Nectria haematococca mpVI 77-13-4] >gi|269969589|sp|C7YTD6,1|RS3A_NECH7 RecName: Full=40S ribosomal protein S1 [Nectria haematococca mpVI 77-13-4] >gi|256731251|gb|EEU44601,1| predicted protein [Nectria haematococca mpVI 77-13-4]	Nectria haematococca mpVI 77-13-4	Nectria	7.12092e-125	C7YTD6	96.34	6e-127	RS3A_NECH7	40S ribosomal protein S1 {ECO:0000255|HAMAP-Rule:MF_03122}	nhe:NECHADRAFT_102798	GO:0022627 \\ GO:0003735 \\ GO:0006412 \\	translation (GO:0006412);	structural constituent of ribosome (GO:0003735);	cytosolic small ribosomal subunit (GO:0022627);
fungus	isotig16345	24.527	7.42332	11.9934	76.7226	X			5.67271	5.8445e-05	954	gi|584130220|gb|EWG39625,1|	elongation factor 1-alpha [Fusarium verticillioides 7600] >gi|584130221|gb|EWG39626,1| elongation factor 1-alpha [Fusarium verticillioides 7600]	Fusarium verticillioides 7600	fusarium	2.99957e-145	P34825	93.16	2e-144	EF1A_HYPJE	Elongation factor 1-alpha	--	GO:0005737 \\ GO:0005525 \\ GO:0003924 \\ GO:0003746 \\	--	GTP binding (GO:0005525);GTPase activity (GO:0003924);translation elongation factor activity (GO:0003746);	cytoplasm (GO:0005737);
yeast	isotig16623	3.90894	1.06526	8.16538	19.3099		X		-1.75765	2.09276e-06	579	gi|146412103|ref|XP_001482023,1|	60S ribosomal protein L10a [Meyerozyma guilliermondii ATCC 6260] >gi|146393530|gb|EDK41688,1| 60S ribosomal protein L10a [Meyerozyma guilliermondii ATCC 6260]	Meyerozyma guilliermondii ATCC 6260	Meyerozyma	4.07927e-106	Q7RZS0	82.8	2e-99	RL10A_NEUCR	60S ribosomal protein L10a	ncr:NCU00294	GO:0015934 \\ GO:0003723 \\ GO:0003735 \\ GO:0006412 \\	translation (GO:0006412);	RNA binding (GO:0003723);structural constituent of ribosome (GO:0003735);	large ribosomal subunit (GO:0015934);	Acetylation;Complete proteome;Cytoplasm;Reference proteome;Ribonucleoprotein;Ribosomal protein,;
virus	isotig17229	172.739	136.523	2.29794	11.8856		X		-1.79658	4.33787e-06	545	gi|78057445|gb|ABB17224,1|	polyhedrin [Operophtera brumata cypovirus 19]	Operophtera brumata cypovirus 19	cypovirus	P36701	31.58	3e-07	PYHD_CPVOP	Polyhedrin	--	GO:0039679 \\	--	No_GOMF	viral occlusion body (GO:0039679);	Viral occlusion body,;	Acetylation;Complete proteome;Cytoplasm;Reference proteome;Ribonucleoprotein;Ribosomal protein,;
virus	isotig17812	2494.82	1165.43	656.084	822.31		X		1.78651	8.12786e-06	5500	gi|295984042|ref|YP_003620397,1|	p104 [Providence virus] >gi|295409160|gb|ADG04363,1| p104 [Providence virus]	Providence virus	tetravirus	Q82462	44.35	2e-145	CAPSD_HASV	Capsid protein	vg:991182	GO:0039619 \\	--	No_GOMF	T=4 icosahedral viral capsid (GO:0039619);	3D-structure;Capsid protein;Complete proteome;Direct protein sequencing;Reference proteome;T=4 icosahedral capsid protein;Virion,;	Complete proteome;Cytoplasm;Elongation factor;GTP-binding;Nucleotide-binding;Protein biosynthesis;Reference proteome,;
yeast	isotig22248	5.55112e-17	1.06526	0.562924	69.8695		X		-1.76683	0.000335165	1200	gi|146415384|ref|XP_001483662,1|	enolase 1 [Meyerozyma guilliermondii ATCC 6260] >gi|146392135|gb|EDK40293,1| enolase 1 [Meyerozyma guilliermondii ATCC 6260]	Meyerozyma guilliermondii ATCC 6260	Meyerozyma	0	Q6BI20	90.23	0	ENO2_DEBHA	Enolase 2	dha:DEHA2G14058g	GO:0000015 \\ GO:0000287 \\ GO:0004634 \\ GO:0006096 \\	glycolytic process (GO:0006096);	magnesium ion binding (GO:0000287);phosphopyruvate hydratase activity (GO:0004634);	phosphopyruvate hydratase complex (GO:0000015);	Complete proteome;Cytoplasm;Elongation factor;GTP-binding;Nucleotide-binding;Protein biosynthesis;Reference proteome,;
yeast	isotig22248	0	1.06526	0.562924	69.8695			X	1.54756	0.000246205	1200	gi|146415384|ref|XP_001483662,1|	enolase 1 [Meyerozyma guilliermondii ATCC 6260] >gi|146392135|gb|EDK40293,1| enolase 1 [Meyerozyma guilliermondii ATCC 6260]	Meyerozyma guilliermondii ATCC 6260	Meyerozyma	0	Q6BI20	90.23	0	ENO2_DEBHA	Enolase 2	dha:DEHA2G14058g	GO:0000015 \\ GO:0000287 \\ GO:0004634 \\ GO:0006096 \\	glycolytic process (GO:0006096);	magnesium ion binding (GO:0000287);phosphopyruvate hydratase activity (GO:0004634);	phosphopyruvate hydratase complex (GO:0000015);	Complete proteome;Cytoplasm;Elongation factor;GTP-binding;Nucleotide-binding;Protein biosynthesis;Reference proteome,;
virus	isotig22272	252.046	1821.71	166.462	371.608			X	1.59667	0.000252355	1200	gi|9635272|ref|NP_059170,1|	ORF22 [Xestia c-nigrum granulovirus] >gi|6175666|gb|AAF05136,1|AF162221_22 ORF22 [Xestia c-nigrum granulovirus]	Xestia c-nigrum granulovirus	Baculovirus	R4ZFH0	27.49	3e-23	R4ZFH0_CBEPV	L', complete genome {ECO:0000313|EMBL:CCU55879,1}	vg:15613301	--	--	--	--	Complete proteome {ECO:0000313|Proteomes:UP000014934},;	Complete proteome;Cytoplasm;Glycolysis;NAD;Oxidoreductase;Reference proteome,;
virus	isotig22272	252.046	1821.71	166.462	371.608		X		1.4659	0.000337091	1200	gi|9635272|ref|NP_059170,1|	ORF22 [Xestia c-nigrum granulovirus] >gi|6175666|gb|AAF05136,1|AF162221_22 ORF22 [Xestia c-nigrum granulovirus]	Xestia c-nigrum granulovirus	Baculovirus	R4ZFH0	27.49	3e-23	R4ZFH0_CBEPV	L', complete genome {ECO:0000313|EMBL:CCU55879,1}	vg:15613301	--s	--	No_GOMF	No_GOCC	Complete proteome {ECO:0000313|Proteomes:UP000014934},;	Complete proteome;Cytoplasm;Glycolysis;NAD;Oxidoreductase;Reference proteome,;
yeast	isotig23476	7.22729	2.82423	0.314553	125.337	X			3.34719	0.00081138	1000	gi|152032427|sp|A5DPE3,2|EF1A_PICGU	RecName: Full=Elongation factor 1-alpha; Short=EF-1-alpha [Meyerozyma guilliermondii ATCC 6260]	Meyerozyma guilliermondii ATCC 6260	Meyerozyma	0	A5DPE3	100	0	EF1A_PICGU	Elongation factor 1-alpha	pgu:PGUG_05144	GO:0005737 \\ GO:0005525 \\ GO:0003924 \\ GO:0003746 \\	--	GTP binding (GO:0005525);GTPase activity (GO:0003924);translation elongation factor activity (GO:0003746);	cytoplasm (GO:0005737);	Complete proteome;Cytoplasm;Glycolysis;NAD;Oxidoreductase;Reference proteome,;
yeast	isotig23476	7.22729	2.82423	0.314553	125.337			X	1.5031	0.000600873	1000	gi|152032427|sp|A5DPE3,2|EF1A_PICGU	RecName: Full=Elongation factor 1-alpha; Short=EF-1-alpha [Meyerozyma guilliermondii ATCC 6260]	Meyerozyma guilliermondii ATCC 6260	Meyerozyma	0	A5DPE3	100	0	EF1A_PICGU	Elongation factor 1-alpha	pgu:PGUG_05144	GO:0005737 \\ GO:0005525 \\ GO:0003924 \\ GO:0003746 \\	--	GTP binding (GO:0005525);GTPase activity (GO:0003924);translation elongation factor activity (GO:0003746);	cytoplasm (GO:0005737);	Complete proteome;Cytoplasm;Metal-binding;NAD;Oxidoreductase;Reference proteome;Zinc,;
yeast	isotig23476	7.22729	2.82423	0.314553	125.337		X		-1.33901	0.000646418	1000	gi|152032427|sp|A5DPE3,2|EF1A_PICGU	RecName: Full=Elongation factor 1-alpha; Short=EF-1-alpha [Meyerozyma guilliermondii ATCC 6260]	Meyerozyma guilliermondii ATCC 6260	Meyerozyma	0	A5DPE3	100	0	EF1A_PICGU	Elongation factor 1-alpha	pgu:PGUG_05144	GO:0005737 \\ GO:0005525 \\ GO:0003924 \\ GO:0003746 \\	--	GTP binding (GO:0005525);GTPase activity (GO:0003924);translation elongation factor activity (GO:0003746);	cytoplasm (GO:0005737);	Complete proteome;Cytoplasm;Metal-binding;NAD;Oxidoreductase;Reference proteome;Zinc,;
yeast	isotig24082	2.19171	0.711568	5.55112e-17	120.517		X		-1.5707	0.00110753	900	gi|146419367|ref|XP_001485646,1|	glyceraldehyde-3-phosphate dehydrogenase [Meyerozyma guilliermondii ATCC 6260] >gi|146389061|gb|EDK37219,1| glyceraldehyde-3-phosphate dehydrogenase [Meyerozyma guilliermondii ATCC 6260]	Meyerozyma guilliermondii ATCC 6260	Meyerozyma	0	Q6BMK0	92.64	0	G3P_DEBHA	Glyceraldehyde-3-phosphate dehydrogenase	dha:DEHA2F04796g	GO:0005737 \\ GO:0004365 \\ GO:0051287 \\ GO:0050661 \\ GO:0006006 \\ GO:0006096 \\	glucose metabolic process (GO:0006006);glycolytic process (GO:0006096);	glyceraldehyde-3-phosphate dehydrogenase (NAD+) (phosphorylating) activity (GO:0004365);NAD binding (GO:0051287);NADP binding (GO:0050661);	cytoplasm (GO:0005737);	Cytoplasm;Elongation factor;GTP-binding;Nucleotide-binding;Protein biosynthesis,;
yeast	isotig24082	2.19171	0.711568	0	120.517			X	1.45645	0.000742668	900	gi|146419367|ref|XP_001485646,1|	glyceraldehyde-3-phosphate dehydrogenase [Meyerozyma guilliermondii ATCC 6260] >gi|146389061|gb|EDK37219,1| glyceraldehyde-3-phosphate dehydrogenase [Meyerozyma guilliermondii ATCC 6260]	Meyerozyma guilliermondii ATCC 6260	Meyerozyma	0	Q6BMK0	92.64	0	G3P_DEBHA	Glyceraldehyde-3-phosphate dehydrogenase	dha:DEHA2F04796g	GO:0005737 \\ GO:0004365 \\ GO:0051287 \\ GO:0050661 \\ GO:0006006 \\ GO:0006096 \\	glucose metabolic process (GO:0006006);glycolytic process (GO:0006096);	glyceraldehyde-3-phosphate dehydrogenase (NAD+) (phosphorylating) activity (GO:0004365);NAD binding (GO:0051287);NADP binding (GO:0050661);	cytoplasm (GO:0005737);	Complete proteome;Cytoplasm;Glycolysis;Lyase;Magnesium;Metal-binding;Reference proteome,;
yeast	isotig24082	2.19171	0.711568	0	120.517	X	X	X	-2.69449	0.0011049	900	gi|146419367|ref|XP_001485646,1|	glyceraldehyde-3-phosphate dehydrogenase [Meyerozyma guilliermondii ATCC 6260] >gi|146389061|gb|EDK37219,1| glyceraldehyde-3-phosphate dehydrogenase [Meyerozyma guilliermondii ATCC 6260]	Meyerozyma guilliermondii ATCC 6260	Meyerozyma	0	Q6BMK0	92.64	0	G3P_DEBHA	Glyceraldehyde-3-phosphate dehydrogenase	dha:DEHA2F04796g	GO:0005737 \\ GO:0004365 \\ GO:0051287 \\ GO:0050661 \\ GO:0006006 \\ GO:0006096 \\	glucose metabolic process (GO:0006006);glycolytic process (GO:0006096);	glyceraldehyde-3-phosphate dehydrogenase (NAD+) (phosphorylating) activity (GO:0004365);NAD binding (GO:0051287);NADP binding (GO:0050661);	cytoplasm (GO:0005737);	Complete proteome;Cytoplasm;Glycolysis;Lyase;Magnesium;Metal-binding;Reference proteome,;
yeast	isotig24841	5.55112e-17	5.55112e-17	5.55112e-17	37.0666		X		-1.39927	0.00164319	800	gi|575515919|ref|XP_006687230,1|	pyruvate decarboxylase [Candida tenuis ATCC 10573] >gi|344231555|gb|EGV63437,1| pyruvate decarboxylase [Candida tenuis ATCC 10573]	Candida tenuis ATCC 10573	Candida	3.8937e-152	P83779	77.61	3e-148	PDC1_CANAL	Pyruvate decarboxylase	cal:CaO19,2877	GO:0009986 \\ GO:0005737 \\ GO:0030446 \\ GO:0005886 \\ GO:0000287 \\ GO:0004737 \\ GO:0030976 \\	--	magnesium ion binding (GO:0000287);pyruvate decarboxylase activity (GO:0004737);thiamine pyrophosphate binding (GO:0030976);	cell surface (GO:0009986);cytoplasm (GO:0005737);hyphal cell wall (GO:0030446);plasma membrane (GO:0005886);	3D-structure;Complete proteome;Membrane;Mitochondrion;Mitochondrion inner membrane;Reference proteome;Repeat;Transmembrane;Transmembrane helix;Transport,;
yeast	isotig24841	0	0	0	37.0666			X	1.41358	0.00103854	800	gi|575515919|ref|XP_006687230,1|	pyruvate decarboxylase [Candida tenuis ATCC 10573] >gi|344231555|gb|EGV63437,1| pyruvate decarboxylase [Candida tenuis ATCC 10573]	Candida tenuis ATCC 10573	Candida	3.8937e-152	P83779	77.61	3e-148	PDC1_CANAL	Pyruvate decarboxylase	cal:CaO19,2877	GO:0009986 \\ GO:0005737 \\ GO:0030446 \\ GO:0005886 \\ GO:0000287 \\ GO:0004737 \\ GO:0030976 \\	--	magnesium ion binding (GO:0000287);pyruvate decarboxylase activity (GO:0004737);thiamine pyrophosphate binding (GO:0030976);	cell surface (GO:0009986);cytoplasm (GO:0005737);hyphal cell wall (GO:0030446);plasma membrane (GO:0005886);	3D-structure;Complete proteome;Membrane;Mitochondrion;Mitochondrion inner membrane;Reference proteome;Repeat;Transmembrane;Transmembrane helix;Transport,;
yeast	isotig24914	0.731043	2.12225	5.55112e-17	49.4762		X		1.29407	0.00176843	800	gi|146413777|ref|XP_001482859,1|	heat shock protein 70 2 [Meyerozyma guilliermondii ATCC 6260] >gi|146392558|gb|EDK40716,1| heat shock protein 70 2 [Meyerozyma guilliermondii ATCC 6260]	Meyerozyma guilliermondii ATCC 6260	Meyerozyma	6.45601e-141	P46587	91.63	3e-130	HSP72_CANAL	Heat shock protein SSA2	cal:CaO19,8667	GO:0009986 \\ GO:0005737 \\ GO:0005576 \\ GO:0009277 \\ GO:0030446 \\ GO:0016020 \\ GO:0005886 \\ GO:0005524 \\ GO:0042277 \\ GO:0051701 \\ GO:0015833 \\ GO:0009636 \\	interaction with host (GO:0051701);peptide transport (GO:0015833);response to toxic substance (GO:0009636);	ATP binding (GO:0005524);peptide binding (GO:0042277);	cell surface (GO:0009986);cytoplasm (GO:0005737);extracellular region (GO:0005576);fungal-type cell wall (GO:0009277);hyphal cell wall (GO:0030446);membrane (GO:0016020);plasma membrane (GO:0005886);	Acetylation;ATP-binding;Cell wall;Complete proteome;Cytoplasm;Nucleotide-binding;Reference proteome;Secreted;Stress response,;
yeast	isotig24914	0.731043	2.12225	0	49.4762			X	1.733	0.00121938	800	gi|146413777|ref|XP_001482859,1|	heat shock protein 70 2 [Meyerozyma guilliermondii ATCC 6260] >gi|146392558|gb|EDK40716,1| heat shock protein 70 2 [Meyerozyma guilliermondii ATCC 6260]	Meyerozyma guilliermondii ATCC 6260	Meyerozyma	6.45601e-141	P46587	91.63	3e-130	HSP72_CANAL	Heat shock protein SSA2	cal:CaO19,8667	GO:0009986 \\ GO:0005737 \\ GO:0005576 \\ GO:0009277 \\ GO:0030446 \\ GO:0016020 \\ GO:0005886 \\ GO:0005524 \\ GO:0042277 \\ GO:0051701 \\ GO:0015833 \\ GO:0009636 \\	interaction with host (GO:0051701);peptide transport (GO:0015833);response to toxic substance (GO:0009636);	ATP binding (GO:0005524);peptide binding (GO:0042277);	cell surface (GO:0009986);cytoplasm (GO:0005737);extracellular region (GO:0005576);fungal-type cell wall (GO:0009277);hyphal cell wall (GO:0030446);membrane (GO:0016020);plasma membrane (GO:0005886);	Acetylation;ATP-binding;Cell wall;Complete proteome;Cytoplasm;Nucleotide-binding;Reference proteome;Secreted;Stress response,;
yeast	isotig24925	5.55112e-17	5.55112e-17	5.55112e-17	24.4049		X		-1.23243	0.00181033	800	gi|448101786|ref|XP_004199645,1|	Piso0_002185 [Millerozyma farinosa CBS 7064] >gi|359381067|emb|CCE81526,1| Piso0_002185 [Millerozyma farinosa CBS 7064]	Millerozyma farinosa CBS 7064	Millerozyma	5.05545e-150	P43534	76.21	4e-144	THI5_YEAST	4-amino-5-hydroxymethyl-2-methylpyrimidine phosphate synthase THI5 {ECO:0000303|PubMed:23048037}	sce:YFL058W	GO:0009228 \\ GO:0009229 \\	thiamine biosynthetic process (GO:0009228);thiamine diphosphate biosynthetic process (GO:0009229);	No_GOMF	No_GOCC	Complete proteome {ECO:0000313|Proteomes:UP000009096};Reference proteome {ECO:0000313|Proteomes:UP000009096},;
yeast	isotig24925	0	0	0	24.4049			X	1.71053	0.00131387	800	gi|448101786|ref|XP_004199645,1|	Piso0_002185 [Millerozyma farinosa CBS 7064] >gi|359381067|emb|CCE81526,1| Piso0_002185 [Millerozyma farinosa CBS 7064]	Millerozyma farinosa CBS 7064	Millerozyma	5.05545e-150	P43534	76.21	4e-144	THI5_YEAST	4-amino-5-hydroxymethyl-2-methylpyrimidine phosphate synthase THI5 {ECO:0000303|PubMed:23048037}	sce:YFL058W	GO:0009228 \\ GO:0009229 \\	thiamine biosynthetic process (GO:0009228);thiamine diphosphate biosynthetic process (GO:0009229);	--	--	Complete proteome {ECO:0000313|Proteomes:UP000009096};Reference proteome {ECO:0000313|Proteomes:UP000009096},;
yeast	isotig25017	5.55112e-17	0.711568	0.277204	52.9317		X		1.27066	0.0018337	800	gi|146411929|ref|XP_001481936,1|	ADP,ATP carrier protein [Meyerozyma guilliermondii ATCC 6260] >gi|146393443|gb|EDK41601,1| ADP,ATP carrier protein [Meyerozyma guilliermondii ATCC 6260]	Meyerozyma guilliermondii ATCC 6260	Meyerozyma	0	P18239	84.96	6e-165	ADT2_YEAST	ADP,ATP carrier protein 2	sce:YBL030C	GO:0016021 \\ GO:0005743 \\ GO:0005471 \\ GO:0015866 \\ GO:0009060 \\ GO:0009061 \\ GO:0006915 \\ GO:0015867 \\ GO:0015886 \\ GO:0006839 \\ GO:0055085 \\	ADP transport (GO:0015866);aerobic respiration (GO:0009060);anaerobic respiration (GO:0009061);apoptotic process (GO:0006915);ATP transport (GO:0015867);heme transport (GO:0015886);mitochondrial transport (GO:0006839);transmembrane transport (GO:0055085);	ATP (GO:0005471);	integral component of membrane (GO:0016021);mitochondrial inner membrane (GO:0005743);	Complete proteome {ECO:0000313|Proteomes:UP000009096};Reference proteome {ECO:0000313|Proteomes:UP000009096},;
yeast	isotig25017	0	0.711568	0.277204	52.9317			X	-1.35423	0.00137377	800	gi|146411929|ref|XP_001481936,1|	ADP,ATP carrier protein [Meyerozyma guilliermondii ATCC 6260] >gi|146393443|gb|EDK41601,1| ADP,ATP carrier protein [Meyerozyma guilliermondii ATCC 6260]	Meyerozyma guilliermondii ATCC 6260	Meyerozyma	0	P18239	84.96	6e-165	ADT2_YEAST	ADP,ATP carrier protein 2	sce:YBL030C	GO:0016021 \\ GO:0005743 \\ GO:0005471 \\ GO:0015866 \\ GO:0009060 \\ GO:0009061 \\ GO:0006915 \\ GO:0015867 \\ GO:0015886 \\ GO:0006839 \\ GO:0055085 \\	ADP transport (GO:0015866);aerobic respiration (GO:0009060);anaerobic respiration (GO:0009061);apoptotic process (GO:0006915);ATP transport (GO:0015867);heme transport (GO:0015886);mitochondrial transport (GO:0006839);transmembrane transport (GO:0055085);	ATP (GO:0005471);	integral component of membrane (GO:0016021);mitochondrial inner membrane (GO:0005743);	Allergen;Complete proteome;Cytoplasm;Direct protein sequencing;Glycolysis;Lyase;Metal-binding;Reference proteome;Zinc,;
fungus	isotig25927	0.698318	5.55112e-17	5.55112e-17	19.1058		X		1.17047	0.00306355	700	gi|517319060|emb|CCT69925,1|	uncharacterized protein FFUJ_05849 [Fusarium fujikuroi IMI 58289]	Fusarium fujikuroi IMI 58289	fusarium	3.88322e-108	W7LVV8	100	4e-110	W7LVV8_GIBM7	Uncharacterized protein {ECO:0000313|EMBL:EWG39554,1}	--	--s	--	No_GOMF	No_GOCC	Allergen;Complete proteome;Cytoplasm;Direct protein sequencing;Glycolysis;Lyase;Metal-binding;Reference proteome;Zinc,;
fungus	isotig25927	0.698318	0	0	19.1058	X			3.02269	0.00273721	700	gi|517319060|emb|CCT69925,1|	uncharacterized protein FFUJ_05849 [Fusarium fujikuroi IMI 58289]	Fusarium fujikuroi IMI 58289	fusarium	3.88322e-108	W7LVV8	100	4e-110	W7LVV8_GIBM7	Uncharacterized protein {ECO:0000313|EMBL:EWG39554,1}	--	--	--	--	--	Complete proteome;Cytoplasm;Direct protein sequencing;Glycolysis;Isomerase;Reference proteome,;
fungus	isotig25927	0.698318	0	0	19.1058			X	-1.32133	0.00202649	700	gi|517319060|emb|CCT69925,1|	uncharacterized protein FFUJ_05849 [Fusarium fujikuroi IMI 58289]	Fusarium fujikuroi IMI 58289	fusarium	3.88322e-108	W7LVV8	100	4e-110	W7LVV8_GIBM7	Uncharacterized protein {ECO:0000313|EMBL:EWG39554,1}	--	--	--	--	--	Complete proteome;Cytoplasm;Direct protein sequencing;Glycolysis;Isomerase;Reference proteome,;
yeast	isotig26019	0.731043	5.55112e-17	5.55112e-17	14.6018		X		-2.52735	0.00347445	700	gi|448519832|ref|XP_003868171,1|	Rps21 predicted ribosomal protein [Candida orthopsilosis Co 90-125] >gi|380352510|emb|CCG22736,1| Rps21 predicted ribosomal protein [Candida orthopsilosis]	Candida orthopsilosis Co 90-125	Candida	4.90121e-126	P25443	80.8	2e-115	RS2_YEAST	40S ribosomal protein S2	sce:YGL123W	GO:0022627 \\ GO:0005730 \\ GO:0032040 \\ GO:0070181 \\ GO:0003735 \\ GO:0045903 \\ GO:0006407 \\ GO:0006364 \\ GO:0006412 \\	positive regulation of translational fidelity (GO:0045903);rRNA export from nucleus (GO:0006407);rRNA processing (GO:0006364);translation (GO:0006412);	small ribosomal subunit rRNA binding (GO:0070181);structural constituent of ribosome (GO:0003735);	cytosolic small ribosomal subunit (GO:0022627);nucleolus (GO:0005730);small-subunit processome (GO:0032040);	Complete proteome;Cytoplasm;Decarboxylase;Direct protein sequencing;Lyase;Magnesium;Metal-binding;Reference proteome;Thiamine pyrophosphate,;
yeast	isotig26019	0.731043	0	0	14.6018	X			3.41192	0.00325614	700	gi|448519832|ref|XP_003868171,1|	Rps21 predicted ribosomal protein [Candida orthopsilosis Co 90-125] >gi|380352510|emb|CCG22736,1| Rps21 predicted ribosomal protein [Candida orthopsilosis]	Candida orthopsilosis Co 90-125	Candida	4.90121e-126	P25443	80.8	2e-115	RS2_YEAST	40S ribosomal protein S2	sce:YGL123W	GO:0022627 \\ GO:0005730 \\ GO:0032040 \\ GO:0070181 \\ GO:0003735 \\ GO:0045903 \\ GO:0006407 \\ GO:0006364 \\ GO:0006412 \\	positive regulation of translational fidelity (GO:0045903);rRNA export from nucleus (GO:0006407);rRNA processing (GO:0006364);translation (GO:0006412);	small ribosomal subunit rRNA binding (GO:0070181);structural constituent of ribosome (GO:0003735);	cytosolic small ribosomal subunit (GO:0022627);nucleolus (GO:0005730);small-subunit processome (GO:0032040);	Complete proteome;Cytoplasm;Decarboxylase;Direct protein sequencing;Lyase;Magnesium;Metal-binding;Reference proteome;Thiamine pyrophosphate,;
yeast	isotig26019	0.731043	0	0	14.6018			X	1.34692	0.00250245	700	gi|448519832|ref|XP_003868171,1|	Rps21 predicted ribosomal protein [Candida orthopsilosis Co 90-125] >gi|380352510|emb|CCG22736,1| Rps21 predicted ribosomal protein [Candida orthopsilosis]	Candida orthopsilosis Co 90-125	Candida	4.90121e-126	P25443	80.8	2e-115	RS2_YEAST	40S ribosomal protein S2	sce:YGL123W	GO:0022627 \\ GO:0005730 \\ GO:0032040 \\ GO:0070181 \\ GO:0003735 \\ GO:0045903 \\ GO:0006407 \\ GO:0006364 \\ GO:0006412 \\	positive regulation of translational fidelity (GO:0045903);rRNA export from nucleus (GO:0006407);rRNA processing (GO:0006364);translation (GO:0006412);	small ribosomal subunit rRNA binding (GO:0070181);structural constituent of ribosome (GO:0003735);	cytosolic small ribosomal subunit (GO:0022627);nucleolus (GO:0005730);small-subunit processome (GO:0032040);	Complete proteome {ECO:0000313|Proteomes:UP000001997};Reference proteome {ECO:0000313|Proteomes:UP000001997},;
yeast	isotig26175	5.55112e-17	0.711568	5.55112e-17	41.1853		X		-1.33652	0.00370016	700	gi|50421419|ref|XP_459260,1|	DEHA2D17798p [Debaryomyces hansenii CBS767] >gi|49654927|emb|CAG87434,1| DEHA2D17798p [Debaryomyces hansenii CBS767]	Debaryomyces hansenii CBS767	Debaryomyces	4.21539e-156	Q9URB4	81.12	2e-142	ALF_CANAL	Fructose-bisphosphate aldolase	cal:CaO19,4618	GO:0009986 \\ GO:0005737 \\ GO:0009277 \\ GO:0030446 \\ GO:0005886 \\ GO:0004332 \\ GO:0008270 \\ GO:0006096 \\ GO:0044416 \\ GO:0051701 \\	glycolytic process (GO:0006096);induction by symbiont of host defense response (GO:0044416);interaction with host (GO:0051701);	fructose-bisphosphate aldolase activity (GO:0004332);zinc ion binding (GO:0008270);	cell surface (GO:0009986);cytoplasm (GO:0005737);fungal-type cell wall (GO:0009277);hyphal cell wall (GO:0030446);plasma membrane (GO:0005886);	Complete proteome {ECO:0000313|Proteomes:UP000001997};Reference proteome {ECO:0000313|Proteomes:UP000001997},;
yeast	isotig26175	0	0.711568	0	41.1853			X	1.43897	0.00282919	700	gi|50421419|ref|XP_459260,1|	DEHA2D17798p [Debaryomyces hansenii CBS767] >gi|49654927|emb|CAG87434,1| DEHA2D17798p [Debaryomyces hansenii CBS767]	Debaryomyces hansenii CBS767	Debaryomyces	4.21539e-156	Q9URB4	81.12	2e-142	ALF_CANAL	Fructose-bisphosphate aldolase	cal:CaO19,4618	GO:0009986 \\ GO:0005737 \\ GO:0009277 \\ GO:0030446 \\ GO:0005886 \\ GO:0004332 \\ GO:0008270 \\ GO:0006096 \\ GO:0044416 \\ GO:0051701 \\	glycolytic process (GO:0006096);induction by symbiont of host defense response (GO:0044416);interaction with host (GO:0051701);	fructose-bisphosphate aldolase activity (GO:0004332);zinc ion binding (GO:0008270);	cell surface (GO:0009986);cytoplasm (GO:0005737);fungal-type cell wall (GO:0009277);hyphal cell wall (GO:0030446);plasma membrane (GO:0005886);	3D-structure;Complete proteome;Iron;Pyridoxal phosphate;Reference proteome;Thiamine biosynthesis,;
yeast	isotig26211	5.55112e-17	5.55112e-17	5.55112e-17	22.5538		X		1.36428	0.00374983	700	gi|448096860|ref|XP_004198533,1|	Piso0_001909 [Millerozyma farinosa CBS 7064] >gi|359379955|emb|CCE82196,1| Piso0_001909 [Millerozyma farinosa CBS 7064]	Millerozyma farinosa CBS 7064	Millerozyma	1.72766e-124	O74885	46.05	2e-66	YQE1_SCHPO	Putative dioxygenase C576,01c	spo:SPCC576,01c	GO:0005829 \\ GO:0005634 \\ GO:0097641 \\ GO:0005506 \\ GO:0006151 \\	xanthine oxidation (GO:0006151);	alpha-ketoglutarate-dependent xanthine dioxygenase activity (GO:0097641);iron ion binding (GO:0005506);	cytosol (GO:0005829);nucleus (GO:0005634);	3D-structure;Complete proteome;Iron;Pyridoxal phosphate;Reference proteome;Thiamine biosynthesis,;
yeast	isotig26211	0	0	0	22.5538			X	1.6023	0.00284197	700	gi|448096860|ref|XP_004198533,1|	Piso0_001909 [Millerozyma farinosa CBS 7064] >gi|359379955|emb|CCE82196,1| Piso0_001909 [Millerozyma farinosa CBS 7064]	Millerozyma farinosa CBS 7064	Millerozyma	1.72766e-124	O74885	46.05	2e-66	YQE1_SCHPO	Putative dioxygenase C576,01c	spo:SPCC576,01c	GO:0005829 \\ GO:0005634 \\ GO:0097641 \\ GO:0005506 \\ GO:0006151 \\	xanthine oxidation (GO:0006151);	alpha-ketoglutarate-dependent xanthine dioxygenase activity (GO:0097641);iron ion binding (GO:0005506);	cytosol (GO:0005829);nucleus (GO:0005634);	Complete proteome;Dioxygenase;Iron;Metal-binding;Oxidoreductase;Reference proteome,;
yeast	isotig26639	5.55112e-17	0.711568	5.55112e-17	17.575		X		-1.26619	0.00479767	600	gi|50421253|ref|XP_459172,1|	DEHA2D15840p [Debaryomyces hansenii CBS767] >gi|49654839|emb|CAG87343,1| DEHA2D15840p [Debaryomyces hansenii CBS767]	Debaryomyces hansenii CBS767	Debaryomyces	1.49002e-57	Q96VB9	78.23	5e-58	HSP7F_CANAL	Heat shock protein homolog SSE1	cal:CaO19,9971	GO:0005737 \\ GO:0005524 \\ GO:0035690 \\ GO:0009405 \\	cellular response to drug (GO:0035690);pathogenesis (GO:0009405);	ATP binding (GO:0005524);	cytoplasm (GO:0005737);	Complete proteome;Dioxygenase;Iron;Metal-binding;Oxidoreductase;Reference proteome,;
yeast	isotig26639	0	0.711568	0	17.575			X	-1.34483	0.00330656	600	gi|50421253|ref|XP_459172,1|	DEHA2D15840p [Debaryomyces hansenii CBS767] >gi|49654839|emb|CAG87343,1| DEHA2D15840p [Debaryomyces hansenii CBS767]	Debaryomyces hansenii CBS767	Debaryomyces	1.49002e-57	Q96VB9	78.23	5e-58	HSP7F_CANAL	Heat shock protein homolog SSE1	cal:CaO19,9971	GO:0005737 \\ GO:0005524 \\ GO:0035690 \\ GO:0009405 \\	cellular response to drug (GO:0035690);pathogenesis (GO:0009405);	ATP binding (GO:0005524);	cytoplasm (GO:0005737);	Complete proteome;Reference proteome;Ribonucleoprotein;Ribosomal protein;RNA-binding;rRNA-binding,;
yeast	isotig26721	5.55112e-17	0.356999	5.55112e-17	94.7213		X		1.23313	0.00494865	600	gi|2114038|emb|CAA73690,1|	alcohol dehydrogenase [Scheffersomyces stipitis]	Scheffersomyces stipitis	Scheffersomyces	4.28808e-101	O13309	87.5	4e-103	ADH2_PICST	Alcohol dehydrogenase 2	pic:PICST_27980	GO:0005737 \\ GO:0004022 \\ GO:0008270 \\	--	alcohol dehydrogenase (NAD) activity (GO:0004022);zinc ion binding (GO:0008270);	cytoplasm (GO:0005737);	Complete proteome;Reference proteome;Ribonucleoprotein;Ribosomal protein;RNA-binding;rRNA-binding,;
yeast	isotig26721	0	0.356999	0	94.7213			X	1.35356	0.00342307	600	gi|2114038|emb|CAA73690,1|	alcohol dehydrogenase [Scheffersomyces stipitis]	Scheffersomyces stipitis	Scheffersomyces	4.28808e-101	O13309	87.5	4e-103	ADH2_PICST	Alcohol dehydrogenase 2	pic:PICST_27980	GO:0005737 \\ GO:0004022 \\ GO:0008270 \\	--	alcohol dehydrogenase (NAD) activity (GO:0004022);zinc ion binding (GO:0008270);	cytoplasm (GO:0005737);	Complete proteome;Phosphoprotein;Reference proteome;Ribonucleoprotein;Ribosomal protein,;
yeast	isotig26736	5.55112e-17	5.55112e-17	5.55112e-17	19.9949		X		1.26356	0.00503653	600	gi|448096800|ref|XP_004198520,1|	Piso0_001894 [Millerozyma farinosa CBS 7064] >gi|359379942|emb|CCE82183,1| Piso0_001894 [Millerozyma farinosa CBS 7064]	Millerozyma farinosa CBS 7064	Millerozyma	6.05188e-51	Q59PW0	39.87	3e-26	PIR32_CANAL	Probable cell wall mannoprotein PIR32	cal:CaO19,2783	GO:0005618 \\ GO:0005576 \\ GO:0030447 \\ GO:0031505 \\	filamentous growth (GO:0030447);fungal-type cell wall organization (GO:0031505);	No_GOMF	cell wall (GO:0005618);extracellular region (GO:0005576);	Complete proteome;Phosphoprotein;Reference proteome;Ribonucleoprotein;Ribosomal protein,;
yeast	isotig26736	0	0	0	19.9949			X	1.4504	0.0035796	600	gi|448096800|ref|XP_004198520,1|	Piso0_001894 [Millerozyma farinosa CBS 7064] >gi|359379942|emb|CCE82183,1| Piso0_001894 [Millerozyma farinosa CBS 7064]	Millerozyma farinosa CBS 7064	Millerozyma	6.05188e-51	Q59PW0	39.87	3e-26	PIR32_CANAL	Probable cell wall mannoprotein PIR32	cal:CaO19,2783	GO:0005618 \\ GO:0005576 \\ GO:0030447 \\ GO:0031505 \\	filamentous growth (GO:0030447);fungal-type cell wall organization (GO:0031505);	--	cell wall (GO:0005618);extracellular region (GO:0005576);	Complete proteome;Phosphoprotein;Reference proteome;Ribonucleoprotein;Ribosomal protein,;
fungus	isotig26771	2.51595	1.29016	0.297538	42.2254	X			2.42217	0.0056124	600	gi|584137633|gb|EWG46975,1|	hypothetical protein FVEG_07236 [Fusarium verticillioides 7600]	Fusarium verticillioides 7600	fusarium	1.15465e-45	W7MHH0	98.77	8e-46	W7MHH0_GIBM7	Uncharacterized protein {ECO:0000313|EMBL:EWG46975,1}	--	--	--	--	--	Cell wall;Coiled coil;Complete proteome;Glycoprotein;Reference proteome;Secreted;Signal,;
fungus	isotig26771	2.51595	1.29016	0.297538	42.2254		X		-1.31362	0.00507833	600	gi|584137633|gb|EWG46975,1|	hypothetical protein FVEG_07236 [Fusarium verticillioides 7600]	Fusarium verticillioides 7600	fusarium	1.15465e-45	W7MHH0	98.77	8e-46	W7MHH0_GIBM7	Uncharacterized protein {ECO:0000313|EMBL:EWG46975,1}	--	--s	--	No_GOMF	No_GOCC	Cell wall;Coiled coil;Complete proteome;Glycoprotein;Reference proteome;Secreted;Signal,;
fungus	isotig26771	2.51595	1.29016	0.297538	42.2254			X	-1.69462	0.00366391	600	gi|584137633|gb|EWG46975,1|	hypothetical protein FVEG_07236 [Fusarium verticillioides 7600]	Fusarium verticillioides 7600	fusarium	1.15465e-45	W7MHH0	98.77	8e-46	W7MHH0_GIBM7	Uncharacterized protein {ECO:0000313|EMBL:EWG46975,1}	--	--	--	--	--	Complete proteome;Reference proteome;Ribonucleoprotein;Ribosomal protein,;
yeast	isotig26789	0.743499	5.55112e-17	0.562924	22.3862		X		1.19114	0.005122	600	gi|448088591|ref|XP_004196582,1|	Piso0_003804 [Millerozyma farinosa CBS 7064] >gi|448092725|ref|XP_004197613,1| Piso0_003804 [Millerozyma farinosa CBS 7064] >gi|448116486|ref|XP_004203045,1| Piso0_000642 [Millerozyma farinosa CBS 7064] >gi|359378004|emb|CCE84263,1| Piso0_003804 [Millerozyma farinosa CBS 7064] >gi|359379035|emb|CCE83232,1| Piso0_003804 [Millerozyma farinosa CBS 7064] >gi|359383913|emb|CCE78617,1| Piso0_000642 [Mi…	Millerozyma farinosa CBS 7064	Millerozyma	6.25539e-123	Q75AP7	88.38	1e-117	RL2_ASHGO	60S ribosomal protein L2	ago:AGOS_ADL127C	GO:0005840 \\ GO:0019843 \\ GO:0003735 \\ GO:0006412 \\	translation (GO:0006412);	rRNA binding (GO:0019843);structural constituent of ribosome (GO:0003735);	ribosome (GO:0005840);	Complete proteome {ECO:0000313|Proteomes:UP000009096};Reference proteome {ECO:0000313|Proteomes:UP000009096},;
yeast	isotig26789	0.743499	0	0.562924	22.3862			X	1.27835	0.00370505	600	gi|448088591|ref|XP_004196582,1|	Piso0_003804 [Millerozyma farinosa CBS 7064] >gi|448092725|ref|XP_004197613,1| Piso0_003804 [Millerozyma farinosa CBS 7064] >gi|448116486|ref|XP_004203045,1| Piso0_000642 [Millerozyma farinosa CBS 7064] >gi|359378004|emb|CCE84263,1| Piso0_003804 [Millerozyma farinosa CBS 7064] >gi|359379035|emb|CCE83232,1| Piso0_003804 [Millerozyma farinosa CBS 7064] >gi|359383913|emb|CCE78617,1| Piso0_000642 [Mi…	Millerozyma farinosa CBS 7064	Millerozyma	6.25539e-123	Q75AP7	88.38	1e-117	RL2_ASHGO	60S ribosomal protein L2	ago:AGOS_ADL127C	GO:0005840 \\ GO:0019843 \\ GO:0003735 \\ GO:0006412 \\	translation (GO:0006412);	rRNA binding (GO:0019843);structural constituent of ribosome (GO:0003735);	ribosome (GO:0005840);	Complete proteome {ECO:0000313|Proteomes:UP000009096};Reference proteome {ECO:0000313|Proteomes:UP000009096},;
fungus	isotig26804	4.34639	0	0.55559	17.3504	X			-2.50158	0.00564877	600	gi|584128376|gb|EWG37795,1|	60S ribosomal protein L9-B [Fusarium verticillioides 7600]	Fusarium verticillioides 7600	fusarium	8.62774e-114	P51401	60.37	1e-65	RL9B_YEAST	60S ribosomal protein L9-B	sce:YNL067W	GO:0022625 \\ GO:0019843 \\ GO:0003735 \\ GO:0002181 \\	cytoplasmic translation (GO:0002181);	rRNA binding (GO:0019843);structural constituent of ribosome (GO:0003735);	cytosolic large ribosomal subunit (GO:0022625);	Complete proteome {ECO:0000313|Proteomes:UP000009096};Reference proteome {ECO:0000313|Proteomes:UP000009096},;
fungus	isotig26925	0.367946	1.41821	5.55112e-17	15.6896		X		1.32354	0.00554468	600	gi|590045136|gb|EXK46994,1|	plasma membrane ATPase [Fusarium oxysporum f, sp, melonis 26406]	Fusarium oxysporum f, sp, melonis 26406	fusarium	2.37469e-126	Q07421	87.98	9e-112	PMA1_AJECA	Plasma membrane ATPase	--	GO:0016021 \\ GO:0005886 \\ GO:0005524 \\ GO:0008553 \\ GO:0046872 \\ GO:0006754 \\	ATP biosynthetic process (GO:0006754);	ATP binding (GO:0005524);hydrogen-exporting ATPase activity, phosphorylative mechanism (GO:0008553);metal ion binding (GO:0046872);	integral component of membrane (GO:0016021);plasma membrane (GO:0005886);	ATP-binding;Chaperone;Complete proteome;Cytoplasm;Direct protein sequencing;Nucleotide-binding;Reference proteome;Stress response,;
fungus	isotig26925	0.367946	1.41821	0	15.6896			X	1.25629	0.00399895	600	gi|590045136|gb|EXK46994,1|	plasma membrane ATPase [Fusarium oxysporum f, sp, melonis 26406]	Fusarium oxysporum f, sp, melonis 26406	fusarium	2.37469e-126	Q07421	87.98	9e-112	PMA1_AJECA	Plasma membrane ATPase	--	GO:0016021 \\ GO:0005886 \\ GO:0005524 \\ GO:0008553 \\ GO:0046872 \\ GO:0006754 \\	ATP biosynthetic process (GO:0006754);	ATP binding (GO:0005524);hydrogen-exporting ATPase activity, phosphorylative mechanism (GO:0008553);metal ion binding (GO:0046872);	integral component of membrane (GO:0016021);plasma membrane (GO:0005886);	ATP-binding;Chaperone;Complete proteome;Cytoplasm;Direct protein sequencing;Nucleotide-binding;Reference proteome;Stress response,;
yeast	isotig26965	5.55112e-17	2.47347	5.55112e-17	39.6643		X		1.27438	0.00580918	600	gi|126131588|ref|XP_001382319,1|	phosphoglycerate mutase [Scheffersomyces stipitis CBS 6054] >gi|126094144|gb|ABN64290,1| phosphoglycerate mutase [Scheffersomyces stipitis CBS 6054]	Scheffersomyces stipitis CBS 6054	Scheffersomyces	2.08959e-109	P82612	78.95	2e-100	PMGY_CANAL	Phosphoglycerate mutase	cal:CaO19,903	GO:0009986 \\ GO:0005737 \\ GO:0009277 \\ GO:0030446 \\ GO:0004619 \\ GO:0006096 \\ GO:0051701 \\	glycolytic process (GO:0006096);interaction with host (GO:0051701);	phosphoglycerate mutase activity (GO:0004619);	cell surface (GO:0009986);cytoplasm (GO:0005737);fungal-type cell wall (GO:0009277);hyphal cell wall (GO:0030446);	Complete proteome;Cytoplasm;Reference proteome;Ribonucleoprotein;Ribosomal protein,;
yeast	isotig26965	0	2.47347	0	39.6643			X	1.27052	0.00404367	600	gi|126131588|ref|XP_001382319,1|	phosphoglycerate mutase [Scheffersomyces stipitis CBS 6054] >gi|126094144|gb|ABN64290,1| phosphoglycerate mutase [Scheffersomyces stipitis CBS 6054]	Scheffersomyces stipitis CBS 6054	Scheffersomyces	2.08959e-109	P82612	78.95	2e-100	PMGY_CANAL	Phosphoglycerate mutase	cal:CaO19,903	GO:0009986 \\ GO:0005737 \\ GO:0009277 \\ GO:0030446 \\ GO:0004619 \\ GO:0006096 \\ GO:0051701 \\	glycolytic process (GO:0006096);interaction with host (GO:0051701);	phosphoglycerate mutase activity (GO:0004619);	cell surface (GO:0009986);cytoplasm (GO:0005737);fungal-type cell wall (GO:0009277);hyphal cell wall (GO:0030446);	ATP-binding;Cell membrane;Hydrogen ion transport;Hydrolase;Ion transport;Magnesium;Membrane;Metal-binding;Nucleotide-binding;Phosphoprotein;Transmembrane;Transmembrane helix;Transport,;
yeast	isotig26967	1.7562	1.89736	0.314553	21.5381	X			2.40827	0.00592137	600	gi|146417751|ref|XP_001484843,1|	40S ribosomal protein S6 [Meyerozyma guilliermondii ATCC 6260] >gi|146390316|gb|EDK38474,1| 40S ribosomal protein S6 [Meyerozyma guilliermondii ATCC 6260]	Meyerozyma guilliermondii ATCC 6260	Meyerozyma	1.48818e-136	Q6BXH8	94.47	7e-137	RS6_DEBHA	40S ribosomal protein S6	dha:DEHA2B02904g	GO:0005840 \\ GO:0003735 \\ GO:0006412 \\	translation (GO:0006412);	structural constituent of ribosome (GO:0003735);	ribosome (GO:0005840);	ATP-binding;Cell membrane;Hydrogen ion transport;Hydrolase;Ion transport;Magnesium;Membrane;Metal-binding;Nucleotide-binding;Phosphoprotein;Transmembrane;Transmembrane helix;Transport,;
yeast	isotig26967	1.7562	1.89736	0.314553	21.5381			X	1.28631	0.00407703	600	gi|146417751|ref|XP_001484843,1|	40S ribosomal protein S6 [Meyerozyma guilliermondii ATCC 6260] >gi|146390316|gb|EDK38474,1| 40S ribosomal protein S6 [Meyerozyma guilliermondii ATCC 6260]	Meyerozyma guilliermondii ATCC 6260	Meyerozyma	1.48818e-136	Q6BXH8	94.47	7e-137	RS6_DEBHA	40S ribosomal protein S6	dha:DEHA2B02904g	GO:0005840 \\ GO:0003735 \\ GO:0006412 \\	translation (GO:0006412);	structural constituent of ribosome (GO:0003735);	ribosome (GO:0005840);	3D-structure;Acetylation;Complete proteome;Cytoplasm;Direct protein sequencing;Methylation;Nucleus;Reference proteome;Ribonucleoprotein;Ribosomal protein;Ribosome biogenesis;rRNA processing,;
yeast	isotig26967	1.7562	1.89736	0.314553	21.5381		X		-1.31488	0.00582416	600	gi|146417751|ref|XP_001484843,1|	40S ribosomal protein S6 [Meyerozyma guilliermondii ATCC 6260] >gi|146390316|gb|EDK38474,1| 40S ribosomal protein S6 [Meyerozyma guilliermondii ATCC 6260]	Meyerozyma guilliermondii ATCC 6260	Meyerozyma	1.48818e-136	Q6BXH8	94.47	7e-137	RS6_DEBHA	40S ribosomal protein S6	dha:DEHA2B02904g	GO:0005840 \\ GO:0003735 \\ GO:0006412 \\	translation (GO:0006412);	structural constituent of ribosome (GO:0003735);	ribosome (GO:0005840);	3D-structure;Acetylation;Complete proteome;Cytoplasm;Direct protein sequencing;Methylation;Nucleus;Reference proteome;Ribonucleoprotein;Ribosomal protein;Ribosome biogenesis;rRNA processing,;
fungus	isotig26986	11.6119	2.84403	25.5794	3.85672			X	1.23626	0.00436835	600	gi|453084560|gb|EMF12604,1|	ribosomal protein L10e [Sphaerulina musiva SO2202]	Sphaerulina musiva SO2202	Sphaerulina	3.185e-114	Q09127	70.39	5e-92	RL10A_SCHPO	60S ribosomal protein L10-A	spo:SPBC18E5,04	GO:0005829 \\ GO:0022625 \\ GO:0003735 \\ GO:0002181 \\	cytoplasmic translation (GO:0002181);	structural constituent of ribosome (GO:0003735);	cytosol (GO:0005829);cytosolic large ribosomal subunit (GO:0022625);	3D-structure;Acetylation;Complete proteome;Cytoplasm;Direct protein sequencing;Methylation;Nucleus;Reference proteome;Ribonucleoprotein;Ribosomal protein;Ribosome biogenesis;rRNA processing,;
yeast	isotig27086	5.55112e-17	5.55112e-17	5.55112e-17	12.6655		X		1.15628	0.00635739	600	gi|146417344|ref|XP_001484641,1|	40S ribosomal protein S0 [Meyerozyma guilliermondii ATCC 6260] >gi|229891603|sp|A5DGG9,1|RSSA_PICGU RecName: Full=40S ribosomal protein S0 [Meyerozyma guilliermondii ATCC 6260] >gi|146390114|gb|EDK38272,1| 40S ribosomal protein S0 [Meyerozyma guilliermondii ATCC 6260]	Meyerozyma guilliermondii ATCC 6260	Meyerozyma	4.69505e-122	A5DGG9	100	4e-124	RSSA_PICGU	40S ribosomal protein S0 {ECO:0000255|HAMAP-Rule:MF_03015}	pgu:PGUG_02370	GO:0022627 \\ GO:0003735 \\ GO:0000028 \\ GO:0006412 \\	ribosomal small subunit assembly (GO:0000028);translation (GO:0006412);	structural constituent of ribosome (GO:0003735);	cytosolic small ribosomal subunit (GO:0022627);	ATP-binding;Complete proteome;Cytoplasm;Ligase;Nucleotide-binding;Reference proteome,;
yeast	isotig27086	0	0	0	12.6655			X	-1.26526	0.00481615	600	gi|146417344|ref|XP_001484641,1|	40S ribosomal protein S0 [Meyerozyma guilliermondii ATCC 6260] >gi|229891603|sp|A5DGG9,1|RSSA_PICGU RecName: Full=40S ribosomal protein S0 [Meyerozyma guilliermondii ATCC 6260] >gi|146390114|gb|EDK38272,1| 40S ribosomal protein S0 [Meyerozyma guilliermondii ATCC 6260]	Meyerozyma guilliermondii ATCC 6260	Meyerozyma	4.69505e-122	A5DGG9	100	4e-124	RSSA_PICGU	40S ribosomal protein S0 {ECO:0000255|HAMAP-Rule:MF_03015}	pgu:PGUG_02370	GO:0022627 \\ GO:0003735 \\ GO:0000028 \\ GO:0006412 \\	ribosomal small subunit assembly (GO:0000028);translation (GO:0006412);	structural constituent of ribosome (GO:0003735);	cytosolic small ribosomal subunit (GO:0022627);	ATP-binding;Complete proteome;Cytoplasm;Ligase;Nucleotide-binding;Reference proteome,;
yeast	isotig27309	5.55112e-17	2.12225	5.55112e-17	24.5743		X		-1.18232	0.00683627	600	gi|146415959|ref|XP_001483949,1|	hypothetical protein PGUG_03330 [Meyerozyma guilliermondii ATCC 6260]	Meyerozyma guilliermondii ATCC 6260	Meyerozyma	2.57557e-20	A5DJ79	98.25	2e-20	A5DJ79_PICGU	Putative uncharacterized protein {ECO:0000313|EMBL:EDK39232,2}	pgu:PGUG_03330	GO:0007155 \\	cell adhesion (GO:0007155);	No_GOMF	No_GOCC	Acetylation;Complete proteome;Cytoplasm;Reference proteome;Ribonucleoprotein;Ribosomal protein,;
yeast	isotig27309	0	2.12225	0	24.5743			X	1.20887	0.00585827	600	gi|146415959|ref|XP_001483949,1|	hypothetical protein PGUG_03330 [Meyerozyma guilliermondii ATCC 6260]	Meyerozyma guilliermondii ATCC 6260	Meyerozyma	2.57557e-20	A5DJ79	98.25	2e-20	A5DJ79_PICGU	Putative uncharacterized protein {ECO:0000313|EMBL:EDK39232,2}	pgu:PGUG_03330	GO:0007155 \\	cell adhesion (GO:0007155);	--	--	Acetylation;Complete proteome;Cytoplasm;Reference proteome;Ribonucleoprotein;Ribosomal protein,;
yeast	isotig27315	0.367946	1.41821	5.55112e-17	13.8405		X		1.18127	0.00689805	600	gi|146423558|ref|XP_001487706,1|	glutamine synthetase [Meyerozyma guilliermondii ATCC 6260] >gi|146388827|gb|EDK36985,1| glutamine synthetase [Meyerozyma guilliermondii ATCC 6260]	Meyerozyma guilliermondii ATCC 6260	Meyerozyma	1.64699e-144	Q6B4U7	89.5	8e-132	GLNA_DEBHA	Glutamine synthetase	dha:DEHA2G19140g	GO:0005737 \\ GO:0005524 \\ GO:0004356 \\ GO:0006542 \\	glutamine biosynthetic process (GO:0006542);	ATP binding (GO:0005524);glutamate-ammonia ligase activity (GO:0004356);	cytoplasm (GO:0005737);	Complete proteome;Cytoplasm;Reference proteome;Ribonucleoprotein;Ribosomal protein,;
yeast	isotig27315	0.367946	1.41821	0	13.8405			X	1.26277	0.00589445	600	gi|146423558|ref|XP_001487706,1|	glutamine synthetase [Meyerozyma guilliermondii ATCC 6260] >gi|146388827|gb|EDK36985,1| glutamine synthetase [Meyerozyma guilliermondii ATCC 6260]	Meyerozyma guilliermondii ATCC 6260	Meyerozyma	1.64699e-144	Q6B4U7	89.5	8e-132	GLNA_DEBHA	Glutamine synthetase	dha:DEHA2G19140g	GO:0005737 \\ GO:0005524 \\ GO:0004356 \\ GO:0006542 \\	glutamine biosynthetic process (GO:0006542);	ATP binding (GO:0005524);glutamate-ammonia ligase activity (GO:0004356);	cytoplasm (GO:0005737);	Complete proteome;Cytoplasm;Elongation factor;GTP-binding;Nucleotide-binding;Protein biosynthesis;Reference proteome,;
fungus	isotig28134	10.05	1.41821	21.7401	0.311199			X	1.21633	0.00916563	435	gi|154312752|ref|XP_001555703,1|	ATP synthase protein 9 [Botrytis cinerea B05,10] >gi|347839728|emb|CCD54300,1| similar to ATP synthase protein 9 [Botrytis cinerea T4] >gi|472236077|gb|EMR81020,1| putative atp synthase subunit protein [Botrytis cinerea BcDW1]	Botrytis cinerea B05,10	Botrytis	6.01783e-25	Q03672	83.13	1e-23	ATP9_PODAS	ATP synthase subunit 9, mitochondrial	--	GO:0016021 \\ GO:0031966 \\ GO:0045263 \\ GO:0015078 \\ GO:0008289 \\ GO:0015991 \\ GO:0015986 \\	ATP hydrolysis coupled proton transport (GO:0015991);ATP synthesis coupled proton transport (GO:0015986);	hydrogen ion transmembrane transporter activity (GO:0015078);lipid binding (GO:0008289);	integral component of membrane (GO:0016021);mitochondrial membrane (GO:0031966);proton-transporting ATP synthase complex, coupling factor F(o) (GO:0045263);	CF(0);Hydrogen ion transport;Ion transport;Lipid-binding;Membrane;Mitochondrion;Transit peptide;Transmembrane;Transmembrane helix;Transport,;
